# Supplementary material for: Proteomic Analysis of the Rat Canalicular Membrane Reveals Expression of a Complex System of P4-ATPases in Liver
Source: PLoS One. 2016 Jun 27;11(6):e0158033. doi: 10.1371/journal.pone.0158033 (PMC4922570; doi:10.1371/journal.pone.0158033)
Supplement: S1 Table — (XLSX) [file pone.0158033.s002.xlsx]

## Sheet: Supplementary Table 1
Applied Biosystems (USA) Primer sets for qRT-PCR
S.No	Gene	Interrogated Gene Ref Seq ID	Primer Cat.No	Primer Name	Forward Primer	Reverse primer
1	ATP8A1	XM_223390.6	#4351372	Rn01413411_m1
2	ATP8B1	NM_001106140.1	#4331182	Rn01491324_m1
3	ATP9A	Customized assay			TGCAGGTCTTCCCGTTCAC	GGACTCATCCCGCACGAT
4	ATP11A	NM_001107324.2	#4357372	Rn01478791_m1
5	ATP11C	XM_002730305.1	#4357372	Rn01451656_m1
6	ATP13A1	NM_001106079.2	#4331182	Rn01419935_m1
