# Supplementary material for: Proteomic Analysis of the Rat Canalicular Membrane Reveals Expression of a Complex System of P4-ATPases in Liver
Source: PLoS One. 2016 Jun 27;11(6):e0158033. doi: 10.1371/journal.pone.0158033 (PMC4922570; doi:10.1371/journal.pone.0158033)
Supplement: S2 Table — (XLSX) [file pone.0158033.s003.xlsx]

## Sheet: Sheet1
Comprehensive list of peptides and proteins identified from rat cLPM
	Peptids counts per protein and individual peptide
Protein ID and associated peptide sequence	Rep_1	Rep_2	Rep_3_1	Rep_3_2	Total Hits
	(Orbitrap XL)	(Orbitrap XL)	(LTQ-FT)	(Orbitrap XL)	Grand Total
A0JN29				2	2
Limb and neural patterns OS=Rattus norvegicus GN=Lnp PE=2 SV=1				2	2
AKPSTVEVLENIDKEIQALEEFR				1	1
DASAPGGPPER				1	1
A0JN30				4	4
Canopy 2 homolog (Zebrafish) OS=Rattus norvegicus GN=Cnpy2 PE=2 SV=1				4	4
ALVDELEWEIAR				1	1
INPDGSQSVVEVPYAR				1	1
NGGSSELDLQGIR				1	1
SEAHLTELLEEICDR				1	1
A0JPI6				2	2
Protein Zdhhc20 OS=Rattus norvegicus GN=Zdhhc20 PE=2 SV=1				2	2
APWTLWR				1	1
DLPVYTTSASK				1	1
A0JPN2	8	10	9	12	39
Zinc transporter ZIP4 OS=Rattus norvegicus GN=Slc39a4 PE=2 SV=1	8	10	9	12	39
AGLLASHVDDYLAK	1	1	1	1	4
AGLLASHVDDYLAKLESPEAMTLGLSQLLQK			1	1	2
CLSVETALALGKPDKPQLAPESVLESR	1	1	1	1	4
CSTATHYIMQTFLSLAVGALTGDALLHLIPK	1				1
EANHQDSELHATHNSSSSVWDTLCLSAK		1			1
EETCVDVPQLLEEAEEAGVSR				1	1
IEAHDASQPTR		1		1	2
IEAHDASQPTREETCVDVPQLLEEAEEAGVSR	1	1	1	1	4
LESPEAMTLGLSQLLQK		1	1	1	3
NITLPELEDLMHHLGVGGEDHSDHGDHVDHSHLDR	1				1
QPHESSRSDLVTEETPELLNPDTR		1	1	1	3
SDLVTEETPELLNPDTR		1	1	1	3
SDLVTEETPELLNPDTRR			1	1	2
TALDGLLNTLVAR	1	1	1	1	4
VHCTDGPCEK		1		1	2
VLGLHTHSGEVHSHEEESIGGQSTWR	1				1
YITYLSAAAALYLNDPEK	1				1
A0JPQ8	3	8	6	8	25
Alkylglycerol monooxygenase OS=Rattus norvegicus GN=Agmo PE=2 SV=1	3	8	6	8	25
AAIVETLRCLLFLTLYR	1				1
AMFYMMKPSETAFQTVEEVPDYVK				1	1
AMFYMMKPSETAFQTVEEVPDYVKK		1		1	2
FSVLFKGPGWGPGKPR		1			1
GPGWGPGKPR			1	1	2
LDDILTSMSAGVVSR		1			1
LPNLFFR		1	1	1	3
MRNPGAQDNVSVSQGMR			1	1	2
NPGAQDNVSVSQGMR		1	1	1	3
NYAGTLIIWDR	1	1		1	3
SITHLASGSWK		1	1		2
TLGPLELVLNTPSHHR	1	1	1	1	4
A1A5P0		2	2	3	7
Cdc42 effector protein 1 OS=Rattus norvegicus GN=Cdc42ep1 PE=2 SV=1		2	2	3	7
ASPVGEGPQVPSK			1	1	2
HYTEMDAR		1		1	2
MASPAATSPAPPPISPIIK			1	1	2
RSDSLLSFR		1			1
A1L108		4		6	10
Actin-related protein 2/3 complex subunit 5-like protein OS=Rattus norvegicus GN=Arpc5l PE=1 SV=2		2		3	5
AFHAALR				1	1
ALAVGGLGSIIR		1		1	2
GFEKPTENSSAVLLQWHEK		1		1	2
Isoform 2 of Actin-related protein 2/3 complex subunit 5-like protein OS=Rattus norvegicus GN=Arpc5l		2		3	5
AFHAALR				1	1
ALAVGGLGSIIR		1		1	2
GFEKPTENSSAVLLQWHEK		1		1	2
A1L134		3	2	3	8
Ancient ubiquitous protein 1 OS=Rattus norvegicus GN=Aup1 PE=2 SV=1		3	2	3	8
LPPTPLLLFPEEEATNGREGLLR		1		1	2
LRPQSVQSSFPSPPSPSSDVQLTILAQR		1			1
VKEVLPHVPLNVIQR		1	1	1	3
VLISNHVTPFDHNIVNLLTTCSTPLLNSPPSFVCWSR				1	1
VQQLVAK			1		1
A1L1I2		3		2	5
G protein-coupled receptor 182 OS=Rattus norvegicus GN=Gpr182 PE=2 SV=1		3		2	5
EGSLPAAADLHTHAIR		1		1	2
GRLLSLVVR		1			1
LLSLVVR		1		1	2
A1L1J8	4	7	7	9	27
Protein Rab5b OS=Rattus norvegicus GN=Rab5b PE=2 SV=1	4	7	7	9	27
ADLANKR			1		1
FEIWDTAGQER	1	1		1	3
GAQAAIVVYDITNQETFAR	1				1
GQFHEYQESTIGAAFLTQSVCLDDTTVK	1				1
GVDLHEQAQQNK		1		1	2
LVLLGESAVGK	1	1	1	1	4
QASPSIVIALAGNK		1	1	1	3
SEPQNPGGAAGR		1	1	1	3
STARPNGQPQASK			1	1	2
TAMNVNDLFLAIAK		1	1	1	3
TSRSTARPNGQPQASK			1	1	2
YHSLAPMYYR		1		1	2
A1L1J9		3		2	5
Lipase maturation factor 2 OS=Rattus norvegicus GN=Lmf2 PE=2 SV=1		3		2	5
HLSAEPELR		1		1	2
LFSSVEHLQLANSYGLFR				1	1
LIQNQVANYPFR		1			1
YKYWFSKPGDQSR		1			1
A1L1L6	2	7	4	11	24
Mitochondrial Rho GTPase OS=Rattus norvegicus GN=Rnf135 PE=2 SV=1	2	7	4	11	24
AEEITIPADVTPER				1	1
AVLHPTGPLYCPEEK		1	1	1	3
FGYDDDLDLTPEYLFPLLK	1			1	2
ICFNTPLAPQALEDVK				1	1
ILLVGEPR		1		1	2
IPCLIVAAK		1		1	2
ISDQDNDGTLNDAELNFFQR				1	1
LPLILVGNK		1		1	2
MPPPQAFTCNTADAPSKDIFVK		1			1
NISELFYYAQK	1		1	1	3
QEHSVSPTDFCR		1		1	2
SFEYCAR			1		1
TGVLQSLLGR		1	1	1	3
A2IBE0	5	10	7	10	32
Membrane-bound carbonic anhydrase 14 OS=Rattus norvegicus GN=Car14 PE=2 SV=1	5	10	7	10	32
AQISMGQLEK		1	1	1	3
ELLPQQLEQFFR	1	1	1	1	4
KSVVFTSAR		1		1	2
KYTAAQLHLHWGQK	1	1		1	3
LQETLSSTEEDPSEPLVQNYR	1	1	1	1	4
LQETLSSTEEDPSEPLVQNYRVPQPLNQR			1		1
RAQISMGQLEK		1		1	2
SVVFTSAR		1	1	1	3
TSVPPFNVR		1			1
VPQPLNQR		1	1	1	3
YNGSLTTPPCYQSVLWTVFNRR	1	1	1	1	4
YTAAQLHLHWGQK	1			1	2
A2RRT9	3	5	2	8	18
Cytochrome P450 4V2 OS=Rattus norvegicus GN=Cyp4v2 PE=2 SV=1	3	5	2	8	18
AENVEVILTSSK	1				1
AFLDLLLSVTDEEGNKLSHEDIR		1			1
EELGLAGDLILRPNNGIWIK	1			1	2
FLQPWLGLGLLTSTGSK	1				1
KAEQDCIGAGR				1	1
NIGAQSNGDSEYVR			1	1	2
SHRPVTLEDLKK		1		1	2
SLHTFTNNVIAER		1			1
SLSEDCEVAGYK			1	1	2
TILACILR		1		1	2
VFPSVPLFAR		1		1	2
YFPDPEEFQPER				1	1
A2RRU4		2			2
Sterol regulatory element-binding protein cleavage-activating protein OS=Rattus norvegicus GN=Scap PE=2 SV=1		2			2
NYGQPGGGAGR		1			1
YISLLPVIPVTLHLNPR		1			1
A2RUW1				2	2
Toll-interacting protein OS=Rattus norvegicus GN=Tollip PE=2 SV=1				2	2
GPVYIGELPQDFLR				1	1
LGYAVYETPTAHNGAK				1	1
A2VD07		7	3		10
Cytochrome P450 4F5 OS=Rattus norvegicus GN=Cyp4f5 PE=2 SV=1		7	3		10
ACDLVHNFTDAVIR		1			1
AEGGLWLR		1	1		2
HPEYQER		1	1		2
RCTQDIVLPDGR		1			1
RKPEIILR		1	1		2
RLLTPAFHFDILKPYVK		1			1
VLPDDKEPR		1			1
A2VD12		2		6	8
Pre-B-cell leukemia transcription factor-interacting protein 1 OS=Rattus norvegicus GN=Pbxip1 PE=2 SV=1		2		6	8
ELPLSPAYFGEDGIFR				1	1
FRDFVDALEDSLEEVALK		1		1	2
GREPSPPQPTAAVDGEDQAK				1	1
LLQAQLQAQKEELQSLLHQPK		1		1	2
VDPESEEAPQALQDSSK				1	1
YRPPQGCSGVADCAR				1	1
A3E0T0		3		2	5
Erythrocyte protein band 4.1-like 3 OS=Rattus norvegicus GN=Epb4.1l3 PE=2 SV=1		3		2	5
LSMYGVDLHHAK		1		1	2
LSTSPVR		1			1
VCVEHHTFFR				1	1
YYLCLQLR		1			1
A3RLA8	3	11	9	14	37
Low affinity Fc-gamma receptor IIB isoform 1 OS=Rattus norvegicus GN=Fcgr2a PE=2 SV=1	3	11	9	14	37
ANHSHSGNYYCK		1	1	1	3
ATVNDSGEYR		1	1	1	3
AVVKLEPPWIQVLK		1	1	1	3
EDTVTLMCEGTHNTK		1	1	1	3
EMGEALPEELGEYR				1	1
HPEAPDEESDHDYQNHI		1	1	1	3
KPSGGSVPVSPGPPSGLDPTR		1		1	2
LEPPWIQVLK				1	1
LEPPWIQVLKEDTVTLMCEGTHNTK				1	1
NCSTQWFHNGSSIWHQAQANYTFK	1	1	1	1	4
NEVENTITYSLLK		1		1	2
TMHVSKPVTITVQEPK	1	1	1	1	4
VLLFQNGKPVR		1	1	1	3
YYHQSSNFSIPK	1	1	1	1	4
A9UMV9		5	5	10	20
Ndufa7 protein OS=Rattus norvegicus GN=Ndufa7 PE=4 SV=1		5	5	10	20
ALVSGKTAESSAVAATK				1	1
AVTPAPPMK				1	1
AVTPAPPMKR		1	1		2
EVVPPSIIMSSQK				1	1
LPVGPSHK		1		1	2
LSNNYYCTR		1	1	1	3
NWASGQDLQAK			1	1	2
TAESSAVAATK		1	1	1	3
TAESSAVAATKR		1	1	1	3
TQPPPKLPVGPSHK				1	1
YQEIAKR				1	1
B0BMT9		5			5
Protein Sqrdl OS=Rattus norvegicus GN=Sqrdl PE=2 SV=1		5			5
HFYQPIWTLVGAGAK		1			1
HNLIEVR		1			1
KLFHLGLS		1			1
LFHLGLS		1			1
SPVADSAGWVDVDKETLQHK		1			1
B0BMV4		4	2	2	8
Protein Yif1a OS=Rattus norvegicus GN=Yif1 PE=2 SV=1		4	2	2	8
AYHSGYGVHGSK		1		1	2
KLGLLVFPYTHQNWK		1	1	1	3
VQYSHDVPLPPR		1			1
VQYSHDVPLPPRK		1	1		2
B0BMW0	4	11	12	10	37
Ras-related protein Rab-14 OS=Rattus norvegicus GN=Rab14 PE=1 SV=3	4	11	12	10	37
ADLEAQRDVTYEEAK			1		1
DVTYEEAK			1	1	2
FMADCPHTIGVEFGTR		1	1	1	3
IIEVSGQK		1	1	1	3
IKLQIWDTAGQER		1	1		2
IYQNIQDGSLDLNAAESGVQHKPSAPQGGR	1	1	1	1	4
KFMADCPHTIGVEFGTR			1		1
KIYQNIQDGSLDLNAAESGVQHKPSAPQGGR	1	1		1	3
LQIWDTAGQER	1	1	1	1	4
LTSEPQPQR		1			1
NLTNPNTVIILIGNK	1		1	1	3
SCLLHQFTEK		1			1
STYNHLSSWLTDAR		1	1		2
TGENVEDAFLEAAK			1	1	2
TGENVEDAFLEAAKK		1	1	1	3
YIIIGDMGVGK		1		1	2
B0BMW2	8	15	16	17	56
3-hydroxyacyl-CoA dehydrogenase type-2 OS=Rattus norvegicus GN=Hsd17b10 PE=1 SV=3	8	15	16	17	56
DLAPIGIR		1	1	1	3
EVQAALTLAK	1	1		1	3
GGIVGMTLPIAR		1	1	1	3
GLVAVITGGASGLGLSTAK	1	1	1	1	4
GLVAVITGGASGLGLSTAKR			1	1	2
GVIINTASVAAFEGQVGQAAYSASK	1		1	1	3
IDVAVNCAGIAVAIK	1				1
KLGGNCIFAPANVTSEK		1			1
KNQVHTLEDFQR		1	1	1	3
LGDPAEYAHLVQMVIENPFLNGEVIR	1	1	1	1	4
LGGNCIFAPANVTSEK		1		1	2
LGGNCIFAPANVTSEKEVQAALTLAK		1		1	2
LVAGVMGQNEPDQGGQR		1	1	1	3
LVGQGATAVLLDVPNSEGETEAK	1		1	1	3
LVGQGATAVLLDVPNSEGETEAKK			1	1	2
NFLASQVPFPSR		1			1
NQVHTLEDFQR		1	1	1	3
RLVGQGATAVLLDVPNSEGETEAK	1	1	1	1	4
SVKGLVAVITGGASGLGLSTAK			1		1
VINVNLIGTFNVIR	1	1	1	1	4
VVTIAPGLFATPLLTTLPDK			1		1
VVTIAPGLFATPLLTTLPDKVR		1	1	1	3
B0BMZ3	2				2
GTPase IMAP family member GIMD1 OS=Rattus norvegicus GN=Gimd1 PE=2 SV=1	2				2
EAGLSEEEYLCEASDALLTLLNSVQHR	1				1
IKEAGLSEEEYLCEASDALLTLLNSVQHR	1				1
B0BN20		3			3
Protein Tspan6 OS=Rattus norvegicus GN=Tspan6 PE=2 SV=1		3			3
DADKVNEEGCFIK		1			1
IQSTLHCCGVTNYR		1			1
LEGCYPQR		1			1
B0BN30	3	8	6	8	25
Mtch1 protein OS=Rattus norvegicus GN=Mtch1 PE=2 SV=1	3	8	6	8	25
AAGMAGAGAGAGAR				1	1
HPRPAAQPSAR		1	1		2
KVLYLPSFFTYAK		1	1	1	3
LLIQVGHEPMPPTLGTNVLGR		1	1	1	3
LMSNALSTVTR		1	1	1	3
MDGGAGVPGSGDNAPTTEALFVALGAGVTALSHPLLYVK	1	1			2
MLAHPLHVISMR		1	1	1	3
RMDGGAGVPGSGDNAPTTEALFVALGAGVTALSHPLLYVK	1			1	2
RVSSGSCFALE			1		1
VLYLPSFFTYAK		1		1	2
YLSVQGQLFR	1	1		1	3
B0BN46		2			2
Grhpr protein OS=Rattus norvegicus GN=Grhpr PE=2 SV=1		2			2
LKPFGVQR		1			1
VISTLSVGVDHLALDEIK		1			1
B0BN52	9	14	13	16	52
Mitochondrial carrier homolog 2 (C. elegans) OS=Rattus norvegicus GN=Mtch2 PE=2 SV=1	9	14	13	16	52
ADAASQVLLGSGLTILSQPLMYVK			1		1
AGNMSRGNSLFFR			1	1	2
EEGIVGFFAGLIPR	1	1		1	3
EYPSSFDR		1	1	1	3
GLFTGLTPR		1	1	1	3
GNSLFFR		1	1	1	3
LCSGVLGTVVHGK	1	1	1	1	4
QVYQLPGLFCYAQHIASIDGK	1	1	1	1	4
QVYQLPGLFCYAQHIASIDGKR	1	1	1	1	4
RGLFTGLTPR		1		1	2
SAATLITHPFHVITLR	1	1	1	1	4
SMVQFIGR		1	1	1	3
TYYCDLR		1	1	1	3
VIKETTR				1	1
VLIQVGYEPLPPTIGR	1	1	1	1	4
VLIQVGYEPLPPTIGRNIFGR	1			1	2
VLQYYQECEKPEDLGSANVQK	1	1	1	1	4
YCGLCDSIVTIYR	1	1			2
B0BN63		2		2	4
LOC681996 protein OS=Rattus norvegicus GN=LOC681996 PE=2 SV=1		2		2	4
ETFLTSPEELYR				1	1
VENEEGKCEVTEVNK		1			1
VFTTQELVQAFTHAPAALEADR		1		1	2
B0BN81		4	2	2	8
Ribosomal protein S5, isoform CRA_b OS=Rattus norvegicus GN=Rps5 PE=2 SV=1		4	2	2	8
LTNSMMMHGR		1			1
RQAVDVSPLR		1			1
RVNQAIWLLCTGAR		1			1
TIAECLADELINAAK		1	1	1	3
VNQAIWLLCTGAR			1	1	2
B0BN94		2		2	4
Protein FAM136A OS=Rattus norvegicus GN=Fam136a PE=2 SV=1		2		2	4
CHAPLAQAQALVTSELER		1		1	2
VQEAVDAMVK		1		1	2
B0BNB9			2	4	6
HtrA serine peptidase 2 OS=Rattus norvegicus GN=Htra2 PE=2 SV=1			2	4	6
AGLRPADVILAIGEK			1	1	2
MIQNAEDVYEAVR				1	1
QGEFVVAMGSPFALQNTITSGIVSSAQRPAR				1	1
RGPETLTLYVTPEVTE			1		1
SQYNFIADVVEK				1	1
B0BNE5				2	2
S-formylglutathione hydrolase OS=Rattus norvegicus GN=Esd PE=1 SV=1				2	2
KIPVVFR				1	1
SGCQQAASEHGLVVIAPDTSPR				1	1
B0BNE6		3	2	4	9
NADH dehydrogenase (Ubiquinone) Fe-S protein 8 (Predicted), isoform CRA_a OS=Rattus norvegicus GN=Ndufs8 PE=2 SV=1		3	2	4	9
AQELDVDMK		1		1	2
ILMWTELFR		1		1	2
LCEAICPAQAITIEAEPR			1	1	2
RYPSGEER		1	1	1	3
B0BNF6		3	6	6	15
Membrane-associated ring finger (C3HC4) 5 OS=Rattus norvegicus GN=March5 PE=2 SV=1		3	6	6	15
ILNYPEQEEA			1		1
IPAEANPLADHVSATR		1	1	1	3
KILNYPEQEEA			1		1
LGPVVYVLDLADR				1	1
LGPVVYVLDLADRLISK				1	1
PDQALQQMLDR			1		1
VACPQCNAEYLIVFPK			1	1	2
WEDYVLR		1			1
WVHQACLQR		1	1	1	3
YSNKLQILNSIFPGIGCPVPR				1	1
B0BNF9				2	2
Hydroxyacid oxidase 1 OS=Rattus norvegicus GN=Hao1 PE=2 SV=1				2	2
AVFVGRPIIWGLAFQGEK				1	1
GVQDVLEILKEEFR				1	1
B0BNG0			2	2	4
ER membrane protein complex subunit 2 OS=Rattus norvegicus GN=Emc2 PE=2 SV=1			2	2	4
AYQFAGR			1		1
ILQEDPTNTAAR			1	1	2
YAGWAANQINR				1	1
B0BNG2		2	2	3	7
Transmembrane 6 superfamily member 2 OS=Rattus norvegicus GN=Tm6sf2 PE=2 SV=1		2	2	3	7
AAPPSSPQDQGK			1	1	2
CLWRPAFFLR		1		1	2
IFNQSPAPSSCTCDVVQEEQKK		1	1	1	3
B0BNG3	3	10	13	13	39
Lman2 protein OS=Rattus norvegicus GN=Lman2 PE=2 SV=1	3	10	13	13	39
DHDTFLAVR		1	1	1	3
DNFHGLAVFLDTYPNDETTER		1	1	1	3
DNVDDPTGNFR			1	1	2
DRLVPGPVFGSK			1	1	2
DWEMHVHFK		1			1
EHSLIKPYQGVGSSSMPLWDFQGSTMLTSQYVR				1	1
LFQLTVER		1	1	1	3
LPTGYYFGASAGTGDLSDNHDLISIK	1	1	1	1	4
LTVMTDLEDKNEWK			1		1
NCIDVTGVR		1	1	1	3
NLHGDGIALWYTR	1	1	1	1	4
NRDHDTFLAVR		1	1	1	3
TPEEESIDWTK			1	1	2
TPEEESIDWTKIEPGVNFLK			1		1
VFPYISVMVNNGSLSYDHSK		1		1	2
WSELAGCTADFR	1	1	1	1	4
B0BNK1	5	8	6	8	27
Protein Rab5c OS=Rattus norvegicus GN=Rab5c PE=2 SV=1	5	8	6	8	27
FEIWDTAGQER	1	1		1	3
GAQAAIVVYDITNTDTFAR	1				1
GGAARPNGPAAGNK		1	1	1	3
GQFHEYQESTIGAAFLTQTVCLDDTTVK	1				1
GVDLQESNPASR		1	1	1	3
LVLLGESAVGK	1	1	1	1	4
NEPQNAAGAPGR		1	1	1	3
QASPNIVIALAGNK	1	1	1	1	4
TAMNVNEIFMAIAK		1	1	1	3
YHSLAPMYYR		1		1	2
B0BNL7		3			3
Protein Rell1 OS=Rattus norvegicus GN=Rell1 PE=2 SV=1		3			3
CTTEAEQEVEEEKVEK		1			1
RQGEVTVLSVGR		1			1
SLMSVSGIESVNGDVPVTPVKR		1			1
B0K020	2	8	8	7	25
CDGSH iron-sulfur domain-containing protein 1 OS=Rattus norvegicus GN=Cisd1 PE=3 SV=1	2	8	8	7	25
AMVNLQIQK	1	1	1	1	4
AMVNLQIQKDNPK			1		1
DNPKVVHAFDMEDLGDK		1			1
FPFCDGAHIK		1	1	1	3
HNEETGDNVGPLIIK	1	1	1	1	4
HNEETGDNVGPLIIKK		1	1	1	3
KFPFCDGAHIK		1	1	1	3
VVHAFDMEDLGDK		1	1	1	3
VVHAFDMEDLGDKAVYCR		1	1	1	3
B0K025		2		2	4
Oligosaccharyltransferase complex subunit OSTC OS=Rattus norvegicus GN=Ostc PE=2 SV=1		2		2	4
MKLPGYLMG		1		1	2
VPFLVLECPNLK		1		1	2
B0K031	2	15	7	15	39
60S ribosomal protein L7 OS=Rattus norvegicus GN=Rpl7 PE=2 SV=1	2	15	7	15	39
AGNFYVPAEPK				1	1
ASVNMLR		1	1	1	3
EANNFLWPFK		1		1	2
FGIICMEDLIHEIYTVGK	1	1		1	3
FGIICMEDLIHEIYTVGKR				1	1
FKEANNFLWPFK		1		1	2
GINGVSPK				1	1
IALTDNSLVAR	1		1	1	3
IVEPYIAWGYPNLK		1	1	1	3
KAGNFYVPAEPK		1	1	1	3
KVAAAPGTLK		1		1	2
KVLQLLR		1		1	2
KVPAVPETLK		1			1
LRQIFNGTFVK		1			1
MEAVPEKK		1		1	2
SVNELIYKR			1		1
TTHFVEGGDAGNREDQINR		1	1	1	3
VAAAPGTLK		1			1
VAAAPGTLKK		1	1	1	3
VPAVPETLKK		1			1
B0LT89	3	14	7	16	40
Serine/threonine-protein kinase 24 OS=Rattus norvegicus GN=Stk24 PE=2 SV=1	3	14	7	16	40
AANVLLSEHGEVK	1	1	1	1	4
ADIWSLGITAIELAK	1	1		1	3
ADPEELFTK				1	1
ADPEELFTKLEK			1		1
AHSPVQSGLPGMQTLK			1	1	2
EFVEACLNKEPSFRPTAK		1		1	2
GEPPHSELHPMK		1			1
GSFGEVFK		1		1	2
KTSYLTELIDR		1		1	2
LADFGVAGQLTDTQIK		1	1	1	3
LADFGVAGQLTDTQIKR		1	1	1	3
NLENGTLQPSDLER				1	1
NTFVGTPFWMAPEVIK				1	1
RPFSQCLSTIISPLFAELK	1	1		1	3
RPFSQCLSTIISPLFAELKEK		1		1	2
SQACGGNLGSIEELR		1	1	1	3
TSYLTELIDR		1		1	2
VLFLIPK		1	1	1	3
YSLSGGGASAH		1			1
B1H232	2	2		5	9
LOC686539 protein OS=Rattus norvegicus GN=LOC686539 PE=2 SV=1	2	2		5	9
EVPLLQSLWLAHNEIR				1	1
LPVLLEGSFR	1	1		1	3
SLDLSHNLISEFAWSDLHNLSALQLLK	1				1
SVAVGALAPLGHLK		1		1	2
TWALATAVSIPEQDNIACTSPHVLK				1	1
YGFQIADCAYR				1	1
B1H250			2	5	7
Protein RGD1564894 OS=Rattus norvegicus GN=RGD1564894 PE=2 SV=1			2	5	7
AQGLISHIIYAQTLVMDKR				1	1
GYPVYNHTEK			1	1	2
LSSLDVTHAALVDKFWQFGGSER				1	1
LVPFLLEDTENLDRNPGRPR				1	1
MAGTVPDYR			1		1
QCLAFLGTPDVINWK				1	1
B1H267		3			3
Sorting nexin-5 OS=Rattus norvegicus GN=Snx5 PE=1 SV=1		3			3
LSSHPVLSK		1			1
NFLINYYNR		1			1
QELEAEYLAVFK		1			1
B1H273		4	3	8	15
Ccm2 protein OS=Rattus norvegicus GN=Ccm2 PE=2 SV=1		4	3	8	15
ALSTTSTSTTNGNR				1	1
ALSTTSTSTTNGNRTTGSPDDR			1	1	2
DDAAHLVVLK		1			1
DGEDIILR				1	1
RPLHTVVLALPER		1		1	2
SHQLPGHLTQEHDAVLSLSAYNVK				1	1
TEILHFIDK		1	1	1	3
VPIHDIAAVSYVR		1		1	2
YLGQLTSIPGYLNPSSR			1	1	2
B1WBN3				3	3
2-oxoisovalerate dehydrogenase subunit alpha, mitochondrial OS=Rattus norvegicus GN=Bckdha PE=2 SV=1				3	3
HFVTISSPLATQIPQAVGAAYAAK				1	1
KLKPNPSLLFSDVYQEMPAQLR				1	1
QGQIINPSEDPHLPQEEVLK				1	1
B1WBX6		2		2	4
Protein Smap2 OS=Rattus norvegicus GN=Smap2 PE=2 SV=1		2		2	4
NLGVHISR		1		1	2
RPQIDPAVEGFIR		1		1	2
B1WBY7		5	4	9	18
ER lipid raft associated 1 OS=Rattus norvegicus GN=Erlin1 PE=2 SV=1		5	4	9	18
ADAEYYAAHK		1		1	2
AKADAEYYAAHK		1		1	2
DLNTMAPGLTIQAVR				1	1
IPEAIRR			1		1
ISEIEDAAFLAR		1	1	1	3
IYFGSNIPNMFVDSSCALK				1	1
LLIAAQK		1		1	2
NFELMEAEK				1	1
NYTADYDK				1	1
SVQTTLQTDEVK		1	1	1	3
VVEKEAETER			1		1
B1WC24		9	7	9	25
Ctdsp1 protein OS=Rattus norvegicus GN=Ctdsp1 PE=2 SV=1		9	7	9	25
DDGEPLPAHSGAPLLVEENGAIPK		1	1	1	3
ESCVFHR		1		1	2
GILHSLFCCVCR		1	1	1	3
GILHSLFCCVCRDDGEPLPAHSGAPLLVEENGAIPK				1	1
HTPVQYLLPEVK		1	1		2
MDSSAVITQISKEEAR			1		1
RPHVDEFLQR		1	1	1	3
SAVSQKPR				1	1
SRGILHSLFCCVCR		1			1
VDDVYSVLR		1	1	1	3
YADPVADLLDK		1		1	2
YADPVADLLDKWGAFR		1	1	1	3
B1WC34		2	2	3	7
Protein Prkcsh OS=Rattus norvegicus GN=Prkcsh PE=2 SV=1		2	2	3	7
ETVVTSTTEPSR			1	1	2
EVPPPQQPLRPPSPAEDEK		1			1
LVSQKPK				1	1
NKFEEVER		1	1	1	3
B1WC61	2	3	2	2	9
Acad9 protein OS=Rattus norvegicus GN=Acad9 PE=2 SV=1	2	3	2	2	9
FFNEEVDSR		1	1		2
GIILVGNEEQK				1	1
NLSEFGLIQEK		1		1	2
TEVVDSDGSIKDK		1	1		2
TIVEEQLVLK	1				1
TVDLGLSSNIAVVHPSLGDSANK	1				1
B2GUY2	9	14	6	13	42
Transferrin receptor protein 2 OS=Rattus norvegicus GN=Tfr2 PE=2 SV=1	9	14	6	13	42
AKDVELAGSLLLVR	1				1
AVVYVSLDNSVLGDGK	1				1
AVYGHVHLGTGDPYTPGFPSFNQTQFPPVESSGLPNIPAQPISADVADR	1	1		1	3
EDTYENLHK		1		1	2
EIYSSEQSDER			1	1	2
GLTLQWVYSAR	1	1	1	1	4
GRLPAVVLAVAQLAGQLLIR		1		1	2
GTLYWSDLQDMFLR				1	1
HIFLGQGDHTLGALVEHLR	1	1			2
HIGNLNEFSGDLK		1	1	1	3
LGPGPGLR			1		1
LSDSPYR		1			1
LVYAHYGR		1		1	2
MATLVQDILDK		1		1	2
SAVGTAILLELVRTFSSMVSSGFRPR		1			1
SDGSGAASSGLSPGLGFQESR				1	1
TSPLLVSLIENILK	1	1	1	1	4
TSTPISNIFACIEGFAEPDHYVVIGAQR	1	1	1	1	4
VAIAQDFGAHGVLIYPDPADFSQDPHKPGLSSDR	1	1		1	3
VEFYFLSQYVSPADSPFR	1				1
YGDVVLR		1			1
B2GUZ5	2	7	5	8	22
F-actin-capping protein subunit alpha-1 OS=Rattus norvegicus GN=Capza1 PE=1 SV=1	2	7	5	8	22
AYVKDHYSNGFCTVYAK			1		1
DVQDSVTVSNEVQTAK				1	1
EASDPQPEDVDGGLK			1	1	2
FITHAPPGEFNEVFNDVR		1	1	1	3
FTITPPTAQVVGVLK			1	1	2
IEGYDDQVLITEHGDLGNSR	1	1		1	3
IQVHYYEDGNVQLVSHK	1	1		1	3
LLLNNDNLLR		1	1	1	3
RQLPVTR		1		1	2
TIDGQQTIIACIESHQFQPK		1			1
TKIDWNK		1			1
B2GV09	10	30	22	33	95
Llgl2 protein OS=Rattus norvegicus GN=Llgl2 PE=2 SV=1	10	30	22	33	95
ADEPVRAEQAK			1	1	2
AEDYGEHHLAVLTNLGDIQVVSVPLLKPQVR	1	1		1	3
APVVGILVLDGHNVPLPEPLEVAHDLSK	1	1	1	1	4
CTLHPSDQLALEGPLSR		1		1	2
DLFQFNK			1	1	2
DLLLTGHEDGTVR	1	1			2
EDVSGIASCVFTK				1	1
EIQLMHR		1		1	2
FWDASGVCLR	1	1	1	1	4
GGVSELQEEESFTLR	1	1		1	3
GLVVIWDLR	1				1
HCISVVHNGQQTAFDFTSR	1	1	1	1	4
HCPSLWAGTNGGTVYAFSLR		1			1
IFWLTTR		1	1	1	3
ILAIGTR		1	1	1	3
LKLTALEGSR				1	1
LPGFCALHDR		1	1		2
LVAFGTSHGFGLFDHQQR			1	1	2
LYGAPGVEFMGLHK		1		1	2
QGLPFTIFQGGMPR		1	1	1	3
QNSHFSTMEWPIDGGTSLAPPPPQR		1		1	2
REDVSGIASCVFTK		1	1		2
RPGGPTGEAQAQAVNTK		1	1	1	3
RRPGGPTGEAQAQAVNTK		1	1	1	3
RVGVAHFGSCR			1	1	2
SAEDSFTGFVR		1	1	1	3
SPDMQGSHQLLVVSEEQFK		1		1	2
SSVPYGPFPCK		1		1	2
TGLQNMELAPVQR		1		1	2
TISSDEVLQWLPEEAR			1	1	2
TLYFADTYLR	1	1	1	1	4
TVEHGFPHQPSALGYSPSLR		1		1	2
VFEMVEALQEHPR		1			1
VFEMVEALQEHPRDPNQILIGYSR		1	1	1	3
VFLTDTDLSENLSAQGEDEWPPLRK	1	1	1	1	4
VGSFDPYSDDPR			1	1	2
VGVAHFGSCR		1		1	2
VLSHFLSHQQLENVSWQR	1	1	1	1	4
YGQGFYLISPSEFER		1	1	1	3
B2GV15		3	3	4	10
Dihydrolipoamide branched chain transacylase E2 OS=Rattus norvegicus GN=Dbt PE=2 SV=1		3	3	4	10
ILKEDILNFLEK		1	1	1	3
LREELKPVALAR		1	1		2
LSFMPFFLK		1		1	2
RLAMENNIK				1	1
SEITPPPPQPR			1		1
SYLENPAFMLLDLK				1	1
B2GV54				2	2
Neutral cholesterol ester hydrolase 1 OS=Rattus norvegicus GN=Nceh1 PE=2 SV=1				2	2
EIPQLLDAAASPLIAEQEVLQALPK				1	1
VTDTDFDGVEVR				1	1
B2GV73		3	3	7	13
Actin related protein 2/3 complex, subunit 3 OS=Rattus norvegicus GN=Arpc3 PE=2 SV=1		3	3	7	13
AYLQQLR		1	1	1	3
DTDIVDEAIYYFK				1	1
ETKDTDIVDEAIYYFK				1	1
LIGNMALLPIR		1	1	1	3
LIGNMALLPIRSQFK				1	1
PAYHSSLMDPDTK		1	1	1	3
QEDETMR				1	1
B2GVB9		2			2
Fermt3 protein OS=Rattus norvegicus GN=Fermt3 PE=2 SV=1		2			2
EKEPEEEVHDLTR		1			1
LFFGPQHRPVILR		1			1
B2RYD7	4	8	4	10	26
Protein Stt3b OS=Rattus norvegicus GN=RGD1311563 PE=2 SV=1	4	8	4	10	26
AGSPTLLNCLMYK				1	1
AMSSNETAAYK		1		1	2
EAYFWLR	1	1		1	3
EGDYFTQQGEFR			1	1	2
ENPPVEDSSDEDDRR		1			1
ETLGHKPR				1	1
FESIIHEFDPWFNYR	1				1
FGEMQLDFR		1	1	1	3
FYSLWDTGYAK		1		1	2
HGHHGPGAQSASR			1		1
HLEEAFTSEHWLVR	1	1		1	3
HVTEQEKPEEGLGPNIK		1			1
TTLVDNNTWNNSHIALVGK	1	1	1	1	4
VTNIFPK				1	1
B2RYE5	3	7	3	4	17
Band 4.1-like protein 4B OS=Rattus norvegicus GN=Epb41l4b PE=2 SV=1	3	7	3	4	17
ASASGDDGHFDYVHDQNQR		1			1
CAVEHHAFFR		1	1		2
EQEHTFVFR		1			1
FIPNQTEAMEFDIFQR				1	1
GAAGLGDER				1	1
GGPAAAASSSVLPAAPGGSVFPAGGGPLLTGGAAVHISASGAAK	1	1			2
IGLFFWPK	1	1	1	1	4
NLGGAYSVTYR		1			1
VGPAYALHFR			1	1	2
YLFVLQLR	1				1
YYSSEPNNLREEFTR		1			1
B2RYF6		5	2	2	9
Cleft lip and palate associated transmembrane protein 1 OS=Rattus norvegicus GN=Clptm1 PE=2 SV=1		5	2	2	9
DKSTYIESSTK		1			1
QSLEGLSVR			1		1
RGPSPQDQSGPGGAPR				1	1
SGFHPDPR		1			1
SVAHLPWR		1			1
VAGIFPCPTFR		1			1
VSFCPLSLWR		1	1	1	3
B2RYM8			3	3	6
Protein Fam210b OS=Rattus norvegicus GN=Fam210b PE=2 SV=1			3	3	6
SVGLFKPPAAKP			1	1	2
TTDPGSGATSTEK			1	1	2
TTDPGSGATSTEKK			1	1	2
B2RYP4	2	3			5
Protein Snx2 OS=Rattus norvegicus GN=Snx2 PE=2 SV=1	2	3			5
KLHASVEALVCHR	1				1
LHASVEALVCHR	1				1
RFSDFLGLHSK		1			1
SAAMLGNSEDHTALSR		1			1
VGKEDSSSTEFVEK		1			1
B2RYS2		8	7	8	23
Cytochrome b-c1 complex subunit 7 OS=Rattus norvegicus GN=Uqcrb PE=3 SV=1		8	7	8	23
AGRPAVAASSK		1	1	1	3
ALDLSMR		1		1	2
DDTMHETEDVK		1	1	1	3
DDTMHETEDVKEAIR		1	1	1	3
LPENLYNDR		1	1	1	3
RALDLSMR			1		1
RLPENLYNDR		1	1	1	3
WYYNAAGFNK		1		1	2
YEEDKFYLEPYLK		1	1	1	3
B2RYS8		4	4	6	14
NADH dehydrogenase (Ubiquinone) 1 beta subcomplex 8 OS=Rattus norvegicus GN=Ndufb8 PE=2 SV=1		4	4	6	14
DMMPGSYPR		1	1	1	3
DPWYEWDHPDLR		1		1	2
GGDPSKEPEPVVHYEI		1	1	1	3
QYPYNNLYLER		1	1	1	3
VEDYEPYPDDGMGYGDYPMLPNR			1	1	2
VEDYEPYPDDGMGYGDYPMLPNRSQHER				1	1
B2RYT7	2	2	3	6	13
Haloacid dehalogenase-like hydrolase domain containing 3 OS=Rattus norvegicus GN=Hdhd3 PE=2 SV=1	2	2	3	6	13
AHGVLVEATAVEQAFR	1	1	1	1	4
EALQLACVEPSAAAHVGDSYR			1		1
EHFDFVLTSEAVGCPKPDPR				1	1
EHILPSLSHLLPALDLLEASSPVS	1		1	1	3
LEDILTGLGLR				1	1
RLEDILTGLGLR				1	1
RPVGEEYASK		1		1	2
B2RYW3		6	6	7	19
NADH dehydrogenase (Ubiquinone) 1 beta subcomplex, 9 OS=Rattus norvegicus GN=Ndufb9 PE=2 SV=1		6	6	7	19
AFCAPPAYLTHR		1	1	1	3
AVYPDYFSKR			1		1
EGDLPPLWWHIVTRPR		1	1	1	3
HLESWCVHR		1		1	2
KEGDLPPLWWHIVTRPR				1	1
QAEEEFWQNQHPQPYIFPDSPGGTSYER		1	1	1	3
QLEEETSPDGIMTEALPPAR				1	1
QLEEETSPDGIMTEALPPARK			1		1
VPEWCLDYWHPSEK		1	1	1	3
YLACLMR		1			1
B2RZ37		6	3	6	15
Receptor expression-enhancing protein 5 OS=Rattus norvegicus GN=Reep5 PE=1 SV=1		6	3	6	15
AKETADAISK			1	1	2
ATVNLLGDEKK		1	1	1	3
ETADAISK				1	1
HESQVDSVVK		1		1	2
KATVNLLGDEK		1			1
NCMTDLLAK		1		1	2
RVIRPIFLK		1	1	1	3
VIRPIFLK		1			1
B2RZ72		6	3	7	16
Actin related protein 2/3 complex, subunit 4 (Predicted), isoform CRA_a OS=Rattus norvegicus GN=Arpc4 PE=2 SV=1		6	3	7	16
AENFFILR		1	1	1	3
ATLQAALCLENFSSQVVER				1	1
EISEMKLSVNAR		1			1
ELLLQPVTISR		1	1	1	3
HNKPEVEVR		1		1	2
IVAEEFLK		1	1	1	3
IVAEEFLKNF				1	1
TATLRPYLSAVR		1		1	2
B2RZ84		2		3	5
Protein Rnf128 OS=Rattus norvegicus GN=Rnf128 PE=2 SV=1		2		3	5
GASGAVIFNFPGTR		1		1	2
IHLAYER		1		1	2
NEVIPMSHPGAGDIVAIMIGNLK				1	1
B2RZA9				2	2
Protein Ube2l3 OS=Rattus norvegicus GN=Ube2l3 PE=2 SV=1				2	2
GQVCLPVISAENWKPATK				1	1
TDQVIQSLIALVNDPQPEHPLR				1	1
B2RZB3				2	2
Fam176b protein OS=Rattus norvegicus GN=Fam176b PE=2 SV=1				2	2
SSTLEPEDEDDEDEDTMTR				1	1
TGQPDLLGSGTLGPGATATLGR				1	1
B2RZD1			2	2	4
Protein Sec61b OS=Rattus norvegicus GN=Sec61b PE=4 SV=1			2	2	4
PGPTPSATNVGSSGR			1	1	2
TTSAGTGGMWR			1	1	2
B2RZD4		4	2	4	10
60S ribosomal protein L34 OS=Rattus norvegicus GN=Rpl34 PE=4 SV=1		4	2	4	10
AFLIEEQK		1	1	1	3
IVYLYTK				1	1
LSYNTASNK		1		1	2
RLSYNTASNK		1		1	2
SACGVCPGR		1	1		2
B2RZD6	2	7	7	6	22
Ndufa4 protein OS=Rattus norvegicus GN=Ndufa4 PE=4 SV=1	2	7	7	6	22
FYSVNVDYSK	1	1	1	1	4
KNNPEPWNK		1	1	1	3
LALFNPDVSWDR	1	1	1	1	4
LALFNPDVSWDRK		1	1	1	3
LGPNEQYK		1	1	1	3
NNPEPWNK			1	1	2
QILGQAK		1	1		2
QILGQAKK		1			1
B3DMA0		2		2	4
Tumor protein p53-inducible protein 11 OS=Rattus norvegicus GN=Tp53i11 PE=2 SV=1		2		2	4
HSQTDLVSR		1		1	2
ISQVLGNEIK				1	1
KILGVGGEDDDGEVHR		1			1
B3DMA2		3	4	3	10
Acyl-CoA dehydrogenase family member 11 OS=Rattus norvegicus GN=Acad11 PE=1 SV=1		3	4	3	10
AIQVHGGAGVSQDYPLANMYAIIR			1		1
DTVEVLPQHK		1	1	1	3
GSHIQENTGIPLMEELISIYCR				1	1
QQWLEPLLR			1		1
QYQASAHQSIPAMDQLSTWLMR				1	1
RGQEVLTR		1			1
SLEAYLNQHLPGFGSDHR		1	1		2
B3GNI6	2	11	5	11	29
Septin-11 OS=Rattus norvegicus GN=Sept11 PE=1 SV=1	2	11	5	11	29
AAAQLLQSQAQQSGAQQTK				1	1
AAAQLLQSQAQQSGAQQTKK				1	1
AVAVGRPSNEELR		1	1	1	3
DTDPDSKPFSLQETYEAK	1	1		1	3
ELEEEVSNFQK				1	1
FESDPATHNEPGVR		1		1	2
IHACLYFIAPTGHSLK		1	1	1	3
NLSLSGHVGFDSLPDQLVNK	1	1	1		3
QYPWGVVQVENENHCDFVK		1			1
RNEFLGELQK		1		1	2
STLMDTLFNTK		1		1	2
SYELQESNVR		1		1	2
VNIIPIIAK		1	1	1	3
VNMEDLR		1	1		2
B4F795	4	10	9	11	34
Choline transporter-like protein 2 OS=Rattus norvegicus GN=Slc44a2 PE=2 SV=1	4	10	9	11	34
CASPLVLLEFHCPTPQICVK	1		1		2
DGECPAVIIPSKPLAQR		1	1	1	3
GEAGSDVSLVDLGFQTDLR	1				1
GTKNADKPFLFYFNIVK		1		1	2
GVAEVLR		1		1	2
GVAEVLRDGECPAVIIPSKPLAQR			1		1
GVLMVGNETTYEDGHGTR				1	1
GVLMVGNETTYEDGHGTRK		1			1
IVDDTPCPLLGK		1	1	1	3
KNVTDLVEGAK		1	1	1	3
KPDDMPAFPLFSAFGR		1		1	2
LRGEAGSDVSLVDLGFQTDLR	1				1
NADKPFLFYFNIVK	1		1		2
NAFFLLMR		1		1	2
NDGSAERPYFMSSTLKK		1			1
NVTDLVEGAK			1	1	2
TCNPETFPLNESR			1	1	2
YLTFLSAR		1	1	1	3
B4F7A5		3	2	3	8
Cd99 protein OS=Rattus norvegicus GN=Cd99 PE=2 SV=1		3	2	3	8
DLEDVAGHGGR		1	1	1	3
DSGGISDRDLEDVAGHGGR		1	1	1	3
KPSSGDFDLEEALTGGADEDPR		1		1	2
B4F7C9		6	3	5	14
Protein Stt3a OS=Rattus norvegicus GN=Stt3a PE=2 SV=1		6	3	5	14
EAYYWLR				1	1
FESVIHEFDPYFNYR		1			1
FHNWFDDR		1			1
FLAEEGFYK		1		1	2
IIFDDFR		1	1	1	3
RPPGFDR		1			1
TKLGFLR			1	1	2
VGQAMASTEEK		1	1	1	3
B4F7D1	6	16	3	16	41
Protein Ttc7 OS=Rattus norvegicus GN=Ttc7 PE=2 SV=1	6	16	3	16	41
AGIDDISVEDKPLYQMR		1		1	2
ASWVAQVFLQELEK	1	1		1	3
DDANALHLLALLFSAQK	1	1		1	3
EAGFCIQEAAGLFPTSHSVLYMR		1		1	2
EALTVNPDGVCIMHSLGLILSR		1		1	2
EENSFITQTLR			1		1
FISLDTDDFGK		1	1	1	3
GSFEEAK				1	1
HLQVLGISGGGSSNR		1			1
HLQVLGISGGGSSNRR				1	1
KALQTLER		1			1
KPHLYEGDNLYCPK		1	1	1	3
KVSLQNASAIYDLLSITLGR	1	1			2
LHYVEGSYR		1		1	2
LLLAEALLEQCLK		1		1	2
LLLAEALLEQCLKDNHDK				1	1
LLSEAFVIK		1			1
LPNSVASHIR				1	1
LQEALTVCR	1				1
LQPSNPTVPLMAAK				1	1
SAYAVSLLR		1		1	2
VKLEQVLK		1			1
VSLQNASAIYDLLSITLGR	1				1
VSLQNASAIYDLLSITLGRR	1	1		1	3
B4F7E7	8	18	11	27	64
Membrane protein, palmitoylated 5 (MAGUK p55 subfamily member 5) OS=Rattus norvegicus GN=Mpp5 PE=2 SV=1	8	18	11	27	64
AHFDYDPSDDPYVPCR		1	1	1	3
ASPPFPLIANVQDLVQEVQTVLKPVHQK	1	1	1	1	4
AYQELLR				1	1
DIPLGATVR				1	1
DYHFVSR		1	1	1	3
EGDEDNQPLAGLVPGK				1	1
EGDEDNQPLAGLVPGKSFQQQR				1	1
EGQELTALLNAPHIQALLLAHDK	1	1	1	1	4
ELGLSFQK			1		1
EMAVDCPGDLGTR				1	1
ETVIHVK		1		1	2
FIEHGEFEK		1		1	2
GDILHVISQEDPNWWQAYR	1	1		1	3
HIQHTLVDSQSQEDISLLLQLVQNR	1			1	2
ICLLSLR			1		1
IHNAVTVHMNK		1		1	2
ILEVEDLFSSLK	1	1		1	3
KRPIILIGPQNCGQNELR		1	1	1	3
LINKLDTEPQWVPSTWLR		1		1	2
NEMDSVIISR		1	1	1	3
NLYGTSIDSVR		1			1
NPKPEELR		1		1	2
NSDLKPYIIFIAPPSQER		1		1	2
QAFEADIAAGK	1			1	2
QTIEEDKEPEK		1	1	1	3
SGLLHEGDEVLEINGIEIR	1			1	2
TGIDNPIFDTEEGIVLESPHYAVK	1	1	1	1	4
TTSYMNGHVTEESDSGIK				1	1
VAEQEMQLEPITDER				1	1
VYESIGHYGGETVK		1	1	1	3
B4F7E8				3	3
Niban-like protein 1 OS=Rattus norvegicus GN=Fam129b PE=2 SV=1				3	3
CPTQFPLILWHPYAR				1	1
KVPLDER				1	1
NHVQPYIPSILEALMVPTSQGFTEVR				1	1
B4F7F3	6	23	22	41	92
Arvcf protein OS=Rattus norvegicus GN=Arvcf PE=2 SV=1	6	23	22	41	92
AASHVLQTVWSYK				1	1
AASHVLQTVWSYKELR			1		1
AHFQSASTAK		1		1	2
ALEDTADDTGELVEERPPFPAATAPLAQPER	1	1	1	1	4
ANAAAYLQHLCFENEGIK		1	1	1	3
ANAAAYLQHLCFENEGIKR		1	1	1	3
AVAIALR		1			1
AYLSSGGGFPDGPEPR			1	1	2
DAEADRNFDTLDLPK		1		1	2
DAEWTTVFK			1	1	2
DCGGVPALVR				1	1
DDASCFGGK				1	1
DIPSYGSLSR				1	1
DLIGSYAMTELVR				1	1
ECEGLVDALLHALQSAVGR	1	1		1	3
ECEGLVDALLHALQSAVGRK				1	1
ELVTGTLWNLSSYEPLK	1		1	1	3
EVPGADRYQEVEPGIPGSAATSQR		1	1	1	3
GFELLYQPEVVR		1		1	2
GLGVRPPR		1		1	2
GLPLLVALLDHPR		1	1	1	3
GLPLLVALLDHPRAEVR			1		1
GLPVLVELLQSETDK		1		1	2
GLPVLVELLQSETDKVVR		1	1	1	3
GPGPAVCSSDHMEVIGR		1		1	2
GSLGSLDR				1	1
GTPNSGGFDDSTLPLVDKNLDGEK		1	1		2
GVPALVALVASSQSVR		1	1	1	3
HPVDPVK		1	1	1	3
HVALQLER		1	1	1	3
LRECEGLVDALLHALQSAVGR	1				1
LYLSLLTESR	1	1		1	3
NAQAPAHPSAHLEEDTVVAVLNTIHEIVSDSLDNAR	1				1
NKDLIGSYAMTELVR		1	1	1	3
NLSLDQR			1	1	2
NLSYHVHK				1	1
NVSSDGAEAR			1	1	2
QLRGLPLLVALLDHPR				1	1
QVPLGPDGLPLLDGGPPLGSFADGPLDR			1		1
RRPEYGR				1	1
RSPSVDSTR				1	1
SLAADDEGGPDLEPDYSTATR				1	1
SLPEHFQAEPYGLEDDTR			1	1	2
TGLLGPGPGDGCFTLPGR		1		1	2
TGLLGPGPGDGCFTLPGRR		1	1	1	3
TLGSDSIGDSSEK				1	1
WRDPELPEVLAMLR		1	1	1	3
YQEVEPGIPGSAATSQR				1	1
B5DEG8		7		6	13
LOC685144 protein OS=Rattus norvegicus GN=Sec24c PE=2 SV=1		7		6	13
EGGAEESAIR				1	1
GQVPPLVTTNFLVK				1	1
HFLVEDK		1			1
IHNLALNCCTQLADLYR		1			1
LFLFHTSLPIAEAPGK		1			1
LLPVYLNCVLK		1		1	2
LPPEEASPYVVDHGESGPLR		1		1	2
QAQVPLAAVIKPLAR		1		1	2
SDVLQPGAEVTTDDR				1	1
SLSGGASYVDFLCHMHK		1			1
B5DEH2	3	8	4	10	25
Erlin-2 OS=Rattus norvegicus GN=Erlin2 PE=1 SV=1	3	8	4	10	25
AQLGAVVAVASSFFCASLFSAVHK	1				1
DIPNMFMDSAGGLGK				1	1
GGALLTSTSGPGFHLMLPFITSYK		1		1	2
IEEGHIGVYYR	1				1
IEVVNFLVPHAVYDIVK	1	1			2
ISEIEDAAFLAR		1	1	1	3
LGFGLEDEPLETATKDN				1	1
LLIAAQK		1		1	2
LTPEYLQLMK		1		1	2
NYTADYDK				1	1
SVQTTLQTDEVK		1	1	1	3
VAQVAEITYGQK				1	1
VTKPNIPEAIR		1		1	2
VTKPNIPEAIRR		1	1		2
VVEKEAETER			1		1
B5DEJ1	2	4		2	8
SLIT-ROBO Rho GTPase-activating protein 2 OS=Rattus norvegicus GN=Srgap2 PE=2 SV=1	2	4		2	8
AQLTEQMK		1			1
DIFHDLIACVTMDNLQER				1	1
DKEIIAEYDTQVK	1				1
MKEYLEGR		1		1	2
NLEKLAER		1			1
VQLLQDLQDFFR	1	1			2
B5DEL8	2	6	4	5	17
NADH dehydrogenase (Ubiquinone) Fe-S protein 5 OS=Rattus norvegicus GN=Ndufs5 PE=4 SV=1	2	6	4	5	17
HFIFLSAEQPYK	1	1		1	3
HFIFLSAEQPYKNAAR		1	1	1	3
IEYEDFEECFLR	1	1		1	3
LGISLDR		1	1	1	3
PFLDVQK		1			1
PFLDVQKR		1	1	1	3
YTPPPHHLGKEEPRP			1		1
B5DEX3		5	3	6	14
Copine 8 protein OS=Rattus norvegicus GN=Cpne8 PE=2 SV=1		5	3	6	14
AVGEIVQDYDSDK				1	1
DIVQFVPFR		1	1	1	3
LEKPIVGIPGRK		1			1
NTLNPVWQAFK		1	1	1	3
SDPFLVFYR		1	1	1	3
SPNLSKHDFLGQVFCTLGEIVGSQGSR				1	1
SVQLYGPTNFAPVINHVAR		1		1	2
B5DEY0		7	3	9	19
Pls1 protein OS=Rattus norvegicus GN=Pls1 PE=2 SV=1		7	3	9	19
AYFHLLNQIAPK		1	1	1	3
EHLTDEDKLNNAK		1		1	2
IYALPDDLVEVKPK		1		1	2
KIENCNYAVELGK		1	1	1	3
LSPEELLLR		1		1	2
QFVTPADVVSGNPK		1		1	2
SISTSLPVLDLIDAIAPNAVRPEMIK		1	1	1	3
VLSDLGEGEKVSDDIIIK				1	1
YAISVAR				1	1
B5DF05				4	4
Protein Rasip1 OS=Rattus norvegicus GN=Rasip1 PE=2 SV=1				4	4
AAASGAGDLPPLGPATLLALCVQHSAR				1	1
AGGSGPARPPWLPARPGAAPPGPGWAFSCR				1	1
DAVDTGDIFESFSSHPPLILPLGSSR				1	1
EAELHPGDLLGLGEHFLFMYK				1	1
B5DF51		2		2	4
Membrane magnesium transporter 1 OS=Rattus norvegicus GN=Mmgt1 PE=2 SV=1		2		2	4
DMDATSELK				1	1
GLVGVGLFALAHAAFSAAQHR		1		1	2
NHPSFYVFNHR		1			1
B5DF65		2			2
Biliverdin reductase B (Flavin reductase (NADPH)) OS=Rattus norvegicus GN=Blvrb PE=2 SV=1		2			2
LPSEGPQPAHVVVGDVLQAGDVDK		1			1
LQDVTDDHIR		1			1
B5DFC3		7	4	6	17
Protein Sec23a OS=Rattus norvegicus GN=Sec23a PE=2 SV=1		7	4	6	17
ERPDLPPIQYEPVLCSR		1			1
FGEYHKDDPNSFR		1			1
FSWNVWPSSR		1	1	1	3
HFEALANR		1	1	1	3
HLLQAPVDDAQEILHSR		1	1	1	3
IDMNLTDLLGELQR				1	1
IDMNLTDLLGELQRDPWPVPQGK				1	1
MVVPVAALFTPLK		1		1	2
VPVTQATR		1	1		2
B5DFE0	6	24	12	24	66
Mpp6 protein OS=Rattus norvegicus GN=Mpp6 PE=2 SV=1	6	24	12	24	66
AFENLQTAIEK		1			1
AGEPLGVTFR		1	1	1	3
AVVDAGITTK		1	1	1	3
CHFDYNPFNDNLIPCK		1		1	2
DTIAPQQVFVK			1	1	2
EDPNWWQASHVK		1	1	1	3
EGGSAGLIPSQFLEEK			1	1	2
EPHFQSLLEAHDIVASK	1	1	1	1	4
EVNGHEVGNNPK		1		1	2
FGTTVPFTSR			1	1	2
FIVLNPAR		1		1	2
FSKGEILQIVNR		1			1
GEILQIVNR		1		1	2
GIMENPIVK		1			1
HEIQIYEEVAK	1	1		1	3
IGSILDVVQTGR		1		1	2
ILGIHKR			1	1	2
ILHGGMIDR		1		1	2
KTLVLIGAQGVGR	1				1
LLTDSDLKK		1	1	1	3
LRTEPQWVPISWVY		1			1
MMYLTTR		1			1
NAEFDRHEIQIYEEVAK	1	1	1	1	4
QGLLHVGDIIK	1	1		1	3
SEMEADIK		1	1	1	3
TCILDVNPQALK		1		1	2
TLVLIGAQGVGR		1		1	2
TSEFMPYVVFIAAPELETLR				1	1
VENNDLVIAR		1		1	2
YLEHGEYEGNLYGTK	1	1	1	1	4
B5DFG5		5		5	10
Protein Sept6 OS=Rattus norvegicus GN=Sept6 PE=2 SV=1		5		5	10
DTDPDSKPFSLQETYEAK		1		1	2
IHACLYFIAPTGHSLK		1		1	2
RNEFLGELQK		1		1	2
STLMDTLFNTK		1		1	2
VNIIPIIAK		1		1	2
B5DFH4		7		7	14
Papss2 protein OS=Rattus norvegicus GN=Papss2 PE=2 SV=1		7		7	14
AELETLPSLPITK				1	1
DLYEPTHGGK		1			1
DPAGMPHPETK		1			1
EGEDPPDGFMAPK				1	1
HDEFDFISGTR		1		1	2
KDLYEPTHGGK		1		1	2
NPVHNGHALLMQDTR		1			1
TNLSSVSDCVQQVVELLQEQSIVPHTTIK		1		1	2
VLSMAPGLTSVEIIPFR				1	1
WNDGLDQYR		1		1	2
B5DFL0		5		4	9
Protein Snta1 OS=Rattus norvegicus GN=Snta1 PE=2 SV=1		5		4	9
GFTLWAAEPGATR		1		1	2
HGVDTHLFSVESPQELAAWTR		1		1	2
KADAGGLGISIK		1			1
MPILISK		1		1	2
TGLLELR		1		1	2
C0JPT7	22	73	59	92	246
Filamin alpha OS=Rattus norvegicus GN=Flna PE=2 SV=1	22	73	59	92	246
AEAGVPAEFGIWTR		1	1	1	3
AEFTVETR	1	1		1	3
AEISFEDR	1	1			2
AEISFEDRK		1		1	2
AFGPGLQGGNAGSPAR		1	1	1	3
AGGPGLER		1		1	2
AGNNMLLVGVHGPR		1	1	1	3
AGVAPLQVK				1	1
AHEPTYFTVDCTEAGQGDVSIGIK	1				1
AHVVPCFDASK		1	1	1	3
ALGALVDSCAPGLCPDWDSWDASKPVNNAR	1	1	1	1	4
ALTQTGGPHVK		1	1	1	3
ANLPQSFQVDTSK		1	1	1	3
APSVANVGSHCDLSLK				1	1
ASGPGLNTTGVPASLPVEFTIDAK			1	1	2
AWGPGLEGGIVGK			1	1	2
AYGPGIEPTGNMVK		1	1	1	3
CAPGVVGPTEADIDFDIIR				1	1
CAPGVVGPTEADIDFDIIRNDNDTFTVK				1	1
CSGPGLER			1	1	2
CSYQPTMEGVHTVHVTFAGVPIPR				1	1
DAEMPATEK				1	1
DAEMPATEKDLAEDAPWK				1	1
DAGEGGLSLAIEGPSK				1	1
DAGEGLLAVQITDPEGKPK	1	1	1	1	4
DAGYGGLSLSIEGPSKVDINTEDLEDGTCR			1		1
DGSCSVEYIPYEAGTYSLNVTYGGHQVPGSPFK		1		1	2
DKGEYTLVVK	1	1	1	1	4
DLAEDAPWKK		1			1
DVDIIDHHDNTYTVK		1	1	1	3
EAGAGGLAIAVEGPSK	1			1	2
EAGAGGLAIAVEGPSKAEISFEDR	1				1
EAPQDFHPDR		1	1	1	3
EATTEFSVDAR	1	1		1	3
EEGPYEVEVTYDGVPVPGSPFPVEAVAPTKPSK	1	1	1	1	4
ENGVYLIDVK		1		1	2
ETGEHLVHVK				1	1
FADQHVPGSPFSVK			1	1	2
FNEEHIPDSPFVVPVASPSGDAR		1	1	1	3
FNGTHIPGSPFK		1	1	1	3
GAGSGELKVTVK			1		1
GAGTGGLGLAVEGPSEAK			1	1	2
GKLDVQFSGLAK	1	1			2
GLVEPVDVVDNADGTQTVNYVPSR			1		1
GQHVPGSPFQFTVGPLGEGGAHK		1		1	2
GTVEPQLEAR		1		1	2
HTAMVSWGGVSIPNSPFR		1			1
IANLQTDLSDGLR		1	1	1	3
IECDDKGDGSCDVR		1	1	1	3
IPEISIQDMTAQVTSPSGK				1	1
IQQNTFTR		1	1	1	3
IVSPSGAAVPCK		1	1	1	3
IVSPSGAAVPCKVEPGLGADNSVVR			1	1	2
KGEITGEVR		1		1	2
KIQQNTFTR		1	1	1	3
KNGQHVASSPIPVVISQSEIGDASR				1	1
LDVQFSGLAK		1			1
LIALLEVLSQK	1	1	1		3
LIALLEVLSQKK		1		1	2
LKPGAPLRPK			1		1
LLGWIQNK		1			1
LLGWIQNKLPQLPITNFSR	1	1			2
LQVEPAVDTSGVQCYGPGIEGQGVFR			1		1
LRNGHVGISFVPK		1	1	1	3
LVSNHSLHETSSVFVDSLTK		1		1	2
LYSVSYLLK		1	1	1	3
MDCQECPEGYR		1	1	1	3
NGHVGISFVPK		1		1	2
RAEFTVETR		1		1	2
RAPSVANVGSHCDLSLK	1	1	1	1	4
SADFVVEAIGDDVGTLGFSVEGPSQAK				1	1
SAGQGEVLVYVEDPAGHQEEAK	1	1	1	1	4
SGQSAAGASPAGGIDTR			1	1	2
SPFEVYVDK		1		1	2
SPFSVGVSPSLDLSK		1	1	1	3
SPYTVTVGQACNPTACR				1	1
SQGDASKVTAQGPGLEPSGNIANK				1	1
SSSHSRSGQSAAGASPAGGIDTR			1	1	2
TFSVWYVPEVTGTHK		1			1
TGVAINKPAEFTVDAK	1	1	1	1	4
TGVELGKPTHFTVNAK		1	1	1	3
THEAEIVEGENHTYCIR		1	1	1	3
THIQDNHDGTYTVAYVPDVTGR				1	1
TPCEEILVK		1	1	1	3
VAQPSITDNKDGTVTVR		1	1	1	3
VASKIVSPSGAAVPCK				1	1
VATVPQHATSGPGPADVSK		1	1	1	3
VDINTEDLEDGTCR				1	1
VDVGKDQEFTVK		1			1
VEPGLGADNSVVR		1		1	2
VEPSHDASK				1	1
VEYTPYEEGVHSVDVTYDGSPVPSSPFQVPVTEGCDPSR	1				1
VGEPGHGGDPGLVSAYGAGLEGGVTGSPAEFIVNTSNAGAGALSVTIDGPSK	1				1
VGSAADIPINISETDLSLLTATVVPPSGR				1	1
VHGPGIQSGTTNKPNK		1			1
VHSPSGALEECYVTEIDQDKYAVR		1		1	2
VKAEGPGLNR		1			1
VKETADFK				1	1
VKVEPSHDASK		1	1		2
VLPTHDASK			1		1
VNQPASFAVSLNGAK			1	1	2
VNVGAGSHPNK		1	1	1	3
VPVHDVTDASK		1	1	1	3
VQVQDNEGHSVETTVK		1		1	2
VQVQDNEGHSVETTVKDNGNGTYSCSYVPR	1				1
VSGQGLHEGHTFEPAEFIIDTR	1			1	2
VTAQGPGLEPSGNIANK			1	1	2
VTVLFAGQHIAK	1	1		1	3
VTYCPTEPGNYIINIK				1	1
VTYTPMAPGSYLISIK			1	1	2
WGDEHIPGSPYR		1	1	1	3
YGGDEIPFSPYR		1	1	1	3
YGGPYHIGGSPFK		1	1	1	3
YKGQHVPGSPFQFTVGPLGEGGAHK		1			1
YNDQHIPGSPFTAR		1	1		2
YSPSEAGLHEMDIR		1		1	2
YTPVQQGPVGVSVTYGGDHIPK	1	1	1	1	4
YWPQEAGEYAVHVLCNSEDIR		1	1	1	3
C0KUC5				2	2
LIM and senescent cell antigen-like domains 1 isoform D OS=Rattus norvegicus GN=Lims1 PE=2 SV=1				2	2
VIEGDVVSALNK				1	1
YCEHDFQMLFAPCCHQCGEFIIGR				1	1
D0RB01		2			2
Ubiquitin carboxyl-terminal hydrolase OS=Rattus norvegicus GN=Usp12 PE=2 SV=1		2			2
KLPMILALHLK		1			1
VVFPLELR		1			1
D1M8S3				2	2
Interleukin 1 receptor accessory protein b OS=Rattus norvegicus GN=Il1rap PE=2 SV=1				2	2
MIVVLSPDYVTEKSISMLEFK				1	1
NAEGEAEQAAK				1	1
D3Z837	2				2
CDC42 binding protein kinase gamma (DMPK-like) (Predicted) OS=Rattus norvegicus GN=Cdc42bpg PE=4 SV=2	2				2
GEAGGSPGLDGLLDLLLGVHQELSSAPLR	1				1
LELQSALEAEIR	1				1
D3Z865		2			2
Mannose-P-dolichol utilization defect 1 OS=Rattus norvegicus GN=Mpdu1 PE=4 SV=1		2			2
GLGLGIVAGSLLVKLPQIFK		1			1
GVLVPILLPEK		1			1
D3Z890		4	2		6
Sn1-specific diacylglycerol lipase beta OS=Rattus norvegicus GN=Daglb PE=1 SV=1		4	2		6
DFIHVSFHDK		1			1
DIEYDAVEGDEHHCHFASILK		1			1
FGCCSAAQYR			1		1
IIHLEEEGGSGR		1			1
VYELPFIVVLDHR		1			1
WAHETEFSK			1		1
D3Z8C7		5		6	11
Protein Wdr48 OS=Rattus norvegicus GN=Wdr48 PE=4 SV=1		5		6	11
DAGFSSPDGSDPK				1	1
DGTQCLSGSSDGTIR				1	1
FNKIPFYLQPHASSGAK		1		1	2
GFCMSTLR		1			1
KIYCTDLR				1	1
SGGDLTLHYR		1			1
THVTPMDEEENEVNHVSGEQESR		1		1	2
VHDEGVWALQVNDAFTHVYSGGR		1		1	2
D3Z8F1	4	22	6	20	52
Protein Vill OS=Rattus norvegicus GN=Vill PE=2 SV=1	4	22	6	20	52
AAVAWGHEYLR		1		1	2
ALQIWITENLK		1			1
ALSLTCSLR		1		1	2
ATDLMSIMEAVLGR		1		1	2
ATDLMSIMEAVLGRR				1	1
AVGFIQAK		1			1
DLHCWIGK		1			1
EFYLSDSDFQDIFGK				1	1
EMARTVVTVFPGNNK				1	1
ETVLEGQEPLHFWEALGGR		1		1	2
GDIFLLDLGK	1			1	2
GTDLVVQELATRPLTQDLLQEDGCYLLDQGGFK	1	1		1	3
HVSATEVALSWNSFNK	1	1			2
IYMWQGR		1			1
LFHVQGTESHNTR		1	1	1	3
LGESNVYNVQR		1	1	1	3
LHTQPELAAQLR	1	1	1	1	4
LMHQALEDLPQGVDPAR		1			1
LMHQALEDLPQGVDPARK		1	1	1	3
LQQDLGDQTVLHR		1	1	1	3
LYHVFEK		1		1	2
RLPEEISSIQPR		1	1	1	3
SGSLCASVPSNSVSQLQK		1		1	2
SKEEFYSMAK		1		1	2
SLATPIIVVK				1	1
TMEVPAR		1			1
TVVTVFPGNNK				1	1
VDGETPSMNHTSSCSSSMINGSLPR		1			1
D3Z8G7		3		2	5
Protein Tjp3 OS=Rattus norvegicus GN=Tjp3 PE=4 SV=2		3		2	5
ASPASGHQLSDQEEADHGR		1			1
DKHALLDVTPSAIER		1			1
HITESGLAAR				1	1
IAAAEVQADSHYTPDQR		1			1
LGSQIFIK				1	1
D3Z8I7		8		6	14
Protein Gstt3 OS=Rattus norvegicus GN=Gstt3 PE=4 SV=1		8		6	14
APDHWYPQDLQTR		1			1
ARVDEYLAWQHTALR		1		1	2
AVYIFAK		1		1	2
GQHYTDAFAQVNPLR		1		1	2
GQHYTDAFAQVNPLRK		1			1
KNGIPFQLR		1		1	2
VDEYLAWQHTALR		1		1	2
YKAPDHWYPQDLQTR		1		1	2
D3Z8L7	3	9	12	12	36
Ras-related protein R-Ras OS=Rattus norvegicus GN=Rras PE=1 SV=1	3	9	12	12	36
ADLETQR		1	1	1	3
DRDDFPIVLVGNK		1	1		2
GGGPGPRDPPPGETHK			1		1
ICTVDGIPAR		1	1	1	3
ICTVDGIPARLDILDTAGQEEFGAMR			1	1	2
KYQEQELPPSPPSAPR		1	1	1	3
LDILDTAGQEEFGAMR		1	1	1	3
LDILDTAGQEEFGAMREQYMR			1		1
LFTQILR		1		1	2
LNVDEAFEQLVR	1	1	1	1	4
LRLNVDEAFEQLVR			1		1
LVVVGGGGVGK	1	1	1	1	4
QSFIEVSK				1	1
QSFIEVSKLFTQILR				1	1
SEASSFSASHHMTYFEASAK	1	1	1	1	4
YQEQELPPSPPSAPR				1	1
D3Z900	4	20	16	20	60
MOSC domain-containing protein 2, mitochondrial OS=Rattus norvegicus GN=Marc2 PE=2 SV=2	4	20	16	20	60
CVLTTVDPDTGIIDR		1	1	1	3
CVLTTVDPDTGIIDRK		1	1		2
DCGDEVAR				1	1
DRFWMVVK		1		1	2
EDGHMITAR		1		1	2
EPLETLK		1	1	1	3
GRDCGDEVAR		1	1	1	3
GSSSSTALAR			1		1
GVSVCETECTDMGLR		1	1	1	3
KEPLETLK		1		1	2
KLYPSESYLQNYEVAYPDCSPIHLISEASLVDLNTR	1	1		1	3
LCDPSVK		1		1	2
LFGLDIK		1	1	1	3
LGLPGQPR		1	1	1	3
LVQFDTK		1	1	1	3
LYPSESYLQNYEVAYPDCSPIHLISEASLVDLNTR	1	1	1	1	4
QLQQVGTVSK	1	1	1	1	4
RQLQQVGTVSK		1	1	1	3
RVLSCPR		1	1	1	3
SLYQSSPLFGMYFSVEK		1	1	1	3
STWLGVAALGLAAVALGTVAWRR	1				1
VGDPVYR		1	1	1	3
VWIYPIK		1		1	2
WFTSYLKTQAYR			1		1
D3Z950				2	2
26S proteasome non-ATPase regulatory subunit 11 OS=Rattus norvegicus GN=Psmd11 PE=4 SV=1				2	2
AELRDDPIISTHLAK				1	1
DIQENDEEAVQVK				1	1
D3Z981		2		3	5
Protein RGD1560871 OS=Rattus norvegicus GN=RGD1560871 PE=4 SV=2		2		3	5
IILQDEDVTTK				1	1
KHFLLTFIR		1			1
LSLPWLLNK				1	1
VLFPGIEDHPVLK		1		1	2
D3Z9E1		3		7	10
Elastin microfibril interfacer 1 (Predicted), isoform CRA_b OS=Rattus norvegicus GN=Emilin1 PE=4 SV=1		3		7	10
ACGQICSEGPGEQDSR				1	1
GLEEGQAQAGQCPSLEGR				1	1
GSELGGAAGQGGHPPGYTSLASR				1	1
LDLLEEQVAGAVR				1	1
LGALNSSLLLLEDR				1	1
LQQEATEHITEIEER				1	1
LSHLEDRFNSTLGPSEEQEK				1	1
LVGSGLHK		1			1
RLGALNSSLLLLEDR		1			1
YLLSAVLTGHR		1			1
D3Z9E9				3	3
Protein Tmem30b OS=Rattus norvegicus GN=Tmem30b PE=4 SV=1				3	3
DDAQLSGLASALR				1	1
QPADPFVEVPLDR				1	1
TAALPTFR				1	1
D3Z9G3		3	3	2	8
Protein LOC100361103 OS=Rattus norvegicus GN=LOC100361103 PE=4 SV=1		3	3	2	8
HGVVPLATYMR		1	1		2
RQPAPPR		1		1	2
TNGKEPELLEPIPYEFMA			1		1
VYNVTQHAVGIIVNK		1	1	1	3
D3Z9I5	2	4		3	9
Protein Slc26a6 OS=Rattus norvegicus GN=Slc26a6 PE=4 SV=1	2	4		3	9
DVAEYSGAK				1	1
DYHVERPLLNQEQLEDLGHWGPVSK		1			1
LPLPIPGELLTLIGATAISYGVK	1				1
RLPLPIPGELLTLIGATAISYGVK	1	1		1	3
SLLIQHVPVLGWLPR		1		1	2
VHQGEELEDVVASNQEDAKPPIMTSLK		1			1
D3Z9L0		5			5
Protein Agk OS=Rattus norvegicus GN=Agk PE=4 SV=1		5			5
IPIGFIPLGQTSSLSHTLFAESGNK		1			1
KLQFFCDPR		1			1
RTDEATFSK		1			1
VQHVTDAALAIVK		1			1
YWYLGPLK		1			1
D3Z9P1		2			2
Follicular lymphoma variant translocation 1 (Predicted), isoform CRA_a OS=Rattus norvegicus GN=Kdsr PE=3 SV=1		2			2
LISETTAVCKPEQVAK		1			1
SGKFEELEVSSFEK		1			1
D3Z9R8		2	4	2	8
6.8 kDa mitochondrial proteolipid OS=Rattus norvegicus GN=Mp68 PE=1 SV=1		2	4	2	8
ALKGCSPAHAHGHH			1		1
GCSPAHAHGHH			1		1
MLQSFIK		1	1	1	3
MLQSFIKK		1	1	1	3
D3Z9U2		4	2	2	8
CD163 antigen (Predicted) OS=Rattus norvegicus GN=Cd163 PE=4 SV=1		4	2	2	8
DHASVICK		1			1
EAAFGPGTGPIWLNEMK				1	1
GAGQVWR			1		1
GEVLIHQVQYQEMDSK		1			1
HKEDAGVVCSEFMSLR		1			1
LQEGHTDCSGR				1	1
QLGCADNGTVKPTSSDK		1	1		2
D3Z9X5		2	2	2	6
Protein RGD1304770 OS=Rattus norvegicus GN=RGD1304770 PE=4 SV=1		2	2	2	6
LATLPLER		1	1	1	3
LAWGTTASAQNHTESDFDPLMLNR		1	1	1	3
D3ZA21		2			2
Protein Plekhg3 OS=Rattus norvegicus GN=Plekhg3 PE=2 SV=2		2			2
DRQELLQHSLPLGSYLLKPVQR		1			1
SYYENAEHHDASFSIR		1			1
D3ZA84	7	23	15	43	88
Protein Tln2 OS=Rattus norvegicus GN=Tln2 PE=2 SV=2	7	23	15	43	88
AAVPTVSDQAAAMQLSQCAK				1	1
ACEFGGFQAQIQFGPHVEHK	1	1		1	3
AGALQVCPTDSYTK				1	1
ALCGLTEAAAQAAYLVGISDPNSQAGHQGLVDPIQFAR	1			1	2
ALEATIEYIK	1				1
ALVEDTK				1	1
ANQAIQMACQNLVDPGSSPSQVLSAATIVAK			1		1
AQHTHDAITEAAQLMK		1	1	1	3
AVANAAAMLVLK				1	1
AVQPTSGEPR				1	1
DIEQASLAAVSQSLATR				1	1
DPPTWSVLAGHSHTVSDSIK				1	1
DPVQLNLLYVQAR				1	1
DRFGLEGDEESTMLEESVSPK				1	1
DVDVALK				1	1
ELIECAR		1			1
EVANSTANLVK		1	1	1	3
FFYSDQNVDSR		1		1	2
FFYSDQNVDSRDPVQLNLLYVQAR		1			1
FQDVLMSLAK				1	1
GAAANPENEDQQQR			1	1	2
GEAAQLGHKVTQLASYFEPLILAAVGVASK				1	1
GITMATAK		1	1	1	3
GIWLEAGR				1	1
GQSGELAAASGK		1			1
GVAASTNDPEAAHAMLDSAR		1	1	1	3
GVGSSMAQLLTCAAQGNEHYTGVAAR		1		1	2
HTSALCNACR		1		1	2
KFFYSDQNVDSR		1			1
KGIWLEAGR			1		1
LDEGTPPEPK				1	1
LHTDDDLNWLDHSR		1	1	1	3
LLAALMDDDVGSGEDLLR				1	1
LLVDSLPPSTKPFQEAQSELNQAAADLNQSAGEVVHATR				1	1
LREAAEGLR			1		1
MAAAESQLKPLPGETLEK		1	1	1	3
MLDHQQQMTVLDQTK		1			1
NLLAAAAR		1		1	2
NVAQVAEDTVLQNR		1		1	2
QALIAPGDTESQQR				1	1
QEDVIATANLSR	1				1
QTVLTAAGSIGQASGDLLR				1	1
QVSAAASVVSQALHDLLQHVR	1			1	2
SDAEAEIDMENSKK		1			1
TLAESALQMLYAAK				1	1
TLAGAVSDLLK		1	1	1	3
TMLESSSYLIR				1	1
TYGVSFFLVK	1	1	1	1	4
VATNAAAQNAIK			1	1	2
VLAQATSDLVNAMR		1	1	1	3
VLGESMAGISQNAK				1	1
VMVTNVTSLLK		1	1	1	3
VQDLGHGCIFLVQK		1			1
VTQLASYFEPLILAAVGVASK	1			1	2
VVSPTISSPVCQEQLIEAGK				1	1
D3ZAC0	22	40	30	43	135
Protein Itga2b OS=Rattus norvegicus GN=Itga2b PE=2 SV=2	22	40	30	43	135
AEAAVELR	1	1	1	1	4
AELQLDLQKPR	1	1	1	1	4
AEYSPCR				1	1
AFLRDEADFR	1	1	1	1	4
ALNANQEETGGVFLCPWK		1	1	1	3
ANNGTCTSLLFDLR	1	1	1	1	4
ANNGTCTSLLFDLRDETR		1	1	1	3
AQPVVMATVQLMVQDSLNPTLK				1	1
AQPVVMATVQLMVQDSLNPTLKNCVLEQTK		1		1	2
DKLSPIVLSLNVSLPPEETGVAPAVVLHGVTHVQEQTR	1	1			2
DSHGSVSIVVGAPR	1	1	1	1	4
EASPQGSKQTEQQDPVLVSCNGSAPCTVVECELQEMVR				1	1
FGSAIAPLGDLNR		1	1	1	3
FSVYTGPNGSHFGFSVDFHK	1	1		1	3
FSYDSSNPVYFHGYR	1	1	1	1	4
GGLLCSTQPPPK		1	1	1	3
GLQALSSPTLVLTGTQVYGR	1	1	1	1	4
GNSFPASLVVAAEEVDKEQDGLDSWVSR	1	1	1	1	4
GSVDIDDNGYPDLIVGAYGASK	1		1	1	3
HDLLVGAPLYMESR		1			1
HDLLVGAPLYMESRVDR				1	1
IILDCGEDNLCVPQLQLTATAGDSPLLIGADNVLELK	1				1
KLAEVGR		1	1	1	3
KLSLQTFQTFK		1	1	1	3
LALCELGNPMK		1	1	1	3
LALCELGNPMKK		1	1	1	3
LHGEQMASYFGHSVAVTDVNGDGR		1		1	2
LHGEQMASYFGHSVAVTDVNGDGRHDLLVGAPLYMESR		1		1	2
LSLQTFQTFK	1	1	1	1	4
LSPIVLSLNVSLPPEETGVAPAVVLHGVTHVQEQTR	1	1		1	3
NCVLEQTK		1	1	1	3
NKPICHTIK		1		1	2
NRPPLEEEEEEE		1	1	1	3
NSQNPNSEAVLLPVAVR		1	1	1	3
QASLTLSLDLGGR	1	1		1	3
QTEQQDPVLVSCNGSAPCTVVECELQEMVR			1	1	2
RVLLLASR	1	1	1	1	4
SKNSQNPNSEAVLLPVAVR		1	1	1	3
SNTMSSVYSQGFSGDKR		1	1	1	3
TGQGLGASVLSWNDVIVACAPWQHWNVLEK	1	1			2
TPVGGCFVAELQSGGR	1	1		1	3
TPVSCFNVQMCVGATGHNIPQK		1	1	1	3
VLLLASR	1	1	1	1	4
VNASNDGEGAYEAELAVHLPPGAHYIR	1	1	1	1	4
VPIENIISSYRPGTLLWHVSNQR	1	1	1	1	4
VYLFLQPK	1	1	1	1	4
YDEAEKTPVGGCFVAELQSGGR		1		1	2
D3ZAE6	2	6	4	5	17
Protein Vasn OS=Rattus norvegicus GN=Vasn PE=4 SV=1	2	6	4	5	17
ESHVVLASPEETR		1			1
GQVGPGTGPLELEGVKVPLEPGSK			1	1	2
HIQPGAFDALDHLLELK	1	1	1	1	4
LHEISNETFR		1			1
LLLLDLSHNSIPALEAGILDTANVEALR	1	1	1	1	4
NLHDLDVSDNQLGHMPSVIQGLR		1		1	2
TPEGEEACGEANTPQAVR			1	1	2
YLQGNTVQLR		1			1
D3ZAE9	4	15	7	19	45
Uncharacterized protein OS=Rattus norvegicus PE=2 SV=2	4	15	7	19	45
CAGSSLFLK		1		1	2
CAGSSLFLKK			1		1
CIGSIQHLK		1	1	1	3
DLTLDIYEGQITALLGHSGAGK	1				1
EHLEVFATVLGLSK		1			1
ELTESHQEVIR		1			1
HRVWNLLK		1		1	2
ISGVCPQSNVQFDFLTVR			1		1
KGEILGLLGHNGAGK		1			1
KPAHVILEDGIDPAPLSGGSFEPVSPEFHGK		1		1	2
LADALQLQDQLK				1	1
LMEMEQTLSTLTETK				1	1
LPVEDVQPLSQAFFK				1	1
LSEMADLESVFR		1	1	1	3
NIQDILAR			1		1
NNDVHQNPEEPEGEDEDVQMER		1	1	1	3
QNIALEVDASGAR	1				1
SAIEEPEVDIVGEGQTER				1	1
SHAAVTITR		1		1	2
SPLFFLKPSFWVQPR	1	1	1	1	4
STLLNILSGLSVPTK				1	1
TASALASTSFDEKPVIVASCLR		1		1	2
TGSLALWR		1		1	2
TLEQVELLNTEVLR		1		1	2
TLSEGVKR		1		1	2
TLVYTLPLETTYR				1	1
VIFSDTFSYHLK	1				1
VVLFSTQFMDEADILADRK				1	1
D3ZAF6		4	5	4	13
ATP synthase subunit f, mitochondrial OS=Rattus norvegicus GN=Atp5j2 PE=1 SV=1		4	5	4	13
ASIVPLKEK		1	1	1	3
DFTPSGIAGAFR		1	1	1	3
DFTPSGIAGAFRR			1		1
ELPSWILMR		1	1	1	3
LRELPSWILMR		1	1	1	3
D3ZAH8	4	6		4	14
Unconventional myosin-IXb OS=Rattus norvegicus GN=Myo9b PE=1 SV=1	4	6		4	14
ATGRDEGLEVGPPEVLDTLSQLLK				1	1
DSTTSDVIR				1	1
HAALTIQACWR	1				1
HYVLVEVK	1				1
KITNANELK		1			1
KPTGLFYLLDEESNFPHATSHTLLAK	1	1		1	3
LIFHLVK		1			1
SHVEELPR		1		1	2
VQDKPESPSGSTQIQR		1			1
YFLGTPVLEPAFIIQHFAGR	1	1			2
D3ZAK6		2		2	4
Uncharacterized protein OS=Rattus norvegicus GN=LOC100360484 PE=3 SV=1		2		2	4
EAPPMEKPEVVK				1	1
KEAPPMEKPEVVK		1			1
TFNQVEIKPEMIGHYLGEFSITYKPVK		1		1	2
D3ZAN3	2	9	4	6	21
Alpha glucosidase 2 alpha neutral subunit (Predicted) OS=Rattus norvegicus GN=Ganab PE=4 SV=1	2	9	4	6	21
AFFSGSQR				1	1
FGAVWTGDNTAEWDHLK		1			1
GHLETPVWIER		1	1	1	3
HHGPQTLYLPVTLSSIPVFQR	1	1	1	1	4
KLVAIVDPHIK		1			1
KPGVNVASDWSIHLR	1	1			2
LSFQHDPETSVLTLR		1			1
MLDYLQGSGETPQTDIR				1	1
REPWLLASQYQDAIR		1			1
THSDSKPYGPTSVGLDFSLPGMEHVYGIPEHADSLR		1			1
VVIMGAGKPAAVVLQTK		1	1	1	3
WYQMGAYQPFFR			1		1
YFTWDPTRFPQPLNMLEHLASK				1	1
D3ZAP9				2	2
Protein Gpd1l OS=Rattus norvegicus GN=Gpd1l PE=3 SV=1				2	2
GIDEGPDGLK				1	1
KVAEAFAR				1	1
D3ZAS1		3			3
Uncharacterized protein OS=Rattus norvegicus GN=RGD1562399 PE=3 SV=2		3			3
ATFDAISK		1			1
GCTATLGNFAK		1			1
SPYQEFTDHLVK		1			1
D3ZAS9		2	2	2	6
Protein Ddrgk1 OS=Rattus norvegicus GN=Ddrgk1 PE=4 SV=1		2	2	2	6
AAAADGEPLHNEEER		1	1	1	3
GKFIYITPEELAAVASFIR				1	1
SWPQESEEQR			1		1
VTWEEVDENEGEAAVPAQEEEGVEKPAEVHPTGK		1			1
D3ZB81		5		4	9
Protein Slc25a31 OS=Rattus norvegicus GN=Slc25a31 PE=3 SV=2		5		4	9
GNLANVIR		1		1	2
GNLANVIRYFPTQALNFAFK		1		1	2
TAVAPIER		1		1	2
YFPTQALNFAFK		1		1	2
YFPTQALNFAFKDK		1			1
D3ZBB0		2		2	4
Latrophilin-1 OS=Rattus norvegicus GN=Lphn1 PE=1 SV=1		2		2	4
MWNDTVR		1		1	2
RPPAPNLHVSPELFCEPR		1			1
VFLMDPVIFTVAHLEAK				1	1
D3ZBB3				2	2
Protein Tmem47 OS=Rattus norvegicus GN=Tmem47 PE=4 SV=1				2	2
ASAGSGMEEVR				1	1
FIETVSLK				1	1
D3ZBC7		4		2	6
Protein RGD1305508 (Fragment) OS=Rattus norvegicus GN=RGD1305508 PE=4 SV=2		4		2	6
ELATQLEGTGVTCYAAHPGPVNSELFLR		1		1	2
IHVKDEPTP		1			1
VNHVGPFLLTHLLLPR		1		1	2
VVIVSSAAHR		1			1
D3ZBE9	4	18	10	18	50
Latrophilin-2 OS=Rattus norvegicus GN=Lphn2 PE=1 SV=2	4	18	10	18	50
AALPFGLVR		1		1	2
AIVDSPSIYEAEQK				1	1
AIVDTVDNLLR		1	1	1	3
ELSCEGYSIDLR			1	1	2
FCEALEMK		1			1
GAFSSIQLSANTVK		1			1
GEHVDVPFPNQYQYIAAVDYNPR	1	1		1	3
GMMVERPCPK		1			1
GTVFAGDVSSSVR	1	1	1	1	4
HKELEAPLIPQR		1			1
HWYCCGGLPTESPHSSVK		1		1	2
IKSGEAIINYANYHDTSPYR			1		1
IYFMPWTPYR		1		1	2
LGADLLGR		1	1	1	3
LMEQLVDILDAQLQELKPSEK	1	1	1	1	4
LPVKPVIGGSSSEDDAIVADASSLMHGDNPGLEFR				1	1
MWNDTVR		1	1	1	3
NSTIAVNSHVLSVSINK	1		1		2
NVIDYIYNTR		1		1	2
RELSCEGYSIDLR		1	1	1	3
SGEAIINYANYHDTSPYR		1		1	2
SGENAASLANELAK		1	1		2
SVYQDNESEAGK				1	1
TDDKICDADPFQMENTDCYLPDAFK				1	1
THSLLYQPQKK		1			1
TQCVVVTGSDVFPDPCPGTYK				1	1
D3ZBH5	4	11	2	11	28
Protein Lmtk2 OS=Rattus norvegicus GN=Lmtk2 PE=3 SV=1	4	11	2	11	28
APDGGDGPPEVTCQSK			1	1	2
APGVVPVFDAHNLSVGSDYYIQLEEK				1	1
AYLHNEQEHVR		1			1
DPSSSAAFPILDHFAR		1		1	2
EANSAEDSHAASIPGSPFNIFSDLDKADDLPSHQK		1			1
ELGHCGGEAHGPGPSSPAASTGSPYLSR		1			1
GHPDEALSYSSMFFPVEVFENSLSDPGPGK				1	1
HDHFDEQGR				1	1
HSLNYIQEIGNGWFGK		1		1	2
LHFLHSDLALR	1	1		1	3
MACEIAAGLAAMHK		1		1	2
NCYLTSDLNVK	1	1			2
SLLKPSAAAAIEQLPDDWKK		1			1
SSSSLGLEYPPALLTTEVDNPEKGGTDAPHLTAFK				1	1
VGDYGIGFSR		1	1	1	3
VLLGETYTGTSVTR	1				1
WTAPELVTSFQDR	1	1		1	3
D3ZBI1				2	2
Protein Trim14 OS=Rattus norvegicus GN=Trim14 PE=4 SV=1				2	2
GHPVGLAEEEAAR				1	1
LLLDEEEALAK				1	1
D3ZBM3		2			2
Ferrochelatase OS=Rattus norvegicus GN=Fech PE=3 SV=1		2			2
LLDELSPDTAPHK		1			1
RIGGGSPIK		1			1
D3ZBN3		10	2	10	22
Protein Epha2 OS=Rattus norvegicus GN=Epha2 PE=2 SV=2		10	2	10	22
EKDGEFSVLQLVGMLR		1			1
FADIVSILDK		1		1	2
FADIVSILDKLIR				1	1
LPSTSGSEGVPFR		1			1
NILVNSNLVCK		1	1	1	3
SEQLKPLK		1			1
TASVSINQTEPPK				1	1
TVSEWLESIK		1		1	2
TYVDPHTYEDPNQAVLK		1		1	2
VDFLSEASIMGQFSHHNIIR		1		1	2
VLEDDPEATYTTSGGK				1	1
VSDFGLSR		1	1	1	3
WTAPEAISYR		1		1	2
D3ZBN4		4	2	3	9
Protein RGD1310769 OS=Rattus norvegicus GN=RGD1310769 PE=4 SV=1		4	2	3	9
CLCAIDIHNK		1			1
DHTFLYEK		1			1
LYTGKPNLVNGLQAR		1	1	1	3
TFGIWTLLSSVIR				1	1
YLEAEPVSR		1	1	1	3
D3ZBW5				3	3
Protein LOC685203 OS=Rattus norvegicus GN=LOC685203 PE=4 SV=1				3	3
ETFPFPTTLDIDK				1	1
KPPVPGAVIGSVILEFADR				1	1
TPSTDEQQQVQEEVK				1	1
D3ZC55		2	2	4	8
Heat shock 70kDa protein 12A (Predicted), isoform CRA_a OS=Rattus norvegicus GN=Hspa12a PE=4 SV=1		2	2	4	8
RSPLTYGVGVLNR		1		1	2
SPLTYGVGVLNR		1	1	1	3
WSSQGMLR			1	1	2
WVITVPAIWKQPAK				1	1
D3ZC56		10	2	5	17
Protein Dst (Fragment) OS=Rattus norvegicus GN=Dst PE=4 SV=2		10	2	5	17
AFTMDILR		1			1
AVVLDEAISQSTQFHDKIDQILESLER				1	1
DAYKPITDADKIEDEVTR		1			1
FILADGASQGMAAFRPR		1			1
HKDIIDELVTSGHK		1			1
HLLASKPLGGLPETAR		1	1	1	3
HSVYDTTNR		1		1	2
IAASAEPADR				1	1
LEEQIAQHK		1			1
LEQDQTSAQLQAQK			1	1	2
LRQPPSISAEVEK		1			1
SLDSELEIANDPDKIK		1			1
WEMLLSR		1			1
D3ZC84				3	3
Ubiquitin carboxyl-terminal hydrolase OS=Rattus norvegicus GN=Usp9x PE=3 SV=1				3	3
DNEDYDPQTVR				1	1
FNDYFEFPR				1	1
HLSFIVR				1	1
D3ZCD0	4	10	4	11	29
Endothelial-specific receptor tyrosine kinase OS=Rattus norvegicus GN=Tek PE=4 SV=1	4	10	4	11	29
AQGEWSEELR			1	1	2
DFEALMNQHQDPLEVTQDVTR		1		1	2
EKPYERPSFAQILVSLNR		1			1
GLEPETTYHVDIFAENNIGSSNPAFSQEIR	1	1		1	3
GLSLLPK		1			1
HEVPDILEVHLPHAQPQDAGVYSAR				1	1
IKNATITQYQLK		1			1
ILPPDSGVWVCSVNTVAGMVEKPFNISVK				1	1
LGHHPNIINLLGACEHR		1			1
MAQAFQNVR		1			1
NEDQHIDVK				1	1
SDQQNIKVPGNLTSVLLNNLLPR			1		1
TDYELCVQLVRPGEGGEGHPGPVR				1	1
VLETDPAFAIANSTASTLSSQQLLHFAADVAR	1	1		1	3
VLIKEEDAVIYK	1				1
VLPEPLHAPNVIDTGHNFAIINISSEPYFGDGPIK	1				1
VPGNLTSVLLNNLLPR		1	1	1	3
WGPDCNRPCTTCK				1	1
YIGGNLFTSAFTR		1	1	1	3
D3ZCF8	17	49	47	56	169
Protein Abca8a OS=Rattus norvegicus GN=Abca8a PE=4 SV=2	17	49	47	56	169
AFMTVMGLR				1	1
CAGSSLFLK		1		1	2
CAGSSLFLKK			1		1
CIGSIQHLK		1	1	1	3
CPDLGIENYGVSVTTLTEVFLK	1				1
DLTLDVYK	1				1
DYEFPDDSFEPVSTDFHGK		1		1	2
EDVQPLSQAFFK		1	1	1	3
EHLEIFAAIK	1	1	1	1	4
EHQDHTAHCFR		1	1	1	3
EILAFPNKENMTEFISK		1	1	1	3
EINVWQQTWALLCK	1	1		1	3
EQELDDFEEELDPSVK	1	1	1	1	4
EYLLEMK		1	1	1	3
FGKEYLLEMK			1		1
GALLTTHYMAEAEAVCDR		1	1	1	3
GEVVGLLGHNGAGK				1	1
GGMALWWQQLCAVTR		1	1	1	3
GIQEVDNEVQR		1		1	2
GNSTGDTPEFLGYCPQENALWQHMTVR		1	1	1	3
GPGRLDGEQFVSLLNEMSK			1		1
GQITAILGHSGAGK	1	1		1	3
GWVTIHDNK		1		1	2
HPPLFFLK		1		1	2
HRVWNLLK		1		1	2
HYDDAVGIIFSTAYSYHLK	1	1		1	3
IDDFLHSLEQQNIALEVDAFGTR	1	1			2
IKGIQEVDNEVQR		1	1		2
KGEVVGLLGHNGAGK		1	1	1	3
KVFISQGK		1			1
LDGEQFVSLLNEMSK		1	1	1	3
LDGEQFVSLLNEMSKTK				1	1
LLPQEEA			1	1	2
LNYILPLER		1	1	1	3
LPREDVQPLSQAFFK			1		1
LSAESEGK			1	1	2
LSAESEGKLNYILPLER				1	1
LSEMTDLESISK		1		1	2
LTGVCPQCNVQFDFLTVR	1	1	1	1	4
MITGEIKPSAGQVQLK	1	1	1	1	4
NGTEDSQYNGAIIVAGGEK	1		1	1	3
NIQNTLVQNLSGGQK		1	1	1	3
NIQNTLVQNLSGGQKR			1		1
NYNFTLACNTK	1	1	1	1	4
QHIPDSK			1		1
QSFDLEEYSLSQSTLEQVFLELSK	1				1
RHPPLFFLK		1	1	1	3
SDAAVAIAR		1	1	1	3
SDRVFNNPEEPEGEDEDVSLER			1		1
SSFWTGQNPADR		1	1	1	3
STLLNVLSGLCVPTK	1	1	1	1	4
STLLNVLSGLCVPTKGWVTIHDNK		1	1	1	3
TANALTSADFQEKPVIIASCLR	1	1	1	1	4
TANALTSADFQEKPVIIASCLRK			1		1
TEALKDLTLDVYK		1		1	2
TKGGMALWWQQLCAVTR		1	1	1	3
TLSEGVKR		1		1	2
TNKFPDLYR		1	1	1	3
TPTQVEPLNMEIMR		1	1	1	3
TVLDNERDYEFPDDSFEPVSTDFHGK		1	1	1	3
VAIMVSGK		1	1	1	3
VFISQGK		1	1	1	3
VFNNPEEPEGEDEDVSLER	1	1	1	1	4
VKTPTQVEPLNMEIMR			1	1	2
VLLALEMK		1	1	1	3
VLLALEMKNIQNTLVQNLSGGQK				1	1
VSLVSYMTGR		1	1	1	3
VVLFSTQFMDEADILADRK				1	1
YEPAISCDLSAFWR	1	1	1	1	4
YSSLMVYK		1	1	1	3
D3ZCG9				2	2
Integrin alpha 3 variant A OS=Rattus norvegicus GN=Itga3 PE=2 SV=1				2	2
DLAVDDDYTNR				1	1
VDGWATLFLR				1	1
D3ZCH7				2	2
Gamma-adducin OS=Rattus norvegicus GN=Add3 PE=1 SV=2				2	2
HKSDVEIPATVTAFSFEDDSVPLSPLK				1	1
VGEIEFEGLMR				1	1
D3ZCI5		3			3
Protein Stxbp6 OS=Rattus norvegicus GN=Stxbp6 PE=4 SV=2		3			3
IMGGNSILHSAADSVTSAVQK		1			1
NSAQQFAETAHK		1			1
QFEGSTSFVR		1			1
D3ZCM6		3			3
Solute carrier family 22 member 4 OS=Rattus norvegicus GN=Slc22a5 PE=2 SV=2		3			3
CLVPHTVNLSSAWR		1			1
NHSIPLETK		1			1
RFEEAEQIIQK		1			1
D3ZCQ2				2	2
Protein Alg11 OS=Rattus norvegicus GN=Alg11 PE=4 SV=1				2	2
LVHPVQFVFLR				1	1
NHALQIK				1	1
D3ZCS4				2	2
Protein Iqgap3 OS=Rattus norvegicus GN=Iqgap3 PE=4 SV=1				2	2
HALGAVAQLLQHAAAGK				1	1
LIFQMPQNK				1	1
D3ZCS9				2	2
Protein LOC100911028 OS=Rattus norvegicus GN=RGD1309350 PE=3 SV=1				2	2
CPGLLTQSQMKPGTYK				1	1
LEAPSQQWMELR				1	1
D3ZCT7		3	2	5	10
Protein Sec23b OS=Rattus norvegicus GN=Sec23b PE=4 SV=1		3	2	5	10
FSWNVWPSSR		1	1	1	3
HYEMLANR		1		1	2
IDMNLTDLLGELQR				1	1
MVVPLACLLTPLK				1	1
SAMPVQQVRPGQPQEQSAVSSR		1	1	1	3
D3ZCV0	4	9	6	12	31
Protein Actn2 OS=Rattus norvegicus GN=Actn2 PE=4 SV=1	4	9	6	12	31
ASFNHFDR				1	1
CQLEINFNTLQTK	1	1	1	1	4
DLLLDPAWEK				1	1
EGLLLWCQR	1	1	1	1	4
FAIQDISVEETSAK	1			1	2
GYEEWLLNEIR	1	1	1	1	4
GYEEWLLNEIRR			1	1	2
HEAFESDLAAHQDR		1		1	2
HTNYTMEHIR		1		1	2
KHEAFESDLAAHQDR		1		1	2
KTFTAWCNSHLR		1	1		2
LMLLLEVISGER		1			1
RTIPWLENR				1	1
TFTAWCNSHLR		1	1	1	3
D3ZCZ9		5	3	5	13
Protein LOC100912599 OS=Rattus norvegicus GN=LOC679739 PE=4 SV=1		5	3	5	13
EVNENFAIDLIAQQPVNEVDHR		1		1	2
IIACDGGGGALGHPK		1	1	1	3
ITHTGQVYDEK		1		1	2
QKEVNENFAIDLIAQQPVNEVDHR		1		1	2
TGTCGYCGLQFK			1	1	2
VYINLDKETK		1	1		2
D3ZD02		5	9	6	20
60S ribosomal protein L13 OS=Rattus norvegicus GN=RGD1563145 PE=3 SV=1		5	9	6	20
AITEEEKNFK			1		1
AKEAAEQDVEK			1	1	2
EAAEQDVEK		1	1	1	3
GFSLEELR		1		1	2
IAPRPASGPIRPIVR			1		1
LATQLTGPVMPIR		1	1	1	3
NKSTESLQANVQR			1		1
SKLILFPR		1	1	1	3
STESLQANVQR		1	1	1	3
VAGIHKK			1		1
D3ZD03	2	14	9	14	39
Tyrosine-protein kinase OS=Rattus norvegicus GN=Tyk2 PE=3 SV=1	2	14	9	14	39
AASEDSKADGTEAQPLVPTGR			1	1	2
ADGTEAQPLVPTGR			1	1	2
AHTRPLNLSQLSFHR		1		1	2
APESGEHLAGSPQEPPWTYFCDFQDISHVVLK	1				1
AVPEGHEYYR				1	1
DLSSEEEIHHFK		1			1
EISNLVIMR		1		1	2
FLQAFQPGHLSQQVVMVK		1	1	1	3
GSENIIVAEFVEHGPLDVWLR	1				1
IRDLGEGHFGK			1	1	2
KFPITQQPGAFVLDGWGR		1			1
LGLEEGTNPFIK		1		1	2
LQPQNLVGTSTVNSDSPASDPTVFHK		1		1	2
LTADSSHYLCHEVAPPR		1	1	1	3
LVTSIQNGIHGPLMDPFVQAK		1			1
MVVAQQLASALSYLEDKNLVHGNVCGR				1	1
NVLLDNDR			1		1
QHNVLTR				1	1
RVHIHLQDNK		1			1
SFDSLGDLR		1	1		2
SVQLVMEYVPLGSLR				1	1
TLYHEHIVK		1			1
VDSGCPSGPDR				1	1
VHQDEITQLSHLGQGTR		1	1		2
VREDGDSPVFWYAPECLK		1			1
YLATLER			1		1
D3ZD09	2	6	3	7	18
Cytochrome c oxidase subunit 6B1 OS=Rattus norvegicus GN=LOC681754 PE=4 SV=1	2	6	3	7	18
FPNQNQTK		1	1	1	3
GGDVSVCEWYR	1	1	1	1	4
IAEGTFPGK		1		1	2
IAEGTFPGKI		1		1	2
NCWQNYLDFHR		1		1	2
SLCPVSWVSAWDDR	1	1	1	1	4
VYKSLCPVSWVSAWDDR				1	1
D3ZD11		5	3	6	14
Protein Spcs2 OS=Rattus norvegicus GN=Spcs2 PE=4 SV=1		5	3	6	14
AAAASQGGR			1		1
FDDKYTLK		1		1	2
FFDHSGTLVMDAYEPEISR		1	1	1	3
IDDKPVK		1		1	2
LHDSLATER		1		1	2
SGGGGGSSGPGGGPSCGTSSSR			1	1	2
SGGGGGSSGPGGGPSCGTSSSRSGLLDK				1	1
SIFLVAHR		1			1
D3ZD19		4	6	10	20
Extracellular link domain-containing 1 (Predicted) OS=Rattus norvegicus GN=Lyve1 PE=4 SV=1		4	6	10	20
ADDVNANEESK				1	1
ADDVNANEESKK		1	1	1	3
EEKADDVNANEESK				1	1
GVLIWNASPSQK		1		1	2
IMGVALVGR		1	1	1	3
IMGVALVGRNADPQMNFTEAK				1	1
NADPQMNFTEAK			1	1	2
NSEEPKSPPK			1	1	2
SGFETCSYGWVGER			1	1	2
VLGLTLASR		1	1	1	3
D3ZD31	10	59	48	67	184
Mannose receptor, C type 1 (Predicted) OS=Rattus norvegicus GN=Mrc1 PE=2 SV=2	10	59	48	67	184
ACEQPLGYICK		1	1		2
AGCVAMK				1	1
AIGGELASIK		1	1	1	3
AYLTTVEDR		1		1	2
AYLTTVEDRYEQAFLTSLVGLRPEK	1	1	1	1	4
CPEDWGTTSK			1		1
CPESEQTAWIPFHGHCYYIESSFTR	1	1		1	3
CVDALSAISVQTATCNPEAESQKFR			1		1
DGYWADR		1	1	1	3
[truncated: 32,583 more rows]
