# Supplementary material for: Proteomic Analysis of the Rat Canalicular Membrane Reveals Expression of a Complex System of P4-ATPases in Liver
Source: PLoS One. 2016 Jun 27;11(6):e0158033. doi: 10.1371/journal.pone.0158033 (PMC4922570; doi:10.1371/journal.pone.0158033)
Supplement: S3 Table — (XLSX) [file pone.0158033.s004.xlsx]

## Sheet: Suplementary Table S3
							Subcellular localization			Prediction of TM Helixes
Entry	Entry name	Status	Protein names	Gene names	Organism	Length	Membran	Cytoplasm	Extracellular	Phoebius	TMHMM						TM Prediction
P35213	1433B_RAT	reviewed	14-3-3 protein beta/alpha (Prepronerve growth factor RNH-1) (Protein kinase C inhibitor protein 1) (KCIP-1) [Cleaved into: 14-3-3 protein beta/alpha, N-terminally processed]	Ywhab	Rattus norvegicus (Rat)	246	FALSE	TRUE	FALSE	FALSE	0				Column1	Database Retrieval	Phobius	TMHMM
P62260	1433E_RAT	reviewed	14-3-3 protein epsilon (14-3-3E) (Mitochondrial import stimulation factor L subunit) (MSF L)	Ywhae	Rattus norvegicus (Rat)	255	FALSE	TRUE	FALSE	FALSE	0				Membran	0.36	0.37	0.39
P68511	1433F_RAT	reviewed	14-3-3 protein eta	Ywhah	Rattus norvegicus (Rat)	246	FALSE	TRUE	FALSE	FALSE	0				Cytoplasm	0.19
P61983	1433G_RAT	reviewed	14-3-3 protein gamma [Cleaved into: 14-3-3 protein gamma, N-terminally processed]	Ywhag	Rattus norvegicus (Rat)	247	FALSE	TRUE	FALSE	FALSE	0				Extracellular	0.03
P68255	1433T_RAT	reviewed	14-3-3 protein theta (14-3-3 protein tau)	Ywhaq	Rattus norvegicus (Rat)	245	FALSE	TRUE	FALSE	FALSE	0
P63102	1433Z_RAT	reviewed	14-3-3 protein zeta/delta (Mitochondrial import stimulation factor S1 subunit) (Protein kinase C inhibitor protein 1) (KCIP-1)	Ywhaz Msfs1	Rattus norvegicus (Rat)	245	FALSE	TRUE	FALSE	FALSE	0
P27364	3BHS5_RAT	reviewed	3 beta-hydroxysteroid dehydrogenase type 5 (3 beta-hydroxysteroid dehydrogenase type V) (3-beta-HSD V) (3-beta-hydroxy-5-ene steroid dehydrogenase) (NADPH-dependent 3-beta-hydroxy-Delta(5)-steroid dehydrogenase) (EC 1.1.1.-) (Progesterone reductase)	Hsd3b5 Hsd3b	Rattus norvegicus (Rat)	373	TRUE	FALSE	FALSE	TRUE	0
O35048	3BHS7_RAT	reviewed	3 beta-hydroxysteroid dehydrogenase type 7 (3 beta-hydroxysteroid dehydrogenase type VII) (3-beta-HSD VII) (3-beta-hydroxy-Delta(5)-C27 steroid oxidoreductase) (C(27) 3-beta-HSD) (EC 1.1.1.-) (Cholest-5-ene-3-beta,7-alpha-diol 3-beta-dehydrogenase) (EC 1.1.1.181) (Confluent 3Y1 cell-associated 2)	Hsd3b7 Cca2	Rattus norvegicus (Rat)	338	TRUE	FALSE	FALSE	TRUE	2
P46953	3HAO_RAT	reviewed	3-hydroxyanthranilate 3,4-dioxygenase (EC 1.13.11.6) (3-hydroxyanthranilate oxygenase) (3-HAO) (3-hydroxyanthranilic acid dioxygenase) (HAD)	Haao	Rattus norvegicus (Rat)	286	FALSE	TRUE	FALSE	FALSE	0
Q794F9	4F2_RAT	reviewed	4F2 cell-surface antigen heavy chain (4F2hc) (Solute carrier family 3 member 2) (CD antigen CD98)	Slc3a2	Rattus norvegicus (Rat)	527	TRUE	FALSE	FALSE	TRUE	1
P21588	5NTD_RAT	reviewed	5'-nucleotidase (5'-NT) (EC 3.1.3.5) (Ecto-5'-nucleotidase) (CD antigen CD73)	Nt5e Nt5 Nte	Rattus norvegicus (Rat)	576	TRUE	FALSE	FALSE	FALSE	1
D3Z9R8	68MP_RAT	reviewed	6.8 kDa mitochondrial proteolipid	Mp68	Rattus norvegicus (Rat)	60	TRUE	FALSE	FALSE	TRUE	1
A0JN29	A0JN29_RAT	unreviewed	Limb and neural patterns (Limb and neural patterns (Predicted), isoform CRA_a) (Protein Lnp)	Lnp Lnp_predicted rCG_27205	Rattus norvegicus (Rat)	376	FALSE	FALSE	FALSE	TRUE	2
A0JN30	A0JN30_RAT	unreviewed	Canopy 2 homolog (Zebrafish) (Protein Cnpy2) (RCG42492)	Cnpy2 MGC156825 rCG_42492	Rattus norvegicus (Rat)	182	FALSE	FALSE	FALSE	FALSE	0
A0JPI6	A0JPI6_RAT	unreviewed	Palmitoyltransferase (EC 2.3.1.225)	Zdhhc20	Rattus norvegicus (Rat)	328	FALSE	FALSE	FALSE	TRUE	4
P17475	A1AT_RAT	reviewed	Alpha-1-antiproteinase (Alpha-1-antitrypsin) (Alpha-1-proteinase inhibitor) (Serpin A1)	Serpina1	Rattus norvegicus (Rat)	411	FALSE	FALSE	TRUE	FALSE	0
P14046	A1I3_RAT	reviewed	Alpha-1-inhibitor 3 (Alpha-1-inhibitor 3 variant II) (Alpha-1-inhibitor III)	A1i3 Mug1	Rattus norvegicus (Rat)	1477	FALSE	FALSE	TRUE	FALSE	1
A1L1I2	A1L1I2_RAT	unreviewed	G protein-coupled receptor 182 (G-protein-coupled receptor 182) (RCG59831, isoform CRA_a)	Gpr182 rCG_59831	Rattus norvegicus (Rat)	398	FALSE	FALSE	FALSE	TRUE	7
A1L1J8	A1L1J8_RAT	unreviewed	Protein Rab5b (RAB5B, member RAS oncogene family) (RAB5B, member RAS oncogene family (Predicted), isoform CRA_c)	Rab5b Rab5b_predicted rCG_42413	Rattus norvegicus (Rat)	215	FALSE	FALSE	FALSE	FALSE	0
A1L1L6	A1L1L6_RAT	unreviewed	Mitochondrial Rho GTPase (EC 3.6.5.-)	Rhot1 Rnf135 rCG_34120	Rattus norvegicus (Rat)	631	TRUE	FALSE	FALSE	TRUE	1
Q63041	A1M_RAT	reviewed	Alpha-1-macroglobulin (Alpha-1-M) (Alpha-1-macroglobulin 165 kDa subunit) [Cleaved into: Alpha-1-macroglobulin 45 kDa subunit]	A1m Pzp	Rattus norvegicus (Rat)	1500	FALSE	FALSE	TRUE	FALSE	0
A2IBE0	A2IBE0_RAT	unreviewed	Membrane-bound carbonic anhydrase 14 (Protein Car14) (RCG52058, isoform CRA_b)	Car14 rCG_52058	Rattus norvegicus (Rat)	337	FALSE	FALSE	FALSE	TRUE	1
A2VD07	A2VD07_RAT	unreviewed	Cytochrome P450 4F5 (Protein Cyp4f17) (RCG29433)	Cyp4f5 Cyp4f17 rCG_29433	Rattus norvegicus (Rat)	526	FALSE	FALSE	FALSE	FALSE	0
A3E0T0	A3E0T0_RAT	unreviewed	Erythrocyte protein band 4.1-like 3 (Protein Epb41l3)	Epb41l3 Epb4.1l3	Rattus norvegicus (Rat)	870	FALSE	FALSE	FALSE	FALSE	0
A3RLA8	A3RLA8_RAT	unreviewed	Low affinity Fc-gamma receptor IIB isoform 1 (Low affinity immunoglobulin gamma Fc region receptor II)	Fcgr2b Fcgr2a	Rattus norvegicus (Rat)	342	FALSE	FALSE	FALSE	TRUE	1
P08592	A4_RAT	reviewed	Amyloid beta A4 protein (ABPP) (APP) (Alzheimer disease amyloid A4 protein homolog) (Amyloid precursor protein) (Amyloidogenic glycoprotein) (AG) (Beta-amyloid precursor protein) [Cleaved into: N-APP; Soluble APP-alpha (S-APP-alpha); Soluble APP-beta (S-APP-beta); C99; Beta-amyloid protein 42 (Beta-APP42); Beta-amyloid protein 40 (Beta-APP40); C83; P3(42); P3(40); C80; Gamma-secretase C-terminal …	App	Rattus norvegicus (Rat)	770	TRUE	TRUE	TRUE	TRUE	1
A5I9F0	A5I9F0_RAT	unreviewed	Protein Ptprk (Protein tyrosine phosphatase receptor type K) (Receptor-like protein tyrosine phosphatase kappa)	Ptprk ptprk	Rattus norvegicus (Rat)	1439	FALSE	FALSE	FALSE	TRUE	1
A6QR73	A6QR73_RAT	unreviewed	G protein-coupled receptor 39-1b (Protein Gpr39) (RCG37580)	Gpr39 rCG_37580	Rattus norvegicus (Rat)	298	FALSE	FALSE	FALSE	TRUE	5
A9UMV9	A9UMV9_RAT	unreviewed	Ndufa7 protein (Protein Ndufa7) (RCG37550, isoform CRA_a)	Ndufa7 Ndufa7l rCG_37550	Rattus norvegicus (Rat)	112	FALSE	FALSE	FALSE	FALSE	0
Q9QZH8	AAAD_RAT	reviewed	Arylacetamide deacetylase (EC 3.1.1.3)	Aadac Aada	Rattus norvegicus (Rat)	398	TRUE	FALSE	FALSE	TRUE	3
P80386	AAKB1_RAT	reviewed	5'-AMP-activated protein kinase subunit beta-1 (AMPK subunit beta-1) (AMPKb) (5'-AMP-activated protein kinase 40 kDa subunit)	Prkab1	Rattus norvegicus (Rat)	270	FALSE	FALSE	FALSE	FALSE	0
P80385	AAKG1_RAT	reviewed	5'-AMP-activated protein kinase subunit gamma-1 (AMPK gamma1) (AMPK subunit gamma-1) (AMPKg)	Prkag1	Rattus norvegicus (Rat)	330	FALSE	FALSE	FALSE	FALSE	0
P54645	AAPK1_RAT	reviewed	5'-AMP-activated protein kinase catalytic subunit alpha-1 (AMPK subunit alpha-1) (EC 2.7.11.1) (Acetyl-CoA carboxylase kinase) (ACACA kinase) (EC 2.7.11.27) (Hydroxymethylglutaryl-CoA reductase kinase) (HMGCR kinase) (EC 2.7.11.31) (Tau-protein kinase PRKAA1) (EC 2.7.11.26)	Prkaa1 Ampk1	Rattus norvegicus (Rat)	559	FALSE	TRUE	FALSE	FALSE	0
Q09137	AAPK2_RAT	reviewed	5'-AMP-activated protein kinase catalytic subunit alpha-2 (AMPK subunit alpha-2) (EC 2.7.11.1) (Acetyl-CoA carboxylase kinase) (ACACA kinase) (EC 2.7.11.27) (Hydroxymethylglutaryl-CoA reductase kinase) (HMGCR kinase) (EC 2.7.11.31)	Prkaa2 Ampk Ampk2	Rattus norvegicus (Rat)	552	FALSE	TRUE	FALSE	FALSE	0
P00507	AATM_RAT	reviewed	Aspartate aminotransferase, mitochondrial (mAspAT) (EC 2.6.1.1) (EC 2.6.1.7) (Fatty acid-binding protein) (FABP-1) (Glutamate oxaloacetate transaminase 2) (Kynurenine aminotransferase 4) (Kynurenine aminotransferase IV) (Kynurenine--oxoglutarate transaminase 4) (Kynurenine--oxoglutarate transaminase IV) (Plasma membrane-associated fatty acid-binding protein) (FABPpm) (Transaminase A)	Got2 Maat	Rattus norvegicus (Rat)	430	TRUE	FALSE	FALSE	FALSE	0
Q9ESR9	ABCA2_RAT	reviewed	ATP-binding cassette sub-family A member 2 (ATP-binding cassette transporter 2) (ATP-binding cassette 2)	Abca2 Abc2	Rattus norvegicus (Rat)	2434	TRUE	FALSE	FALSE	TRUE	11
Q7TNJ2	ABCA7_RAT	reviewed	ATP-binding cassette sub-family A member 7	Abca7	Rattus norvegicus (Rat)	2170	TRUE	TRUE	FALSE	TRUE	11
O70595	ABCB6_RAT	reviewed	ATP-binding cassette sub-family B member 6, mitochondrial (Ubiquitously-expressed mammalian ABC half transporter)	Abcb6 Umat	Rattus norvegicus (Rat)	836	TRUE	FALSE	FALSE	TRUE	8
Q704E8	ABCB7_RAT	reviewed	ATP-binding cassette sub-family B member 7, mitochondrial (ATP-binding cassette transporter 7) (ABC transporter 7 protein)	Abcb7	Rattus norvegicus (Rat)	752	TRUE	FALSE	FALSE	TRUE	5
Q5RKI8	ABCB8_RAT	reviewed	ATP-binding cassette sub-family B member 8, mitochondrial	Abcb8	Rattus norvegicus (Rat)	714	TRUE	FALSE	FALSE	TRUE	4
Q9QYJ4	ABCB9_RAT	reviewed	ATP-binding cassette sub-family B member 9 (ATP-binding cassette transporter 9) (ABC transporter 9 protein) (TAP-like protein) (TAPL)	Abcb9	Rattus norvegicus (Rat)	762	TRUE	FALSE	FALSE	TRUE	7
O70127	ABCBB_RAT	reviewed	Bile salt export pump (ATP-binding cassette sub-family B member 11) (Sister of P-glycoprotein)	Abcb11 Bsep Spgp	Rattus norvegicus (Rat)	1321	TRUE	FALSE	FALSE	TRUE	9
Q63563	ABCC9_RAT	reviewed	ATP-binding cassette sub-family C member 9 (Sulfonylurea receptor 2)	Abcc9 Sur2	Rattus norvegicus (Rat)	1545	TRUE	FALSE	FALSE	TRUE	12
P16970	ABCD3_RAT	reviewed	ATP-binding cassette sub-family D member 3 (70 kDa peroxisomal membrane protein) (PMP70)	Abcd3 Pmp70 Pxmp1	Rattus norvegicus (Rat)	659	TRUE	FALSE	FALSE	TRUE	3
Q80W57	ABCG2_RAT	reviewed	ATP-binding cassette sub-family G member 2 (Breast cancer resistance protein 1 homolog) (Urate exporter) (CD antigen CD338)	Abcg2 Bcrp1	Rattus norvegicus (Rat)	657	TRUE	FALSE	FALSE	TRUE	6
Q99PE7	ABCG5_RAT	reviewed	ATP-binding cassette sub-family G member 5 (Sterolin-1)	Abcg5	Rattus norvegicus (Rat)	652	TRUE	FALSE	FALSE	TRUE	6
P58428	ABCG8_RAT	reviewed	ATP-binding cassette sub-family G member 8 (Sterolin-2)	Abcg8	Rattus norvegicus (Rat)	694	TRUE	FALSE	FALSE	TRUE	6
Q5RK23	ABHD1_RAT	reviewed	Protein ABHD1 (EC 3.1.1.-) (Alpha/beta hydrolase domain-containing protein 1) (Abhydrolase domain-containing protein 1)	Abhd1	Rattus norvegicus (Rat)	412	TRUE	FALSE	FALSE	TRUE	2
Q5XI64	ABHD6_RAT	reviewed	Monoacylglycerol lipase ABHD6 (EC 3.1.1.23) (2-arachidonoylglycerol hydrolase) (Abhydrolase domain-containing protein 6)	Abhd6	Rattus norvegicus (Rat)	337	TRUE	FALSE	FALSE	TRUE	1
Q6DGG1	ABHEB_RAT	reviewed	Protein ABHD14B (EC 3.-.-.-) (Alpha/beta hydrolase domain-containing protein 14B) (Abhydrolase domain-containing protein 14B)	Abhd14b	Rattus norvegicus (Rat)	210	FALSE	TRUE	FALSE	FALSE	0
Q6MG55	ABHGA_RAT	reviewed	Protein ABHD16A (EC 3.-.-.-) (Alpha/beta hydrolase domain-containing protein 16A) (Abhydrolase domain-containing protein 16A) (HLA-B-associated transcript 5)	Abhd16a Bat5	Rattus norvegicus (Rat)	558	TRUE	FALSE	FALSE	TRUE	2
Q9QZM5	ABI1_RAT	reviewed	Abl interactor 1 (Abelson interactor 1) (Abi-1) (Eps8 SH3 domain-binding protein) (Eps8-binding protein) (e3B1)	Abi1	Rattus norvegicus (Rat)	476	TRUE	TRUE	FALSE	FALSE	0
O08764	ABTB2_RAT	reviewed	Ankyrin repeat and BTB/POZ domain-containing protein 2 (CCA3) (Confluent 3Y1 cell-associated protein)	Abtb2 Cca3	Rattus norvegicus (Rat)	1009	FALSE	FALSE	FALSE	FALSE	0
P11497	ACACA_RAT	reviewed	Acetyl-CoA carboxylase 1 (ACC1) (EC 6.4.1.2) (ACC-alpha) [Includes: Biotin carboxylase (EC 6.3.4.14)]	Acaca Acac	Rattus norvegicus (Rat)	2345	FALSE	TRUE	FALSE	FALSE	0
P15650	ACADL_RAT	reviewed	Long-chain specific acyl-CoA dehydrogenase, mitochondrial (LCAD) (EC 1.3.8.8)	Acadl	Rattus norvegicus (Rat)	430	FALSE	FALSE	FALSE	FALSE	0
P08503	ACADM_RAT	reviewed	Medium-chain specific acyl-CoA dehydrogenase, mitochondrial (MCAD) (EC 1.3.8.7)	Acadm	Rattus norvegicus (Rat)	421	FALSE	FALSE	FALSE	FALSE	0
P15651	ACADS_RAT	reviewed	Short-chain specific acyl-CoA dehydrogenase, mitochondrial (SCAD) (EC 1.3.8.1) (Butyryl-CoA dehydrogenase)	Acads	Rattus norvegicus (Rat)	412	FALSE	FALSE	FALSE	FALSE	0
Q6AYY8	ACATN_RAT	reviewed	Acetyl-coenzyme A transporter 1 (AT-1) (Acetyl-CoA transporter 1) (Solute carrier family 33 member 1)	Slc33a1 Acatn	Rattus norvegicus (Rat)	550	TRUE	FALSE	FALSE	TRUE	9
B3DMA2	ACD11_RAT	reviewed	Acyl-CoA dehydrogenase family member 11 (ACAD-11) (EC 1.3.99.-)	Acad11	Rattus norvegicus (Rat)	779	FALSE	FALSE	FALSE	FALSE	0
P37136	ACES_RAT	reviewed	Acetylcholinesterase (AChE) (EC 3.1.1.7)	Ache	Rattus norvegicus (Rat)	614	TRUE	FALSE	TRUE	FALSE	0
P04757	ACHA3_RAT	reviewed	Neuronal acetylcholine receptor subunit alpha-3	Chrna3 Acra3	Rattus norvegicus (Rat)	499	TRUE	FALSE	FALSE	TRUE	4
Q5FVR5	ACNT2_RAT	reviewed	Acyl-coenzyme A amino acid N-acyltransferase 2 (EC 2.3.1.-)	Acnat2	Rattus norvegicus (Rat)	418	FALSE	FALSE	FALSE	FALSE	0
P07308	ACOD1_RAT	reviewed	Acyl-CoA desaturase 1 (EC 1.14.19.1) (Delta(9)-desaturase 1) (Delta-9 desaturase 1) (Fatty acid desaturase 1) (Stearoyl-CoA desaturase 1)	Scd1 Scd	Rattus norvegicus (Rat)	358	TRUE	FALSE	FALSE	TRUE	4
Q9ER34	ACON_RAT	reviewed	Aconitate hydratase, mitochondrial (Aconitase) (EC 4.2.1.3) (Citrate hydro-lyase)	Aco2	Rattus norvegicus (Rat)	780	FALSE	FALSE	FALSE	FALSE	0
O88267	ACOT1_RAT	reviewed	Acyl-coenzyme A thioesterase 1 (Acyl-CoA thioesterase 1) (EC 3.1.2.2) (CTE-I) (Inducible cytosolic acyl-coenzyme A thioester hydrolase) (LACH2) (ACH2) (Long chain acyl-CoA thioester hydrolase) (Long chain acyl-CoA hydrolase)	Acot1 Cte1	Rattus norvegicus (Rat)	419	FALSE	TRUE	FALSE	FALSE	0
P97562	ACOX2_RAT	reviewed	Peroxisomal acyl-coenzyme A oxidase 2 (EC 1.17.99.3) (3-alpha,7-alpha,12-alpha-trihydroxy-5-beta-cholestanoyl-CoA 24-hydroxylase) (3-alpha,7-alpha,12-alpha-trihydroxy-5-beta-cholestanoyl-CoA oxidase) (Trihydroxycoprostanoyl-CoA oxidase) (THCA-CoA oxidase) (THCCox)	Acox2 Thcox	Rattus norvegicus (Rat)	681	FALSE	FALSE	FALSE	FALSE	0
Q63448	ACOX3_RAT	reviewed	Peroxisomal acyl-coenzyme A oxidase 3 (EC 1.3.3.6) (Branched-chain acyl-CoA oxidase) (BRCACox) (Pristanoyl-CoA oxidase)	Acox3 Prcox	Rattus norvegicus (Rat)	700	FALSE	FALSE	FALSE	FALSE	0
P18163	ACSL1_RAT	reviewed	Long-chain-fatty-acid--CoA ligase 1 (EC 6.2.1.3) (Long-chain acyl-CoA synthetase 1) (LACS 1) (Long-chain-fatty-acid--CoA ligase, liver isozyme)	Acsl1 Acs1 Acsl2 Facl2	Rattus norvegicus (Rat)	699	TRUE	FALSE	FALSE	TRUE	1
Q63151	ACSL3_RAT	reviewed	Long-chain-fatty-acid--CoA ligase 3 (EC 6.2.1.3) (Brain acyl-CoA synthetase II) (Long-chain acyl-CoA synthetase 3) (LACS 3)	Acsl3 Acs3 Facl3	Rattus norvegicus (Rat)	720	TRUE	FALSE	FALSE	TRUE	1
O35547	ACSL4_RAT	reviewed	Long-chain-fatty-acid--CoA ligase 4 (EC 6.2.1.3) (Long-chain acyl-CoA synthetase 4) (LACS 4)	Acsl4 Acs4 Facl4	Rattus norvegicus (Rat)	670	FALSE	FALSE	FALSE	FALSE	0
O88813	ACSL5_RAT	reviewed	Long-chain-fatty-acid--CoA ligase 5 (EC 6.2.1.3) (Long-chain acyl-CoA synthetase 5) (LACS 5)	Acsl5 Acs5 Facl5	Rattus norvegicus (Rat)	683	TRUE	FALSE	FALSE	TRUE	1
P33124	ACSL6_RAT	reviewed	Long-chain-fatty-acid--CoA ligase 6 (EC 6.2.1.3) (Long-chain acyl-CoA synthetase 6) (LACS 6) (Long-chain-fatty-acid--CoA ligase, brain isozyme)	Acsl6 Acs2 Facl6	Rattus norvegicus (Rat)	697	TRUE	FALSE	FALSE	TRUE	1
P60711	ACTB_RAT	reviewed	Actin, cytoplasmic 1 (Beta-actin) [Cleaved into: Actin, cytoplasmic 1, N-terminally processed]	Actb	Rattus norvegicus (Rat)	375	FALSE	TRUE	FALSE	FALSE	0
P63259	ACTG_RAT	reviewed	Actin, cytoplasmic 2 (Gamma-actin) [Cleaved into: Actin, cytoplasmic 2, N-terminally processed]	Actg1 Actg	Rattus norvegicus (Rat)	375	FALSE	TRUE	FALSE	FALSE	0
Q9Z1P2	ACTN1_RAT	reviewed	Alpha-actinin-1 (Alpha-actinin cytoskeletal isoform) (F-actin cross-linking protein) (Non-muscle alpha-actinin-1)	Actn1	Rattus norvegicus (Rat)	892	TRUE	TRUE	FALSE	FALSE	0
Q9QXQ0	ACTN4_RAT	reviewed	Alpha-actinin-4 (Non-muscle alpha-actinin 4)	Actn4	Rattus norvegicus (Rat)	911	FALSE	TRUE	FALSE	FALSE	0
P68136	ACTS_RAT	reviewed	Actin, alpha skeletal muscle (Alpha-actin-1)	Acta1 Acta	Rattus norvegicus (Rat)	377	FALSE	TRUE	FALSE	FALSE	0
Q9Z1K9	ADA17_RAT	reviewed	Disintegrin and metalloproteinase domain-containing protein 17 (ADAM 17) (EC 3.4.24.86) (TNF-alpha convertase) (TNF-alpha-converting enzyme) (CD antigen CD156b)	Adam17 Tace	Rattus norvegicus (Rat)	827	TRUE	FALSE	FALSE	TRUE	1
P15823	ADA1B_RAT	reviewed	Alpha-1B adrenergic receptor (Alpha-1B adrenoreceptor) (Alpha-1B adrenoceptor)	Adra1b	Rattus norvegicus (Rat)	515	TRUE	FALSE	FALSE	TRUE	7
P19328	ADA2B_RAT	reviewed	Alpha-2B adrenergic receptor (Alpha-2B adrenoreceptor) (Alpha-2B adrenoceptor) (Alpha-2BAR)	Adra2b	Rattus norvegicus (Rat)	453	TRUE	FALSE	FALSE	TRUE	7
Q5BJQ0	ADCK3_RAT	reviewed	Atypical kinase ADCK3, mitochondrial (EC 2.7.-.-) (Chaperone activity of bc1 complex-like) (Chaperone-ABC1-like) (aarF domain-containing protein kinase 3)	Adck3 Cabc1	Rattus norvegicus (Rat)	649	TRUE	FALSE	FALSE	TRUE	0
Q04400	ADCY5_RAT	reviewed	Adenylate cyclase type 5 (EC 4.6.1.1) (ATP pyrophosphate-lyase 5) (Adenylate cyclase type V) (Adenylyl cyclase 5)	Adcy5	Rattus norvegicus (Rat)	1262	TRUE	FALSE	FALSE	TRUE	11
P06757	ADH1_RAT	reviewed	Alcohol dehydrogenase 1 (EC 1.1.1.1) (Alcohol dehydrogenase A subunit)	Adh1 Adh-1	Rattus norvegicus (Rat)	376	FALSE	TRUE	FALSE	FALSE	0
Q64640	ADK_RAT	reviewed	Adenosine kinase (AK) (EC 2.7.1.20) (Adenosine 5'-phosphotransferase)	Adk	Rattus norvegicus (Rat)	361	FALSE	FALSE	FALSE	FALSE	0
Q05962	ADT1_RAT	reviewed	ADP/ATP translocase 1 (ADP,ATP carrier protein 1) (Adenine nucleotide translocator 1) (ANT 1) (Solute carrier family 25 member 4)	Slc25a4 Ant1	Rattus norvegicus (Rat)	298	TRUE	FALSE	FALSE	TRUE	4
Q09073	ADT2_RAT	reviewed	ADP/ATP translocase 2 (ADP,ATP carrier protein 2) (Adenine nucleotide translocator 2) (ANT 2) (Solute carrier family 25 member 5) [Cleaved into: ADP/ATP translocase 2, N-terminally processed]	Slc25a5 Ant2	Rattus norvegicus (Rat)	298	TRUE	FALSE	FALSE	TRUE	2
Q5M828	ADTRP_RAT	reviewed	Androgen-dependent TFPI-regulating protein (Liver regeneration-related protein LRRG140)	Adtrp Aa2-020	Rattus norvegicus (Rat)	230	TRUE	FALSE	FALSE	TRUE	6
O35889	AFAD_RAT	reviewed	Afadin (Protein Af-6)	Mllt4 Af6	Rattus norvegicus (Rat)	1829	FALSE	FALSE	FALSE	FALSE	0
Q4KLH5	AGFG1_RAT	reviewed	Arf-GAP domain and FG repeat-containing protein 1 (HIV-1 Rev-binding protein homolog) (Nucleoporin-like protein RIP)	Agfg1 Agfg1-ps1 Hrb Rip	Rattus norvegicus (Rat)	561	FALSE	TRUE	FALSE	FALSE	0
Q9WVT0	AGRF5_RAT	reviewed	Adhesion G protein-coupled receptor F5 (G-protein coupled hepta-helical receptor Ig-hepta) (G-protein coupled receptor 116)	Adgrf5 Gpr116 Gprhep	Rattus norvegicus (Rat)	1349	TRUE	FALSE	FALSE	TRUE	7
Q64565	AGT2_RAT	reviewed	Alanine--glyoxylate aminotransferase 2, mitochondrial (AGT 2) (EC 2.6.1.44) ((R)-3-amino-2-methylpropionate--pyruvate transaminase) (EC 2.6.1.40) (Beta-ALAAT II) (Beta-alanine-pyruvate aminotransferase) (D-AIBAT)	Agxt2 Agt2	Rattus norvegicus (Rat)	512	FALSE	FALSE	FALSE	FALSE	0
P25095	AGTRA_RAT	reviewed	Type-1A angiotensin II receptor (Angiotensin II type-1A receptor) (AT1A)	Agtr1 Agtr1a At1a	Rattus norvegicus (Rat)	359	TRUE	FALSE	FALSE	TRUE	7
Q9JM53	AIFM1_RAT	reviewed	Apoptosis-inducing factor 1, mitochondrial (EC 1.1.1.-) (Programmed cell death protein 8)	Aifm1 Aif Pdcd8	Rattus norvegicus (Rat)	612	TRUE	TRUE	FALSE	FALSE	0
P51635	AK1A1_RAT	reviewed	Alcohol dehydrogenase [NADP(+)] (EC 1.1.1.2) (3-DG-reducing enzyme) (Aldehyde reductase) (Aldo-keto reductase family 1 member A1)	Akr1a1 Alr	Rattus norvegicus (Rat)	325	FALSE	FALSE	FALSE	FALSE	0
P31210	AK1D1_RAT	reviewed	3-oxo-5-beta-steroid 4-dehydrogenase (EC 1.3.1.3) (Aldo-keto reductase family 1 member D1) (Delta(4)-3-ketosteroid 5-beta-reductase) (Delta(4)-3-oxosteroid 5-beta-reductase)	Akr1d1	Rattus norvegicus (Rat)	326	FALSE	TRUE	FALSE	FALSE	0
Q5U301	AKAP2_RAT	reviewed	A-kinase anchor protein 2 (AKAP-2)	Akap2	Rattus norvegicus (Rat)	870	FALSE	FALSE	FALSE	FALSE	0
P51647	AL1A1_RAT	reviewed	Retinal dehydrogenase 1 (RALDH 1) (RalDH1) (EC 1.2.1.36) (ALDH-E1) (ALHDII) (Aldehyde dehydrogenase family 1 member A1) (Aldehyde dehydrogenase, cytosolic)	Aldh1a1 Aldh	Rattus norvegicus (Rat)	501	FALSE	TRUE	FALSE	FALSE	0
P13601	AL1A7_RAT	reviewed	Aldehyde dehydrogenase, cytosolic 1 (EC 1.2.1.3) (ALDH class 1) (ALDH-E1) (ALHDII) (Aldehyde dehydrogenase family 1 member A7) (Aldehyde dehydrogenase phenobarbital-inducible)	Aldh1a7 Aldh-pb Aldh1 Aldh1a4	Rattus norvegicus (Rat)	501	FALSE	TRUE	FALSE	FALSE	0
P28037	AL1L1_RAT	reviewed	Cytosolic 10-formyltetrahydrofolate dehydrogenase (10-FTHFDH) (FDH) (EC 1.5.1.6) (Aldehyde dehydrogenase family 1 member L1) (FBP-CI)	Aldh1l1 Fthfd	Rattus norvegicus (Rat)	902	FALSE	TRUE	FALSE	FALSE	0
Q5XI42	AL3B1_RAT	reviewed	Aldehyde dehydrogenase family 3 member B1 (EC 1.2.1.5)	Aldh3b1	Rattus norvegicus (Rat)	468	TRUE	TRUE	FALSE	FALSE	0
P0C2X9	AL4A1_RAT	reviewed	Delta-1-pyrroline-5-carboxylate dehydrogenase, mitochondrial (P5C dehydrogenase) (EC 1.2.1.88) (Aldehyde dehydrogenase family 4 member A1) (L-glutamate gamma-semialdehyde dehydrogenase)	Aldh4a1	Rattus norvegicus (Rat)	563	FALSE	FALSE	FALSE	FALSE	0
Q64057	AL7A1_RAT	reviewed	Alpha-aminoadipic semialdehyde dehydrogenase (Alpha-AASA dehydrogenase) (EC 1.2.1.31) (Aldehyde dehydrogenase family 7 member A1) (EC 1.2.1.3) (Antiquitin-1) (Betaine aldehyde dehydrogenase) (EC 1.2.1.8) (Delta1-piperideine-6-carboxylate dehydrogenase) (P6c dehydrogenase)	Aldh7a1 Ald7a1	Rattus norvegicus (Rat)	539	FALSE	TRUE	FALSE	FALSE	0
Q9JLJ3	AL9A1_RAT	reviewed	4-trimethylaminobutyraldehyde dehydrogenase (TMABADH) (EC 1.2.1.47) (Aldehyde dehydrogenase family 9 member A1) (EC 1.2.1.3)	Aldh9a1	Rattus norvegicus (Rat)	494	FALSE	TRUE	FALSE	FALSE	0
P05065	ALDOA_RAT	reviewed	Fructose-bisphosphate aldolase A (EC 4.1.2.13) (Muscle-type aldolase)	Aldoa	Rattus norvegicus (Rat)	364	FALSE	TRUE	FALSE	FALSE	0
A0JPQ8	ALKMO_RAT	reviewed	Alkylglycerol monooxygenase (EC 1.14.16.5) (Transmembrane protein 195)	Agmo Tmem195	Rattus norvegicus (Rat)	447	TRUE	FALSE	FALSE	TRUE	5
P70473	AMACR_RAT	reviewed	Alpha-methylacyl-CoA racemase (EC 5.1.99.4) (2-arylpropionyl-CoA epimerase) (2-methylacyl-CoA racemase)	Amacr	Rattus norvegicus (Rat)	382	FALSE	FALSE	FALSE	FALSE	0
P50123	AMPE_RAT	reviewed	Glutamyl aminopeptidase (EAP) (EC 3.4.11.7) (Aminopeptidase A) (AP-A) (CD antigen CD249)	Enpep	Rattus norvegicus (Rat)	945	TRUE	FALSE	FALSE	TRUE	1
Q68FS4	AMPL_RAT	reviewed	Cytosol aminopeptidase (EC 3.4.11.1) (Leucine aminopeptidase 3) (LAP-3) (Leucyl aminopeptidase) (Proline aminopeptidase) (EC 3.4.11.5) (Prolyl aminopeptidase)	Lap3	Rattus norvegicus (Rat)	519	FALSE	TRUE	FALSE	FALSE	0
P15684	AMPN_RAT	reviewed	Aminopeptidase N (AP-N) (rAPN) (EC 3.4.11.2) (Alanyl aminopeptidase) (Aminopeptidase M) (AP-M) (Kidney Zn peptidase) (KZP) (Microsomal aminopeptidase) (CD antigen CD13)	Anpep	Rattus norvegicus (Rat)	965	TRUE	FALSE	FALSE	TRUE	1
P58366	ANKH_RAT	reviewed	Progressive ankylosis protein homolog (ANK)	Ankh Ank	Rattus norvegicus (Rat)	492	TRUE	FALSE	FALSE	TRUE	8
P18910	ANPRA_RAT	reviewed	Atrial natriuretic peptide receptor 1 (EC 4.6.1.2) (Atrial natriuretic peptide receptor type A) (ANP-A) (ANPR-A) (NPR-A) (Guanylate cyclase A) (GC-A)	Npr1	Rattus norvegicus (Rat)	1057	TRUE	FALSE	FALSE	TRUE	0
P16067	ANPRB_RAT	reviewed	Atrial natriuretic peptide receptor 2 (EC 4.6.1.2) (Atrial natriuretic peptide receptor type B) (ANP-B) (ANPR-B) (NPR-B) (Guanylate cyclase B) (GC-B)	Npr2	Rattus norvegicus (Rat)	1047	TRUE	FALSE	FALSE	TRUE	2
Q0PMD2	ANTR1_RAT	reviewed	Anthrax toxin receptor 1	Antxr1	Rattus norvegicus (Rat)	562	TRUE	FALSE	FALSE	TRUE	1
P07150	ANXA1_RAT	reviewed	Annexin A1 (Annexin I) (Annexin-1) (Calpactin II) (Calpactin-2) (Chromobindin-9) (Lipocortin I) (Phospholipase A2 inhibitory protein) (p35)	Anxa1 Anx1	Rattus norvegicus (Rat)	346	TRUE	TRUE	TRUE	FALSE	0
Q07936	ANXA2_RAT	reviewed	Annexin A2 (Annexin II) (Annexin-2) (Calpactin I heavy chain) (Calpactin-1 heavy chain) (Chromobindin-8) (Lipocortin II) (Placental anticoagulant protein IV) (PAP-IV) (Protein I) (p36)	Anxa2 Anx2	Rattus norvegicus (Rat)	339	TRUE	FALSE	TRUE	FALSE	0
P14669	ANXA3_RAT	reviewed	Annexin A3 (35-alpha calcimedin) (Annexin III) (Annexin-3) (Lipocortin III) (Placental anticoagulant protein III) (PAP-III)	Anxa3 Anx3	Rattus norvegicus (Rat)	324	FALSE	FALSE	FALSE	FALSE	0
P48037	ANXA6_RAT	reviewed	Annexin A6 (Annexin VI) (Annexin-6) (Calcium-binding protein 65/67) (CBP 65/67)	Anxa6 Anx6	Rattus norvegicus (Rat)	673	FALSE	TRUE	FALSE	FALSE	0
P19643	AOFB_RAT	reviewed	Amine oxidase [flavin-containing] B (EC 1.4.3.4) (Monoamine oxidase type B) (MAO-B)	Maob	Rattus norvegicus (Rat)	520	TRUE	TRUE	FALSE	TRUE	1
Q9Z0U5	AOXA_RAT	reviewed	Aldehyde oxidase 1 (EC 1.2.3.1) (Azaheterocycle hydroxylase 1) (EC 1.17.3.-)	Aox1 Ao	Rattus norvegicus (Rat)	1333	FALSE	TRUE	FALSE	FALSE	0
P18484	AP2A2_RAT	reviewed	AP-2 complex subunit alpha-2 (100 kDa coated vesicle protein C) (Adaptor protein complex AP-2 subunit alpha-2) (Adaptor-related protein complex 2 subunit alpha-2) (Alpha-adaptin C) (Alpha2-adaptin) (Clathrin assembly protein complex 2 alpha-C large chain) (Plasma membrane adaptor HA2/AP2 adaptin alpha C subunit)	Ap2a2 Adtab	Rattus norvegicus (Rat)	938	TRUE	TRUE	FALSE	FALSE	0
P62944	AP2B1_RAT	reviewed	AP-2 complex subunit beta (AP105B) (Adaptor protein complex AP-2 subunit beta) (Adaptor-related protein complex 2 subunit beta) (Beta-2-adaptin) (Beta-adaptin) (Clathrin assembly protein complex 2 beta large chain) (Plasma membrane adaptor HA2/AP2 adaptin beta subunit)	Ap2b1 Clapb1	Rattus norvegicus (Rat)	937	TRUE	TRUE	FALSE	FALSE	0
P84092	AP2M1_RAT	reviewed	AP-2 complex subunit mu (AP-2 mu chain) (Adaptor protein complex AP-2 subunit mu) (Adaptor-related protein complex 2 subunit mu) (Clathrin assembly protein complex 2 mu medium chain) (Clathrin coat assembly protein AP50) (Clathrin coat-associated protein AP50) (Mu2-adaptin) (Plasma membrane adaptor AP-2 50 kDa protein)	Ap2m1	Rattus norvegicus (Rat)	435	TRUE	TRUE	FALSE	FALSE	0
P62744	AP2S1_RAT	reviewed	AP-2 complex subunit sigma (Adaptor protein complex AP-2 subunit sigma) (Adaptor-related protein complex 2 subunit sigma) (Clathrin assembly protein 2 sigma small chain) (Clathrin coat assembly protein AP17) (Clathrin coat-associated protein AP17) (Plasma membrane adaptor AP-2 17 kDa protein) (Sigma-adaptin 3b) (Sigma2-adaptin)	Ap2s1 Ap17 Claps2	Rattus norvegicus (Rat)	142	TRUE	TRUE	FALSE	FALSE	0
Q7TP48	APMAP_RAT	reviewed	Adipocyte plasma membrane-associated protein	Apmap Ab2-305	Rattus norvegicus (Rat)	376	TRUE	FALSE	FALSE	TRUE	0
P04639	APOA1_RAT	reviewed	Apolipoprotein A-I (Apo-AI) (ApoA-I) (Apolipoprotein A1) [Cleaved into: Proapolipoprotein A-I (ProapoA-I)]	Apoa1	Rattus norvegicus (Rat)	259	FALSE	FALSE	TRUE	FALSE	0
Q7TMA5	APOB_RAT	reviewed	Apolipoprotein B-100 (Apo B-100) [Cleaved into: Apolipoprotein B-48 (Apo B-48)]	Apob Aa1064 Ac1-060	Rattus norvegicus (Rat)	4743	FALSE	TRUE	TRUE	FALSE	1
P19939	APOC1_RAT	reviewed	Apolipoprotein C-I (Apo-CI) (ApoC-I) (Apolipoprotein C1) (Liver regeneration-related protein LRRG04) [Cleaved into: Truncated apolipoprotein C-I]	Apoc1	Rattus norvegicus (Rat)	88	FALSE	FALSE	TRUE	FALSE	0
P02650	APOE_RAT	reviewed	Apolipoprotein E (Apo-E)	Apoe	Rattus norvegicus (Rat)	312	FALSE	FALSE	TRUE	FALSE	0
P26644	APOH_RAT	reviewed	Beta-2-glycoprotein 1 (Apolipoprotein H) (Apo-H) (Beta-2-glycoprotein I) (B2GPI) (Beta(2)GPI)	Apoh	Rattus norvegicus (Rat)	297	FALSE	FALSE	TRUE	FALSE	0
P29975	AQP1_RAT	reviewed	Aquaporin-1 (AQP-1) (Aquaporin-CHIP) (Water channel protein for red blood cells and kidney proximal tubule)	Aqp1 Chip28	Rattus norvegicus (Rat)	269	TRUE	FALSE	FALSE	TRUE	6
P56627	AQP9_RAT	reviewed	Aquaporin-9 (AQP-9) (Aquaglyceroporin-9)	Aqp9	Rattus norvegicus (Rat)	295	TRUE	FALSE	FALSE	TRUE	6
P14056	ARAF_RAT	reviewed	Serine/threonine-protein kinase A-Raf (EC 2.7.11.1) (Proto-oncogene A-Raf) (Proto-oncogene A-Raf-1)	Araf A-raf Araf1	Rattus norvegicus (Rat)	604	FALSE	FALSE	FALSE	FALSE	0
Q99PD4	ARC1A_RAT	reviewed	Actin-related protein 2/3 complex subunit 1A	Arpc1a	Rattus norvegicus (Rat)	370	FALSE	TRUE	FALSE	FALSE	0
O88656	ARC1B_RAT	reviewed	Actin-related protein 2/3 complex subunit 1B (Arp2/3 complex 41 kDa subunit) (p41-ARC)	Arpc1b	Rattus norvegicus (Rat)	372	FALSE	TRUE	FALSE	FALSE	0
P61206	ARF3_RAT	reviewed	ADP-ribosylation factor 3 (Liver regeneration-related protein LRRG202)	Arf3 Ac1-253	Rattus norvegicus (Rat)	181	FALSE	TRUE	FALSE	FALSE	0
P61751	ARF4_RAT	reviewed	ADP-ribosylation factor 4	Arf4	Rattus norvegicus (Rat)	180	TRUE	FALSE	FALSE	FALSE	0
P84083	ARF5_RAT	reviewed	ADP-ribosylation factor 5	Arf5	Rattus norvegicus (Rat)	180	TRUE	TRUE	FALSE	FALSE	0
P62332	ARF6_RAT	reviewed	ADP-ribosylation factor 6	Arf6	Rattus norvegicus (Rat)	175	TRUE	FALSE	FALSE	FALSE	0
Q4KLN7	ARFG3_RAT	reviewed	ADP-ribosylation factor GTPase-activating protein 3 (ARF GAP 3)	Arfgap3	Rattus norvegicus (Rat)	525	TRUE	TRUE	FALSE	FALSE	0
P07824	ARGI1_RAT	reviewed	Arginase-1 (EC 3.5.3.1) (Liver-type arginase) (Type I arginase)	Arg1	Rattus norvegicus (Rat)	323	FALSE	TRUE	FALSE	FALSE	0
Q9Z1I6	ARHG1_RAT	reviewed	Rho guanine nucleotide exchange factor 1 (Lbc's second cousin)	Arhgef1 Lsc	Rattus norvegicus (Rat)	919	TRUE	TRUE	FALSE	FALSE	0
O55043	ARHG7_RAT	reviewed	Rho guanine nucleotide exchange factor 7 (Beta-Pix) (PAK-interacting exchange factor beta)	Arhgef7 Pak3bp Pixb	Rattus norvegicus (Rat)	646	FALSE	TRUE	FALSE	FALSE	0
Q8CG45	ARK72_RAT	reviewed	Aflatoxin B1 aldehyde reductase member 2 (rAFAR2) (EC 1.1.1.n11) (Succinic semialdehyde reductase) (SSA reductase)	Akr7a2 Afar2 Aiar	Rattus norvegicus (Rat)	367	FALSE	TRUE	FALSE	FALSE	0
P38918	ARK73_RAT	reviewed	Aflatoxin B1 aldehyde reductase member 3 (AFB1-AR) (EC 1.-.-.-) (Aflatoxin B1 aldehyde reductase member 1) (rAFAR1)	Akr7a3 Afar Akr7a1	Rattus norvegicus (Rat)	327	FALSE	TRUE	FALSE	FALSE	0
Q66HA6	ARL8B_RAT	reviewed	ADP-ribosylation factor-like protein 8B	Arl8b	Rattus norvegicus (Rat)	186	TRUE	TRUE	FALSE	FALSE	0
P20673	ARLY_RAT	reviewed	Argininosuccinate lyase (ASAL) (EC 4.3.2.1) (Arginosuccinase)	Asl	Rattus norvegicus (Rat)	461	FALSE	FALSE	FALSE	FALSE	0
Q5M7U6	ARP2_RAT	reviewed	Actin-related protein 2 (Actin-like protein 2)	Actr2 Arp2	Rattus norvegicus (Rat)	394	FALSE	TRUE	FALSE	FALSE	0
Q4V7C7	ARP3_RAT	reviewed	Actin-related protein 3 (Actin-like protein 3)	Actr3 Arp3	Rattus norvegicus (Rat)	418	FALSE	TRUE	FALSE	FALSE	0
A1L108	ARP5L_RAT	reviewed	Actin-related protein 2/3 complex subunit 5-like protein (Arp2/3 complex 16 kDa subunit 2) (ARC16-2)	Arpc5l	Rattus norvegicus (Rat)	153	FALSE	TRUE	FALSE	FALSE	0
P85970	ARPC2_RAT	reviewed	Actin-related protein 2/3 complex subunit 2 (Arp2/3 complex 34 kDa subunit) (p34-ARC)	Arpc2	Rattus norvegicus (Rat)	300	FALSE	TRUE	FALSE	FALSE	0
Q4KLF8	ARPC5_RAT	reviewed	Actin-related protein 2/3 complex subunit 5 (Arp2/3 complex 16 kDa subunit) (p16-ARC)	Arpc5	Rattus norvegicus (Rat)	151	FALSE	TRUE	FALSE	FALSE	0
Q8VHT6	AS3MT_RAT	reviewed	Arsenite methyltransferase (EC 2.1.1.137) (Methylarsonite methyltransferase) (S-adenosyl-L-methionine:arsenic(III) methyltransferase)	As3mt Cyt19	Rattus norvegicus (Rat)	369	FALSE	TRUE	FALSE	FALSE	0
Q6P7S1	ASAH1_RAT	reviewed	Acid ceramidase (AC) (ACDase) (Acid CDase) (EC 3.5.1.23) (Acylsphingosine deacylase) (N-acylsphingosine amidohydrolase)	Asah1	Rattus norvegicus (Rat)	394	FALSE	FALSE	FALSE	FALSE	0
P02706	ASGR1_RAT	reviewed	Asialoglycoprotein receptor 1 (ASGP-R 1) (ASGPR 1) (Hepatic lectin 1) (HL-1) (rHL-1)	Asgr1 Asgr-1	Rattus norvegicus (Rat)	284	TRUE	FALSE	FALSE	TRUE	1
P08290	ASGR2_RAT	reviewed	Asialoglycoprotein receptor 2 (ASGP-R 2) (ASGPR 2) (Hepatic lectin R2/3) (HL-2) (rHL-2)	Asgr2 Asgr-2	Rattus norvegicus (Rat)	301	TRUE	FALSE	FALSE	TRUE	1
P09034	ASSY_RAT	reviewed	Argininosuccinate synthase (EC 6.3.4.5) (Citrulline--aspartate ligase)	Ass1 Ass	Rattus norvegicus (Rat)	412	FALSE	FALSE	FALSE	FALSE	0
P06685	AT1A1_RAT	reviewed	Sodium/potassium-transporting ATPase subunit alpha-1 (Na(+)/K(+) ATPase alpha-1 subunit) (EC 3.6.3.9) (Sodium pump subunit alpha-1)	Atp1a1	Rattus norvegicus (Rat)	1023	TRUE	FALSE	FALSE	TRUE	10
P06686	AT1A2_RAT	reviewed	Sodium/potassium-transporting ATPase subunit alpha-2 (Na(+)/K(+) ATPase alpha-2 subunit) (EC 3.6.3.9) (Na(+)/K(+) ATPase alpha(+) subunit) (Sodium pump subunit alpha-2)	Atp1a2	Rattus norvegicus (Rat)	1020	TRUE	FALSE	FALSE	TRUE	8
P06687	AT1A3_RAT	reviewed	Sodium/potassium-transporting ATPase subunit alpha-3 (Na(+)/K(+) ATPase alpha-3 subunit) (EC 3.6.3.9) (Na(+)/K(+) ATPase alpha(III) subunit) (Sodium pump subunit alpha-3)	Atp1a3	Rattus norvegicus (Rat)	1013	TRUE	FALSE	FALSE	TRUE	8
Q64541	AT1A4_RAT	reviewed	Sodium/potassium-transporting ATPase subunit alpha-4 (Na(+)/K(+) ATPase alpha-4 subunit) (EC 3.6.3.9) (Sodium pump subunit alpha-4)	Atp1a4 Atp1al2	Rattus norvegicus (Rat)	1028	TRUE	FALSE	FALSE	TRUE	10
P07340	AT1B1_RAT	reviewed	Sodium/potassium-transporting ATPase subunit beta-1 (Sodium/potassium-dependent ATPase subunit beta-1)	Atp1b1	Rattus norvegicus (Rat)	304	TRUE	FALSE	FALSE	TRUE	1
Q63377	AT1B3_RAT	reviewed	Sodium/potassium-transporting ATPase subunit beta-3 (Sodium/potassium-dependent ATPase subunit beta-3) (ATPB-3) (CD antigen CD298)	Atp1b3	Rattus norvegicus (Rat)	279	TRUE	FALSE	FALSE	TRUE	1
Q64578	AT2A1_RAT	reviewed	Sarcoplasmic/endoplasmic reticulum calcium ATPase 1 (SERCA1) (SR Ca(2+)-ATPase 1) (EC 3.6.3.8) (Calcium pump 1) (Calcium-transporting ATPase sarcoplasmic reticulum type, fast twitch skeletal muscle isoform) (Endoplasmic reticulum class 1/2 Ca(2+) ATPase)	Atp2a1	Rattus norvegicus (Rat)	994	TRUE	FALSE	FALSE	TRUE	7
P11505	AT2B1_RAT	reviewed	Plasma membrane calcium-transporting ATPase 1 (PMCA1) (EC 3.6.3.8) (Plasma membrane calcium ATPase isoform 1) (Plasma membrane calcium pump isoform 1)	Atp2b1	Rattus norvegicus (Rat)	1258	TRUE	FALSE	FALSE	TRUE	7
P11506	AT2B2_RAT	reviewed	Plasma membrane calcium-transporting ATPase 2 (PMCA2) (EC 3.6.3.8) (Plasma membrane calcium ATPase isoform 2) (Plasma membrane calcium pump isoform 2)	Atp2b2	Rattus norvegicus (Rat)	1243	TRUE	FALSE	FALSE	TRUE	8
Q64568	AT2B3_RAT	reviewed	Plasma membrane calcium-transporting ATPase 3 (PMCA3) (EC 3.6.3.8) (Plasma membrane calcium ATPase isoform 3) (Plasma membrane calcium pump isoform 3)	Atp2b3 Pmca3	Rattus norvegicus (Rat)	1258	TRUE	FALSE	FALSE	TRUE	6
P19511	AT5F1_RAT	reviewed	ATP synthase F(0) complex subunit B1, mitochondrial (ATP synthase subunit b) (ATPase subunit b)	Atp5f1 Atp5f	Rattus norvegicus (Rat)	256	TRUE	FALSE	FALSE	FALSE	0
Q505J9	ATAD1_RAT	reviewed	ATPase family AAA domain-containing protein 1 (EC 3.6.1.3) (Thorase)	Atad1 Npg6	Rattus norvegicus (Rat)	361	TRUE	FALSE	FALSE	FALSE	0
Q3KRE0	ATAD3_RAT	reviewed	ATPase family AAA domain-containing protein 3	Atad3 Atad3a	Rattus norvegicus (Rat)	591	TRUE	FALSE	FALSE	TRUE	0
Q0ZHH6	ATLA3_RAT	reviewed	Atlastin-3 (EC 3.6.5.-)	Atl3	Rattus norvegicus (Rat)	541	TRUE	FALSE	FALSE	TRUE	2
P09626	ATP4A_RAT	reviewed	Potassium-transporting ATPase alpha chain 1 (EC 3.6.3.10) (Gastric H(+)/K(+) ATPase subunit alpha) (Proton pump)	Atp4a Hka	Rattus norvegicus (Rat)	1033	TRUE	FALSE	FALSE	TRUE	8
P29418	ATP5E_RAT	reviewed	ATP synthase subunit epsilon, mitochondrial (ATPase subunit epsilon)	Atp5e	Rattus norvegicus (Rat)	51	TRUE	FALSE	FALSE	FALSE	0
P31399	ATP5H_RAT	reviewed	ATP synthase subunit d, mitochondrial (ATPase subunit d)	Atp5h Atp5jd	Rattus norvegicus (Rat)	161	TRUE	FALSE	FALSE	FALSE	0
P29419	ATP5I_RAT	reviewed	ATP synthase subunit e, mitochondrial (ATPase subunit e)	Atp5i	Rattus norvegicus (Rat)	71	TRUE	FALSE	FALSE	FALSE	0
P21571	ATP5J_RAT	reviewed	ATP synthase-coupling factor 6, mitochondrial (ATPase subunit F6)	Atp5j	Rattus norvegicus (Rat)	108	TRUE	FALSE	FALSE	FALSE	0
Q6PDU7	ATP5L_RAT	reviewed	ATP synthase subunit g, mitochondrial (ATPase subunit g)	Atp5l	Rattus norvegicus (Rat)	103	TRUE	FALSE	FALSE	FALSE	0
P11608	ATP8_RAT	reviewed	ATP synthase protein 8 (A6L) (Chargerin II) (F-ATPase subunit 8)	Mt-atp8 Atp8 Atpase8 Mtatp8	Rattus norvegicus (Rat)	67	TRUE	FALSE	FALSE	TRUE	1
D4ABB8	ATP9B_RAT	reviewed	Probable phospholipid-transporting ATPase IIB (EC 3.6.3.1) (ATPase class II type 9B)	Atp9b	Rattus norvegicus (Rat)	1147	TRUE	FALSE	FALSE	TRUE	10
P15999	ATPA_RAT	reviewed	ATP synthase subunit alpha, mitochondrial	Atp5a1	Rattus norvegicus (Rat)	553	TRUE	FALSE	TRUE	FALSE	0
D3ZAF6	ATPK_RAT	reviewed	ATP synthase subunit f, mitochondrial	Atp5j2	Rattus norvegicus (Rat)	88	TRUE	FALSE	FALSE	TRUE	1
Q06647	ATPO_RAT	reviewed	ATP synthase subunit O, mitochondrial (Oligomycin sensitivity conferral protein) (OSCP) (Sperm flagella protein 4)	Atp5o	Rattus norvegicus (Rat)	213	TRUE	FALSE	FALSE	FALSE	0
Q99J86	ATRN_RAT	reviewed	Attractin (Protein zitter)	Atrn	Rattus norvegicus (Rat)	1432	TRUE	FALSE	TRUE	TRUE	1
Q9ER24	ATX10_RAT	reviewed	Ataxin-10 (Neuronal beta-catenin-like protein) (Spinocerebellar ataxia type 10 protein homolog)	Atxn10 Sca10	Rattus norvegicus (Rat)	475	FALSE	TRUE	FALSE	FALSE	0
A1L134	AUP1_RAT	reviewed	Ancient ubiquitous protein 1	Aup1	Rattus norvegicus (Rat)	410	TRUE	TRUE	FALSE	TRUE	1
P38444	AVR2A_RAT	reviewed	Activin receptor type-2A (EC 2.7.11.30) (Activin receptor type IIA) (ACTR-IIA)	Acvr2a Actrii Acvr2	Rattus norvegicus (Rat)	513	TRUE	FALSE	FALSE	TRUE	1
B0BMT9	B0BMT9_RAT	unreviewed	Protein Sqrdl (Sqrdl protein) (Sulfide quinone reductase-like (Yeast), isoform CRA_a)	Sqrdl rCG_26654	Rattus norvegicus (Rat)	450	FALSE	FALSE	FALSE	FALSE	0
B0BMV4	B0BMV4_RAT	unreviewed	Protein Yif1a (Yip1 interacting factor homolog (S. cerevisiae)) (Yip1 interacting factor homolog (S. cerevisiae), isoform CRA_a)	Yif1a Yif1 rCG_47214	Rattus norvegicus (Rat)	293	FALSE	FALSE	FALSE	TRUE	4
B0BMW0	B0BMW0_RAT	unreviewed	RAB14, member RAS oncogene family (Ras-related protein Rab-14)	Rab14 rCG_45389	Rattus norvegicus (Rat)	215	FALSE	FALSE	FALSE	FALSE	0
B0BMW2	B0BMW2_RAT	unreviewed	3-hydroxyacyl-CoA dehydrogenase type-2 (Hydroxyacyl-Coenzyme A dehydrogenase type II) (Hydroxysteroid (17-beta) dehydrogenase 10)	Hsd17b10 Hadh2 rCG_38941	Rattus norvegicus (Rat)	261	FALSE	FALSE	FALSE	FALSE	0
B0BN19	B0BN19_RAT	unreviewed	Protein Rab22a (RAB22A, member RAS oncogene family (Predicted), isoform CRA_b) (Rab22a protein)	Rab22a Rab22a_predicted rCG_40895	Rattus norvegicus (Rat)	194	FALSE	FALSE	FALSE	FALSE	0
B0BN20	B0BN20_RAT	unreviewed	Tetraspanin	Tspan6 rCG_38183	Rattus norvegicus (Rat)	245	TRUE	FALSE	FALSE	TRUE	4
B0BN30	B0BN30_RAT	unreviewed	Mtch1 protein (Protein Mtch1)	Mtch1	Rattus norvegicus (Rat)	389	FALSE	FALSE	FALSE	FALSE	2
B0BN46	B0BN46_RAT	unreviewed	Grhpr protein (Protein Grhpr) (RCG54768, isoform CRA_a)	Grhpr rCG_54768	Rattus norvegicus (Rat)	335	FALSE	FALSE	FALSE	FALSE	0
B0BN52	B0BN52_RAT	unreviewed	Mitochondrial carrier 2 (Mitochondrial carrier homolog 2 (C. elegans)) (Mitochondrial carrier homolog 2 (C. elegans) (Predicted), isoform CRA_a)	Mtch2 Mtch2_predicted rCG_26739	Rattus norvegicus (Rat)	303	FALSE	FALSE	FALSE	FALSE	0
B0BN63	B0BN63_RAT	unreviewed	LOC681996 protein (Protein Ahsa1) (RCG20659, isoform CRA_b)	Ahsa1 LOC681996 rCG_20659	Rattus norvegicus (Rat)	338	FALSE	FALSE	FALSE	FALSE	0
B0BN81	B0BN81_RAT	unreviewed	40S ribosomal protein S5 (Ribosomal protein S5, isoform CRA_b) (Rps5 protein)	Rps5 rCG_27438	Rattus norvegicus (Rat)	204	FALSE	FALSE	FALSE	FALSE	0
B0BNB9	B0BNB9_RAT	unreviewed	HtrA serine peptidase 2 (Protein Htra2) (RCG56292, isoform CRA_d)	Htra2 rCG_56292	Rattus norvegicus (Rat)	458	FALSE	FALSE	FALSE	TRUE	1
B0BNE6	B0BNE6_RAT	unreviewed	NADH dehydrogenase (Ubiquinone) Fe-S protein 8 (Predicted), isoform CRA_a (Ndufs8 protein) (Protein Ndufs8)	Ndufs8 Ndufs8_predicted rCG_47133	Rattus norvegicus (Rat)	212	FALSE	FALSE	FALSE	FALSE	0
B0BNF6	B0BNF6_RAT	unreviewed	Membrane-associated ring finger (C3HC4) 5 (Membrane-associated ring finger (C3HC4) 5 (Predicted)) (Protein March5)	March5 March5_predicted rCG_47500	Rattus norvegicus (Rat)	278	FALSE	FALSE	FALSE	TRUE	4
B0BNF9	B0BNF9_RAT	unreviewed	Hydroxyacid oxidase 1 (Hydroxyacid oxidase 1 (Mapped)) (Protein Hao1)	Hao1 Hao1_mapped rCG_26596	Rattus norvegicus (Rat)	370	FALSE	FALSE	FALSE	FALSE	0
B0BNG3	B0BNG3_RAT	unreviewed	Lman2 protein (Protein Lman2) (RCG24303, isoform CRA_a)	Lman2 rCG_24303	Rattus norvegicus (Rat)	358	FALSE	FALSE	FALSE	TRUE	1
B0BNK1	B0BNK1_RAT	unreviewed	Protein Rab5c (RCG32615, isoform CRA_a) (Rab5c protein)	Rab5c rCG_32615	Rattus norvegicus (Rat)	216	FALSE	FALSE	FALSE	FALSE	0
B0BNL7	B0BNL7_RAT	unreviewed	Protein Rell1 (Rell1 protein)	Rell1	Rattus norvegicus (Rat)	272	FALSE	FALSE	FALSE	TRUE	2
B0K031	B0K031_RAT	unreviewed	60S ribosomal protein L7 (RCG30479, isoform CRA_b) (Rpl7 protein)	Rpl7 rCG_30479	Rattus norvegicus (Rat)	260	FALSE	FALSE	FALSE	FALSE	0
B1H232	B1H232_RAT	unreviewed	LOC686539 protein (Protein Islr) (RCG57943, isoform CRA_a)	Islr LOC686539 rCG_57943	Rattus norvegicus (Rat)	428	FALSE	FALSE	FALSE	FALSE	0
B1H250	B1H250_RAT	unreviewed	Protein Glyatl1 (RGD1564894 protein)	Glyatl1 RGD1564894	Rattus norvegicus (Rat)	296	FALSE	FALSE	FALSE	FALSE	0
B1H273	B1H273_RAT	unreviewed	Ccm2 protein	Ccm2	Rattus norvegicus (Rat)	453	FALSE	FALSE	FALSE	FALSE	0
B1WBN3	B1WBN3_RAT	unreviewed	Branched chain ketoacid dehydrogenase E1, alpha polypeptide	Bckdha	Rattus norvegicus (Rat)	446	FALSE	FALSE	FALSE	FALSE	0
B1WBX6	B1WBX6_RAT	unreviewed	Protein Smap2 (Smap2 protein)	Smap2	Rattus norvegicus (Rat)	428	FALSE	FALSE	FALSE	FALSE	0
B1WBY7	B1WBY7_RAT	unreviewed	ER lipid raft associated 1 (Protein Erlin1) (SPFH domain family, member 1 (Predicted))	Erlin1 Spfh1_predicted rCG_57742	Rattus norvegicus (Rat)	348	FALSE	FALSE	FALSE	FALSE	1
B1WC24	B1WC24_RAT	unreviewed	Ctdsp1 protein (Protein Ctdsp1) (RCG23761)	Ctdsp1 rCG_23761	Rattus norvegicus (Rat)	261	FALSE	FALSE	FALSE	FALSE	0
B1WC34	B1WC34_RAT	unreviewed	Protein Prkcsh (Protein kinase C substrate 80K-H) (Protein kinase C substrate 80K-H (Predicted), isoform CRA_b)	Prkcsh Prkcsh_predicted rCG_31596	Rattus norvegicus (Rat)	525	FALSE	FALSE	FALSE	FALSE	0
B1WC61	B1WC61_RAT	unreviewed	Acad9 protein (Protein Acad9)	Acad9	Rattus norvegicus (Rat)	625	FALSE	FALSE	FALSE	FALSE	0
B2GV09	B2GV09_RAT	unreviewed	Llgl2 protein (Protein Llgl2)	Llgl2	Rattus norvegicus (Rat)	1026	FALSE	FALSE	FALSE	FALSE	0
B2GV15	B2GV15_RAT	unreviewed	Dihydrolipoamide branched chain transacylase E2 (Dihydrolipoamide branched chain transacylase E2, isoform CRA_b) (Protein Dbt)	Dbt rCG_28617	Rattus norvegicus (Rat)	482	FALSE	FALSE	FALSE	FALSE	0
B2GV73	B2GV73_RAT	unreviewed	Actin-related protein 2/3 complex subunit 3 (Arp2/3 complex 21 kDa subunit)	Arpc3 Arpc3_predicted rCG_21863	Rattus norvegicus (Rat)	178	FALSE	TRUE	FALSE	FALSE	0
B2GVB9	B2GVB9_RAT	unreviewed	Fermt3 protein (Protein Fermt3)	Fermt3	Rattus norvegicus (Rat)	665	FALSE	FALSE	FALSE	FALSE	0
P07151	B2MG_RAT	reviewed	Beta-2-microglobulin	B2m	Rattus norvegicus (Rat)	119	FALSE	FALSE	TRUE	FALSE	1
B2RYB8	B2RYB8_RAT	unreviewed	Integrin beta	Itgb2 rCG_60535	Rattus norvegicus (Rat)	768	TRUE	FALSE	FALSE	TRUE	1
B2RYD7	B2RYD7_RAT	unreviewed	Protein Stt3b (RCG25591, isoform CRA_a) (RGD1311563 protein)	Stt3b RGD1311563 rCG_25591	Rattus norvegicus (Rat)	824	FALSE	FALSE	FALSE	TRUE	10
B2RYF6	B2RYF6_RAT	unreviewed	Cleft lip and palate associated transmembrane protein 1 (Cleft lip and palate associated transmembrane protein 1 (Predicted)) (Protein Clptm1)	Clptm1 Clptm1_predicted rCG_53638	Rattus norvegicus (Rat)	664	FALSE	FALSE	FALSE	TRUE	5
B2RYM8	B2RYM8_RAT	unreviewed	Protein Fam210b (Similar to RIKEN cDNA 2010011I20 (Predicted), isoform CRA_a) (Uncharacterized protein)	Fam210b RGD1311378 RGD1311378_predicted rCG_40891	Rattus norvegicus (Rat)	190	FALSE	FALSE	FALSE	FALSE	0
B2RYP4	B2RYP4_RAT	unreviewed	Protein Snx2 (Sorting nexin 2)	Snx2	Rattus norvegicus (Rat)	519	FALSE	FALSE	FALSE	FALSE	0
B2RYS2	B2RYS2_RAT	unreviewed	Cytochrome b-c1 complex subunit 7	Uqcrb LOC685596 rCG_60159	Rattus norvegicus (Rat)	111	TRUE	FALSE	FALSE	FALSE	0
B2RYS8	B2RYS8_RAT	unreviewed	NADH dehydrogenase [ubiquinone] 1 beta subcomplex subunit 8, mitochondrial (Complex I-ASHI) (NADH-ubiquinone oxidoreductase ASHI subunit)	Ndufb8 Ndufb8_predicted rCG_57427	Rattus norvegicus (Rat)	186	TRUE	FALSE	FALSE	FALSE	0
B2RYT7	B2RYT7_RAT	unreviewed	Haloacid dehalogenase-like hydrolase domain containing 3 (Protein Hdhd3) (RCG55172)	Hdhd3 rCG_55172	Rattus norvegicus (Rat)	251	FALSE	FALSE	FALSE	FALSE	0
B2RYW3	B2RYW3_RAT	unreviewed	NADH dehydrogenase (Ubiquinone) 1 beta subcomplex, 9 (NADH dehydrogenase (Ubiquinone) 1 beta subcomplex, 9 (Predicted)) (Ndufb9 protein) (Protein Ndufb9)	Ndufb9 Ndufb9_predicted rCG_60288	Rattus norvegicus (Rat)	179	FALSE	FALSE	FALSE	FALSE	0
B2RZ72	B2RZ72_RAT	unreviewed	Actin-related protein 2/3 complex subunit 4	Arpc4 Arpc4_predicted rCG_56555	Rattus norvegicus (Rat)	168	FALSE	TRUE	FALSE	FALSE	0
B2RZ84	B2RZ84_RAT	unreviewed	Protein Rnf128 (Rnf128 protein)	Rnf128	Rattus norvegicus (Rat)	428	FALSE	FALSE	FALSE	TRUE	1
B2RZA9	B2RZA9_RAT	unreviewed	Ube2l3 protein	NEWGENE_1308361 Ube2l3	Rattus norvegicus (Rat)	154	FALSE	FALSE	FALSE	FALSE	0
B2RZB3	B2RZB3_RAT	unreviewed	Fam176b protein (Protein Eva1b)	Eva1b Fam176b	Rattus norvegicus (Rat)	225	FALSE	FALSE	FALSE	TRUE	1
B2RZD1	B2RZD1_RAT	unreviewed	Protein Sec61b (Sec61 beta subunit) (Sec61 beta subunit (Predicted))	Sec61b Sec61b_predicted rCG_60372	Rattus norvegicus (Rat)	96	FALSE	FALSE	FALSE	TRUE	1
B2RZD4	B2RZD4_RAT	unreviewed	60S ribosomal protein L34 (RCG28883, isoform CRA_b) (Ribosomal protein L34)	Rpl34 rCG_28883	Rattus norvegicus (Rat)	117	FALSE	FALSE	FALSE	FALSE	0
B2RZD6	B2RZD6_RAT	unreviewed	Ndufa4 protein (Protein Ndufa4) (RCG28086, isoform CRA_a)	Ndufa4 rCG_28086	Rattus norvegicus (Rat)	82	FALSE	FALSE	FALSE	TRUE	1
P23347	B3A2_RAT	reviewed	Anion exchange protein 2 (AE 2) (Anion exchanger 2) (Band 3-related protein 2) (B3RP-2) (Non-erythroid band 3-like protein) (Solute carrier family 4 member 2)	Slc4a2 Ae2 B3rp2	Rattus norvegicus (Rat)	1234	TRUE	FALSE	FALSE	TRUE	11
B4F7A5	B4F7A5_RAT	unreviewed	Cd99 protein (Protein Cd99) (RCG58573, isoform CRA_b)	Cd99 rCG_58573	Rattus norvegicus (Rat)	165	FALSE	FALSE	FALSE	TRUE	2
B4F7C9	B4F7C9_RAT	unreviewed	Serine/threonine-protein kinase Chk1 (Stt3a protein)	Stt3a Chek1	Rattus norvegicus (Rat)	705	FALSE	FALSE	FALSE	TRUE	12
B4F7D1	B4F7D1_RAT	unreviewed	Protein Ttc7a (Ttc7 protein)	Ttc7a Ttc7	Rattus norvegicus (Rat)	858	FALSE	FALSE	FALSE	FALSE	0
B4F7E7	B4F7E7_RAT	unreviewed	Membrane protein, palmitoylated 5 (MAGUK p55 subfamily member 5) (Membrane protein, palmitoylated 5 (MAGUK p55 subfamily member 5) (Predicted)) (Protein Mpp5)	Mpp5 Mpp5_predicted rCG_62217	Rattus norvegicus (Rat)	675	FALSE	FALSE	FALSE	FALSE	0
B4F7F3	B4F7F3_RAT	unreviewed	Arvcf protein (Protein Arvcf)	Arvcf	Rattus norvegicus (Rat)	973	FALSE	FALSE	FALSE	FALSE	0
B5DEF3	B5DEF3_RAT	unreviewed	Gamma-glutamyl carboxylase (Gamma-glutamyl carboxylase, isoform CRA_c) (Vitamin K-dependent gamma-carboxylase)	Ggcx rCG_56014	Rattus norvegicus (Rat)	758	FALSE	FALSE	FALSE	TRUE	5
B5DEG8	B5DEG8_RAT	unreviewed	LOC685144 protein (Protein Sec24c) (RCG41932)	Sec24c LOC685144 rCG_41932	Rattus norvegicus (Rat)	1095	FALSE	FALSE	FALSE	FALSE	0
B5DEJ1	B5DEJ1_RAT	unreviewed	SLIT-ROBO Rho GTPase-activating protein 2 (Srgap2 protein)	Srgap2	Rattus norvegicus (Rat)	858	FALSE	FALSE	FALSE	FALSE	0
B5DEL8	B5DEL8_RAT	unreviewed	NADH dehydrogenase (Ubiquinone) Fe-S protein 5 (Protein LOC100363268) (RCG31129, isoform CRA_b)	Ndufs5 LOC100361505 LOC100363268 rCG_31129	Rattus norvegicus (Rat)	106	FALSE	FALSE	FALSE	FALSE	0
B5DEX3	B5DEX3_RAT	unreviewed	Copine 8 protein (Copine VIII) (Protein Cpne8) (RCG59255, isoform CRA_a)	Cpne8 rCG_59255	Rattus norvegicus (Rat)	577	FALSE	FALSE	FALSE	FALSE	0
B5DEY0	B5DEY0_RAT	unreviewed	Pls1 protein	Pls1	Rattus norvegicus (Rat)	463	FALSE	FALSE	FALSE	FALSE	0
B5DF05	B5DF05_RAT	unreviewed	Protein Rasip1 (Ras interacting protein 1) (Ras interacting protein 1 (Predicted), isoform CRA_a)	Rasip1 Rasip1_predicted rCG_54109	Rattus norvegicus (Rat)	619	FALSE	FALSE	FALSE	FALSE	0
B5DF65	B5DF65_RAT	unreviewed	Biliverdin reductase B (Flavin reductase (NADPH)) (Biliverdin reductase B (Flavin reductase (NADPH)) (Predicted), isoform CRA_b) (Protein Blvrb)	Blvrb Blvrb_predicted rCG_53861	Rattus norvegicus (Rat)	206	FALSE	FALSE	FALSE	FALSE	0
B5DFC3	B5DFC3_RAT	unreviewed	Protein Sec23a (SEC23A (S. cerevisiae) (Predicted)) (Sec23 homolog A (S. cerevisiae))	Sec23a Sec23a_predicted rCG_62116	Rattus norvegicus (Rat)	765	FALSE	FALSE	FALSE	FALSE	0
B5DFE0	B5DFE0_RAT	unreviewed	Mpp6 protein (Protein Mpp6) (RCG52465, isoform CRA_b)	Mpp6 rCG_52465	Rattus norvegicus (Rat)	540	FALSE	FALSE	FALSE	FALSE	0
B5DFG5	B5DFG5_RAT	unreviewed	Protein Sept6 (RCG53214, isoform CRA_d) (Sept6 protein)	Sept6 Nkrf rCG_53214	Rattus norvegicus (Rat)	427	FALSE	FALSE	FALSE	FALSE	0
B5DFH4	B5DFH4_RAT	unreviewed	Papss2 protein (Protein Papss2)	Papss2	Rattus norvegicus (Rat)	614	FALSE	FALSE	FALSE	FALSE	0
B5DFL0	B5DFL0_RAT	unreviewed	Protein Snta1 (Snta1 protein)	Snta1	Rattus norvegicus (Rat)	499	FALSE	FALSE	FALSE	FALSE	0
Q63276	BAAT_RAT	reviewed	Bile acid-CoA:amino acid N-acyltransferase (BACAT) (BAT) (EC 2.3.1.65) (Glycine N-choloyltransferase) (Kan-1) (Long-chain fatty-acyl-CoA hydrolase) (EC 3.1.2.2)	Baat	Rattus norvegicus (Rat)	420	FALSE	FALSE	FALSE	FALSE	0
Q9R1T1	BAF_RAT	reviewed	Barrier-to-autointegration factor (LAP2-binding protein 1) [Cleaved into: Barrier-to-autointegration factor, N-terminally processed]	Banf1 Baf Bcrp1 L2bp1	Rattus norvegicus (Rat)	89	TRUE	TRUE	FALSE	FALSE	0
Q6GMN2	BAIP2_RAT	reviewed	Brain-specific angiogenesis inhibitor 1-associated protein 2 (BAI-associated protein 2) (BAI1-associated protein 2) (Insulin receptor substrate protein of 53 kDa) (IRSp53) (Insulin receptor substrate p53) (Insulin receptor tyrosine kinase substrate protein p53)	Baiap2	Rattus norvegicus (Rat)	535	TRUE	TRUE	FALSE	FALSE	0
P26453	BASI_RAT	reviewed	Basigin (Glycoprotein CE9) (OX-47 antigen) (CD antigen CD147)	Bsg	Rattus norvegicus (Rat)	388	TRUE	FALSE	FALSE	TRUE	1
Q05175	BASP1_RAT	reviewed	Brain acid soluble protein 1 (22 kDa neuronal tissue-enriched acidic protein) (Neuronal axonal membrane protein NAP-22)	Basp1 Nap22	Rattus norvegicus (Rat)	220	TRUE	FALSE	FALSE	FALSE	0
Q9ESS6	BCAM_RAT	reviewed	Basal cell adhesion molecule (B-CAM cell surface glycoprotein) (Lutheran antigen) (CD antigen CD239)	Bcam Lu	Rattus norvegicus (Rat)	624	TRUE	FALSE	FALSE	TRUE	1
P29147	BDH_RAT	reviewed	D-beta-hydroxybutyrate dehydrogenase, mitochondrial (BDH) (EC 1.1.1.30) (3-hydroxybutyrate dehydrogenase)	Bdh1 Bdh	Rattus norvegicus (Rat)	343	FALSE	FALSE	FALSE	FALSE	0
Q62896	BET1_RAT	reviewed	BET1 homolog (rBET1) (Golgi vesicular membrane-trafficking protein p18)	Bet1	Rattus norvegicus (Rat)	118	TRUE	FALSE	FALSE	TRUE	1
P06760	BGLR_RAT	reviewed	Beta-glucuronidase (EC 3.2.1.31)	Gusb Gus	Rattus norvegicus (Rat)	648	FALSE	FALSE	FALSE	FALSE	1
O09171	BHMT1_RAT	reviewed	Betaine--homocysteine S-methyltransferase 1 (EC 2.1.1.5)	Bhmt	Rattus norvegicus (Rat)	407	FALSE	TRUE	FALSE	FALSE	0
Q68FT5	BHMT2_RAT	reviewed	S-methylmethionine--homocysteine S-methyltransferase BHMT2 (SMM-hcy methyltransferase) (EC 2.1.1.10) (Betaine--homocysteine S-methyltransferase 2)	Bhmt2	Rattus norvegicus (Rat)	363	FALSE	FALSE	FALSE	FALSE	0
P55062	BI1_RAT	reviewed	Bax inhibitor 1 (BI-1) (Testis-enhanced gene transcript protein) (Transmembrane BAX inhibitor motif-containing protein 6)	Tmbim6 Bi1 Tegt	Rattus norvegicus (Rat)	237	TRUE	FALSE	FALSE	TRUE	6
Q3KR97	BI2L1_RAT	reviewed	Brain-specific angiogenesis inhibitor 1-associated protein 2-like protein 1 (BAI1-associated protein 2-like protein 1)	Baiap2l1	Rattus norvegicus (Rat)	516	FALSE	TRUE	FALSE	FALSE	0
Q9QZU7	BODG_RAT	reviewed	Gamma-butyrobetaine dioxygenase (EC 1.14.11.1) (Gamma-butyrobetaine hydroxylase) (Gamma-BBH) (Gamma-butyrobetaine,2-oxoglutarate dioxygenase)	Bbox1 Bbh	Rattus norvegicus (Rat)	387	FALSE	TRUE	FALSE	FALSE	0
A1A5P0	BORG5_RAT	reviewed	Cdc42 effector protein 1 (Binder of Rho GTPases 5)	Cdc42ep1 Borg5	Rattus norvegicus (Rat)	388	TRUE	TRUE	FALSE	FALSE	0
Q811A2	BST2_RAT	reviewed	Bone marrow stromal antigen 2 (BST-2) (Protein DAMP-1) (CD antigen CD317)	Bst2 Damp1	Rattus norvegicus (Rat)	172	TRUE	TRUE	FALSE	TRUE	2
Q03248	BUP1_RAT	reviewed	Beta-ureidopropionase (EC 3.5.1.6) (Beta-alanine synthase) (N-carbamoyl-beta-alanine amidohydrolase)	Upb1 Bup1	Rattus norvegicus (Rat)	393	FALSE	TRUE	FALSE	FALSE	0
C0JPT7	C0JPT7_RAT	unreviewed	Filamin alpha (Filamin, alpha (Predicted), isoform CRA_a) (Protein Flna)	Flna Flna_predicted rCG_43821	Rattus norvegicus (Rat)	2639	FALSE	FALSE	FALSE	FALSE	0
C0KUC5	C0KUC5_RAT	unreviewed	LIM and senescent cell antigen-like domains 1 isoform D (Protein Lims1)	Lims1	Rattus norvegicus (Rat)	362	FALSE	FALSE	FALSE	FALSE	0
Q9ET61	C1QR1_RAT	reviewed	Complement component C1q receptor (C1q/MBL/SPA receptor) (C1qR(p)) (C1qRp) (Cell surface antigen AA4) (Complement component 1 q subcomponent receptor 1) (CD antigen CD93)	Cd93 C1qr1 C1qrp	Rattus norvegicus (Rat)	643	TRUE	FALSE	FALSE	TRUE	1
Q8R1R5	C99L2_RAT	reviewed	CD99 antigen-like protein 2 (MIC2-like protein 1) (Rhombencephalic expression protein 40 kDa) (Protein rhombex-40) (CD antigen CD99)	Cd99l2 Mic2l1 Rhombex40	Rattus norvegicus (Rat)	246	TRUE	FALSE	TRUE	TRUE	2
P54290	CA2D1_RAT	reviewed	Voltage-dependent calcium channel subunit alpha-2/delta-1 (Voltage-gated calcium channel subunit alpha-2/delta-1) [Cleaved into: Voltage-dependent calcium channel subunit alpha-2-1; Voltage-dependent calcium channel subunit delta-1]	Cacna2d1 Cacnl2a Cchl2a	Rattus norvegicus (Rat)	1091	TRUE	FALSE	FALSE	TRUE	0
P55281	CAD17_RAT	reviewed	Cadherin-17 (Liver-intestine cadherin) (LI-cadherin)	Cdh17	Rattus norvegicus (Rat)	827	TRUE	FALSE	FALSE	TRUE	1
Q9R0T4	CADH1_RAT	reviewed	Cadherin-1 (Epithelial cadherin) (E-cadherin) (Uvomorulin) (CD antigen CD324) [Cleaved into: E-Cad/CTF1; E-Cad/CTF2; E-Cad/CTF3]	Cdh1	Rattus norvegicus (Rat)	886	TRUE	TRUE	FALSE	TRUE	1
Q1WIM3	CADM3_RAT	reviewed	Cell adhesion molecule 3 (Immunoglobulin superfamily member 4B) (IgSF4B) (Nectin-like protein 1) (NECL-1)	Cadm3 Igsf4b Necl1	Rattus norvegicus (Rat)	396	TRUE	FALSE	FALSE	TRUE	1
P14141	CAH3_RAT	reviewed	Carbonic anhydrase 3 (EC 4.2.1.1) (Carbonate dehydratase III) (Carbonic anhydrase III) (CA-III)	Ca3	Rattus norvegicus (Rat)	260	FALSE	TRUE	FALSE	FALSE	0
Q62736	CALD1_RAT	reviewed	Non-muscle caldesmon (CDM) (L-caldesmon)	Cald1	Rattus norvegicus (Rat)	531	FALSE	TRUE	FALSE	FALSE	0
Q5U206	CALL3_RAT	reviewed	Calmodulin-like protein 3	Calml3	Rattus norvegicus (Rat)	149	FALSE	FALSE	FALSE	FALSE	0
P62161	CALM_RAT	reviewed	Calmodulin (CaM)	Calm1 Calm Cam Cam1; Calm2 Cam2 Camb; Calm3 Cam3 Camc	Rattus norvegicus (Rat)	149	FALSE	TRUE	FALSE	FALSE	0
P18418	CALR_RAT	reviewed	Calreticulin (CALBP) (CRP55) (Calcium-binding protein 3) (CABP3) (Calregulin) (Endoplasmic reticulum resident protein 60) (ERp60) (HACBP)	Calr	Rattus norvegicus (Rat)	416	FALSE	FALSE	FALSE	FALSE	0
Q63118	CALRL_RAT	reviewed	Calcitonin gene-related peptide type 1 receptor (CGRP type 1 receptor) (Calcitonin receptor-like receptor)	Calcrl Cgrpr	Rattus norvegicus (Rat)	464	TRUE	FALSE	FALSE	TRUE	8
P35565	CALX_RAT	reviewed	Calnexin	Canx	Rattus norvegicus (Rat)	591	TRUE	FALSE	FALSE	TRUE	1
Q8R4C0	CAN5_RAT	reviewed	Calpain-5 (EC 3.4.22.-)	Capn5	Rattus norvegicus (Rat)	640	FALSE	FALSE	FALSE	FALSE	0
P97536	CAND1_RAT	reviewed	Cullin-associated NEDD8-dissociated protein 1 (Cullin-associated and neddylation-dissociated protein 1) (TBP-interacting protein of 120 kDa A) (TBP-interacting protein 120A) (p120 CAND1)	Cand1 Tip120 Tip120a	Rattus norvegicus (Rat)	1230	FALSE	TRUE	FALSE	FALSE	0
Q08163	CAP1_RAT	reviewed	Adenylyl cyclase-associated protein 1 (CAP 1)	Cap1 Cap Mch1	Rattus norvegicus (Rat)	474	TRUE	FALSE	FALSE	FALSE	0
Q6AYC4	CAPG_RAT	reviewed	Macrophage-capping protein (Actin regulatory protein CAP-G)	Capg	Rattus norvegicus (Rat)	349	FALSE	TRUE	TRUE	FALSE	0
O54960	CAPON_RAT	reviewed	Carboxyl-terminal PDZ ligand of neuronal nitric oxide synthase protein (C-terminal PDZ ligand of neuronal nitric oxide synthase protein) (Nitric oxide synthase 1 adaptor protein)	Nos1ap Capon	Rattus norvegicus (Rat)	503	FALSE	FALSE	FALSE	FALSE	0
Q5XI32	CAPZB_RAT	reviewed	F-actin-capping protein subunit beta (CapZ beta)	Capzb	Rattus norvegicus (Rat)	272	FALSE	TRUE	FALSE	FALSE	0
P04762	CATA_RAT	reviewed	Catalase (EC 1.11.1.6)	Cat Cas1	Rattus norvegicus (Rat)	527	FALSE	FALSE	FALSE	FALSE	0
P24268	CATD_RAT	reviewed	Cathepsin D (EC 3.4.23.5) [Cleaved into: Cathepsin D 12 kDa light chain; Cathepsin D 9 kDa light chain; Cathepsin D 34 kDa heavy chain; Cathepsin D 30 kDa heavy chain]	Ctsd	Rattus norvegicus (Rat)	407	FALSE	FALSE	TRUE	FALSE	0
P41350	CAV1_RAT	reviewed	Caveolin-1	Cav1 Cav	Rattus norvegicus (Rat)	178	TRUE	FALSE	FALSE	FALSE	1
Q2IBC5	CAV2_RAT	reviewed	Caveolin-2	Cav2	Rattus norvegicus (Rat)	162	TRUE	TRUE	FALSE	FALSE	1
B2GUZ5	CAZA1_RAT	reviewed	F-actin-capping protein subunit alpha-1 (CapZ alpha-1)	Capza1	Rattus norvegicus (Rat)	286	FALSE	TRUE	FALSE	FALSE	0
Q3T1K5	CAZA2_RAT	reviewed	F-actin-capping protein subunit alpha-2 (CapZ alpha-2)	Capza2	Rattus norvegicus (Rat)	286	FALSE	FALSE	FALSE	FALSE	0
P32232	CBS_RAT	reviewed	Cystathionine beta-synthase (EC 4.2.1.22) (Beta-thionase) (Hemoprotein H-450) (Serine sulfhydrase)	Cbs	Rattus norvegicus (Rat)	561	FALSE	TRUE	FALSE	FALSE	0
Q6AY41	CC50A_RAT	reviewed	Cell cycle control protein 50A (P4-ATPase flippase complex beta subunit TMEM30A) (Transmembrane protein 30A)	Tmem30a Cdc50a	Rattus norvegicus (Rat)	328	TRUE	TRUE	FALSE	TRUE	2
Q4V897	CC90B_RAT	reviewed	Coiled-coil domain-containing protein 90B, mitochondrial	Ccdc90b	Rattus norvegicus (Rat)	256	TRUE	FALSE	FALSE	TRUE	1
Q5U2X6	CCD47_RAT	reviewed	Coiled-coil domain-containing protein 47	Ccdc47	Rattus norvegicus (Rat)	483	TRUE	FALSE	FALSE	TRUE	0
Q810U0	CCD50_RAT	reviewed	Coiled-coil domain-containing protein 50 (Protein Ymer)	Ccdc50 C3orf6h	Rattus norvegicus (Rat)	305	FALSE	FALSE	FALSE	FALSE	0
Q6AYA8	CD019_RAT	reviewed	Uncharacterized protein C4orf19 homolog		Rattus norvegicus (Rat)	313	FALSE	FALSE	FALSE	FALSE	0
Q63691	CD14_RAT	reviewed	Monocyte differentiation antigen CD14 (Myeloid cell-specific leucine-rich glycoprotein) (CD antigen CD14)	Cd14	Rattus norvegicus (Rat)	372	TRUE	FALSE	TRUE	FALSE	0
Q9QZA6	CD151_RAT	reviewed	CD151 antigen (Platelet-endothelial tetraspan antigen 3) (PETA-3) (CD antigen CD151)	Cd151 Peta3	Rattus norvegicus (Rat)	253	TRUE	FALSE	FALSE	TRUE	4
O35112	CD166_RAT	reviewed	CD166 antigen (Activated leukocyte cell adhesion molecule) (HB2) (KG-CAM) (Protein MEMD) (SB-10 antigen) (CD antigen CD166)	Alcam	Rattus norvegicus (Rat)	583	TRUE	FALSE	FALSE	TRUE	1
Q7TPB4	CD276_RAT	reviewed	CD276 antigen (B7 homolog 3) (B7-H3) (Costimulatory molecule) (CD antigen CD276)	Cd276 B7h3	Rattus norvegicus (Rat)	316	TRUE	FALSE	FALSE	TRUE	1
F1LRS8	CD2AP_RAT	reviewed	CD2-associated protein	Cd2ap	Rattus norvegicus (Rat)	637	TRUE	TRUE	FALSE	FALSE	0
Q5FVR3	CD302_RAT	reviewed	CD302 antigen (C-type lectin domain family 13 member A) (CD antigen CD302)	Cd302 Clec13a	Rattus norvegicus (Rat)	228	TRUE	TRUE	FALSE	TRUE	1
Q07969	CD36_RAT	reviewed	Platelet glycoprotein 4 (Adipocyte membrane protein) (Fatty acid translocase) (Fatty acid transport protein) (Glycoprotein IIIb) (GPIIIB) (PAS IV) (PAS-4) (Platelet glycoprotein IV) (GPIV) (CD antigen CD36)	Cd36 Fat	Rattus norvegicus (Rat)	472	TRUE	FALSE	FALSE	TRUE	2
Q64244	CD38_RAT	reviewed	ADP-ribosyl cyclase/cyclic ADP-ribose hydrolase 1 (EC 3.2.2.6) (2'-phospho-ADP-ribosyl cyclase) (2'-phospho-ADP-ribosyl cyclase/2'-phospho-cyclic-ADP-ribose transferase) (EC 2.4.99.20) (2'-phospho-cyclic-ADP-ribose transferase) (ADP-ribosyl cyclase 1) (ADPRC 1) (CD38H) (Cyclic ADP-ribose hydrolase 1) (cADPr hydrolase 1) (CD antigen CD38)	Cd38	Rattus norvegicus (Rat)	303	TRUE	FALSE	FALSE	TRUE	1
P97829	CD47_RAT	reviewed	Leukocyte surface antigen CD47 (Integrin-associated protein) (IAP) (CD antigen CD47)	Cd47	Rattus norvegicus (Rat)	303	TRUE	FALSE	FALSE	TRUE	5
P10252	CD48_RAT	reviewed	CD48 antigen (BCM1 surface antigen) (BLAST-1) (MRC OX-45 surface antigen) (SLAM family member 2) (SLAMF2) (Signaling lymphocytic activation molecule 2) (CD antigen CD48)	Cd48 Bcm-1	Rattus norvegicus (Rat)	240	TRUE	FALSE	FALSE	FALSE	0
P27274	CD59_RAT	reviewed	CD59 glycoprotein (MAC-inhibitory protein) (MAC-IP) (Membrane attack complex inhibition factor) (MACIF) (Protectin) (CD antigen CD59)	Cd59	Rattus norvegicus (Rat)	126	TRUE	FALSE	FALSE	FALSE	2
P28648	CD63_RAT	reviewed	CD63 antigen (Mast cell antigen AD1) (CD antigen CD63)	Cd63	Rattus norvegicus (Rat)	238	TRUE	TRUE	TRUE	TRUE	4
O70352	CD82_RAT	reviewed	CD82 antigen (Metastasis suppressor Kangai-1 homolog) (CD antigen CD82)	Cd82 Kai1	Rattus norvegicus (Rat)	266	TRUE	FALSE	FALSE	TRUE	4
Q8CFN2	CDC42_RAT	reviewed	Cell division control protein 42 homolog	Cdc42	Rattus norvegicus (Rat)	191	TRUE	TRUE	FALSE	FALSE	0
P70500	CDIPT_RAT	reviewed	CDP-diacylglycerol--inositol 3-phosphatidyltransferase (EC 2.7.8.11) (Phosphatidylinositol synthase) (PI synthase) (PtdIns synthase)	Cdipt Pis1	Rattus norvegicus (Rat)	213	TRUE	FALSE	FALSE	TRUE	3
Q91XU8	CDS2_RAT	reviewed	Phosphatidate cytidylyltransferase 2 (EC 2.7.7.41) (CDP-DAG synthase 2) (CDP-DG synthase 2) (CDP-diacylglycerol synthase 2) (CDS 2) (CDP-diglyceride pyrophosphorylase 2) (CDP-diglyceride synthase 2) (CTP:phosphatidate cytidylyltransferase 2)	Cds2	Rattus norvegicus (Rat)	443	TRUE	FALSE	FALSE	TRUE	8
P16573	CEAM1_RAT	reviewed	Carcinoembryonic antigen-related cell adhesion molecule 1 (ATP-dependent taurocolate-carrier protein) (Cell-CAM 105) (C-CAM 105) (Ecto-ATPase) (GP110) (pp120) (CD antigen CD66a)	Ceacam1	Rattus norvegicus (Rat)	519	TRUE	FALSE	FALSE	TRUE	1
P13635	CERU_RAT	reviewed	Ceruloplasmin (EC 1.16.3.1) (Ferroxidase)	Cp	Rattus norvegicus (Rat)	1059	FALSE	FALSE	TRUE	FALSE	0
P16303	CES1D_RAT	reviewed	Carboxylesterase 1D (Carboxyesterase ES-10) (Carboxylesterase 3) (EC 3.1.1.1) (EC 3.1.1.67) (ES-HVEL) (Fatty acid ethyl ester synthase) (FAEE synthase) (Liver carboxylesterase 10) (pI 6.1 esterase)	Ces1d Ces3	Rattus norvegicus (Rat)	565	FALSE	TRUE	FALSE	FALSE	0
P18757	CGL_RAT	reviewed	Cystathionine gamma-lyase (EC 4.4.1.1) (Cysteine-protein sulfhydrase) (Gamma-cystathionase) (Probasin-related antigen) (PRB-RA)	Cth	Rattus norvegicus (Rat)	398	FALSE	TRUE	FALSE	FALSE	0
P26772	CH10_RAT	reviewed	10 kDa heat shock protein, mitochondrial (Hsp10) (10 kDa chaperonin) (Chaperonin 10) (CPN10)	Hspe1	Rattus norvegicus (Rat)	102	FALSE	FALSE	FALSE	FALSE	0
P63039	CH60_RAT	reviewed	60 kDa heat shock protein, mitochondrial (60 kDa chaperonin) (Chaperonin 60) (CPN60) (HSP-65) (Heat shock protein 60) (HSP-60) (Hsp60) (Mitochondrial matrix protein P1)	Hspd1 Hsp60	Rattus norvegicus (Rat)	573	FALSE	FALSE	FALSE	FALSE	0
Q6UPE0	CHDH_RAT	reviewed	Choline dehydrogenase, mitochondrial (CDH) (CHD) (EC 1.1.99.1)	Chdh	Rattus norvegicus (Rat)	599	TRUE	FALSE	FALSE	FALSE	0
P61023	CHP1_RAT	reviewed	Calcineurin B homologous protein 1 (Calcineurin B-like protein) (Calcium-binding protein CHP) (Calcium-binding protein p22) (EF-hand calcium-binding domain-containing protein p22)	Chp1 Chp	Rattus norvegicus (Rat)	195	TRUE	TRUE	FALSE	FALSE	0
B0K020	CISD1_RAT	reviewed	CDGSH iron-sulfur domain-containing protein 1 (MitoNEET)	Cisd1	Rattus norvegicus (Rat)	108	TRUE	FALSE	FALSE	TRUE	1
Q0H8B9	CL2DB_RAT	reviewed	C-type lectin domain family 2 member D11 (C-type lectin-related protein B) (Clr-b) (Lectin-like transmembrane protein) (Osteoclast inhibitory lectin)	Clec2d11 Clrb Ocil	Rattus norvegicus (Rat)	207	TRUE	FALSE	FALSE	TRUE	1
P10716	CLC4F_RAT	reviewed	C-type lectin domain family 4 member F (C-type lectin superfamily member 13) (C-type lectin 13) (Kupffer cell receptor)	Clec4f Clecsf13 Kclr	Rattus norvegicus (Rat)	550	TRUE	FALSE	FALSE	TRUE	1
P51792	CLCN3_RAT	reviewed	H(+)/Cl(-) exchange transporter 3 (Chloride channel protein 3) (ClC-3) (Chloride transporter ClC-3)	Clcn3	Rattus norvegicus (Rat)	818	TRUE	TRUE	FALSE	TRUE	11
P56745	CLD1_RAT	reviewed	Claudin-1	Cldn1	Rattus norvegicus (Rat)	211	TRUE	FALSE	FALSE	TRUE	4
Q63400	CLD3_RAT	reviewed	Claudin-3 (Rat ventral prostate.1 protein) (RVP1)	Cldn3	Rattus norvegicus (Rat)	219	TRUE	FALSE	FALSE	TRUE	4
Q5M883	CLIC2_RAT	reviewed	Chloride intracellular channel protein 2	Clic2	Rattus norvegicus (Rat)	245	TRUE	TRUE	FALSE	TRUE	0
P05371	CLUS_RAT	reviewed	Clusterin (Dimeric acid glycoprotein) (DAG) (Sulfated glycoprotein 2) (SGP-2) (Testosterone repressed prostate message 2) (TRPM-2) [Cleaved into: Clusterin beta chain; Clusterin alpha chain]	Clu	Rattus norvegicus (Rat)	447	TRUE	TRUE	TRUE	FALSE	0
Q7TP52	CMBL_RAT	reviewed	Carboxymethylenebutenolidase homolog (EC 3.1.-.-) (Liver regeneration-related protein LRRG072)	Cmbl Ab2-225	Rattus norvegicus (Rat)	245	FALSE	TRUE	FALSE	FALSE	0
O35786	CML1_RAT	reviewed	Chemokine-like receptor 1 (G-protein coupled chemoattractant-like receptor) (G-protein coupled receptor DEZ)	Cmklr1 Dez	Rattus norvegicus (Rat)	371	TRUE	FALSE	FALSE	TRUE	7
P13233	CN37_RAT	reviewed	2',3'-cyclic-nucleotide 3'-phosphodiesterase (CNP) (CNPase) (EC 3.1.4.37)	Cnp Cnp1	Rattus norvegicus (Rat)	420	TRUE	FALSE	FALSE	FALSE	0
P37397	CNN3_RAT	reviewed	Calponin-3 (Calponin, acidic isoform) (Calponin, non-muscle isoform)	Cnn3	Rattus norvegicus (Rat)	330	FALSE	FALSE	FALSE	FALSE	0
P0C588	CNNM4_RAT	reviewed	Metal transporter CNNM4 (Ancient conserved domain-containing protein 4) (Cyclin-M4)	Cnnm4 Acdp4	Rattus norvegicus (Rat)	772	TRUE	FALSE	FALSE	TRUE	4
Q08406	CNTFR_RAT	reviewed	Ciliary neurotrophic factor receptor subunit alpha (CNTF receptor subunit alpha) (CNTFR-alpha)	Cntfr	Rattus norvegicus (Rat)	372	TRUE	FALSE	FALSE	FALSE	0
P01026	CO3_RAT	reviewed	Complement C3 [Cleaved into: Complement C3 beta chain; C3-beta-c (C3bc) (Neutrophil chemotactic factor-2) (ENCF-2); Complement C3 alpha chain; C3a anaphylatoxin (Neutrophil chemotactic factor-1) (ENCF-1); Acylation stimulating protein (ASP) (C3adesArg); Complement C3b alpha' chain; Complement C3c alpha' chain fragment 1; Complement C3dg fragment; Complement C3g fragment; Complement C3d fragment; …	C3	Rattus norvegicus (Rat)	1663	FALSE	FALSE	TRUE	FALSE	1
P08649	CO4_RAT	reviewed	Complement C4 [Cleaved into: Complement C4 beta chain; Complement C4 alpha chain; C4a anaphylatoxin; Complement C4 gamma chain]	C4 C4a	Rattus norvegicus (Rat)	1737	FALSE	FALSE	TRUE	FALSE	0
D3ZUI5	COBL_RAT	reviewed	Protein cordon-bleu	Cobl	Rattus norvegicus (Rat)	1133	TRUE	TRUE	FALSE	FALSE	0
P45592	COF1_RAT	reviewed	Cofilin-1 (Cofilin, non-muscle isoform)	Cfl1	Rattus norvegicus (Rat)	166	TRUE	TRUE	FALSE	FALSE	0
Q4V885	COL12_RAT	reviewed	Collectin-12 (Collectin placenta protein 1) (CL-P1) (Nurse cell scavenger receptor 2)	Colec12 Clp1 Nsr2	Rattus norvegicus (Rat)	742	TRUE	FALSE	FALSE	TRUE	1
P22734	COMT_RAT	reviewed	Catechol O-methyltransferase (EC 2.1.1.6)	Comt	Rattus norvegicus (Rat)	264	TRUE	TRUE	TRUE	TRUE	1
P23514	COPB_RAT	reviewed	Coatomer subunit beta (Beta-coat protein) (Beta-COP)	Copb1 Copb	Rattus norvegicus (Rat)	953	TRUE	TRUE	FALSE	FALSE	0
Q9JK41	COPT1_RAT	reviewed	High affinity copper uptake protein 1 (Copper transporter 1) (rCTR1) (Liver regeneration-related protein LRRGT00200) (Solute carrier family 31 member 1)	Slc31a1 Copt1 Ctr1	Rattus norvegicus (Rat)	187	TRUE	FALSE	FALSE	TRUE	3
Q68FT1	COQ9_RAT	reviewed	Ubiquinone biosynthesis protein COQ9, mitochondrial	Coq9	Rattus norvegicus (Rat)	312	FALSE	FALSE	FALSE	FALSE	0
Q91ZN1	COR1A_RAT	reviewed	Coronin-1A (Coronin-like protein A) (Clipin-A) (Tryptophan aspartate-containing coat protein) (TACO)	Coro1a Coro1	Rattus norvegicus (Rat)	461	TRUE	TRUE	FALSE	FALSE	0
O89046	COR1B_RAT	reviewed	Coronin-1B (Coronin-2)	Coro1b	Rattus norvegicus (Rat)	484	FALSE	TRUE	FALSE	FALSE	0
O35828	CORO7_RAT	reviewed	Coronin-7 (Crn7) (70 kDa WD repeat tumor rejection antigen)	Coro7	Rattus norvegicus (Rat)	922	TRUE	TRUE	FALSE	FALSE	0
P00406	COX2_RAT	reviewed	Cytochrome c oxidase subunit 2 (Cytochrome c oxidase polypeptide II)	Mtco2 Coii mt-Co2	Rattus norvegicus (Rat)	227	TRUE	FALSE	FALSE	TRUE	2
P10888	COX41_RAT	reviewed	Cytochrome c oxidase subunit 4 isoform 1, mitochondrial (Cytochrome c oxidase polypeptide IV) (Cytochrome c oxidase subunit IV isoform 1) (COX IV-1)	Cox4i1 Cox4 Cox4a	Rattus norvegicus (Rat)	169	TRUE	FALSE	FALSE	FALSE	1
P11240	COX5A_RAT	reviewed	Cytochrome c oxidase subunit 5A, mitochondrial (Cytochrome c oxidase polypeptide Va)	Cox5a	Rattus norvegicus (Rat)	146	TRUE	FALSE	FALSE	FALSE	0
P12075	COX5B_RAT	reviewed	Cytochrome c oxidase subunit 5B, mitochondrial (Cytochrome c oxidase polypeptide Vb) (Cytochrome c oxidase subunit VIA*)	Cox5b	Rattus norvegicus (Rat)	129	TRUE	FALSE	FALSE	FALSE	0
P80431	COX7B_RAT	reviewed	Cytochrome c oxidase subunit 7B, mitochondrial (Cytochrome c oxidase polypeptide VIIb)	Cox7b	Rattus norvegicus (Rat)	80	TRUE	FALSE	FALSE	TRUE	0
P11715	CP17A_RAT	reviewed	Steroid 17-alpha-hydroxylase/17,20 lyase (EC 1.14.14.19) (EC 4.1.2.30) (17-alpha-hydroxyprogesterone aldolase) (CYPXVII) (Cytochrome P450 17A1) (Cytochrome P450-C17) (Cytochrome P450c17)	Cyp17a1 Cyp17	Rattus norvegicus (Rat)	507	TRUE	FALSE	FALSE	FALSE	0
P00185	CP1A1_RAT	reviewed	Cytochrome P450 1A1 (CYP1A1) (EC 1.14.14.1) (CYPIA1) (Cytochrome P450-C) (Cytochrome P450MT2) [Cleaved into: Cytochrome P450MT2A; Cytochrome P450MT2B]	Cyp1a1 Cyp1a-1	Rattus norvegicus (Rat)	524	TRUE	TRUE	FALSE	FALSE	0
P04799	CP1A2_RAT	reviewed	Cytochrome P450 1A2 (EC 1.14.14.1) (CYPIA2) (Cholesterol 25-hydroxylase) (Cytochrome P-448) (Cytochrome P-450d) (Cytochrome P450-D)	Cyp1a2 Cyp1a-2	Rattus norvegicus (Rat)	513	TRUE	FALSE	FALSE	FALSE	1
Q6P7D4	CP20A_RAT	reviewed	Cytochrome P450 20A1 (EC 1.14.-.-)	Cyp20a1	Rattus norvegicus (Rat)	462	TRUE	FALSE	FALSE	TRUE	1
P33273	CP255_RAT	reviewed	Cytochrome P450 2C55 (EC 1.14.14.1) (CYPIIC24) (CYPIIC55) (Cytochrome P450 2C24) (Cytochrome P450-PROS2)	Cyp2c55 Cyp2c-55 Cyp2c24	Rattus norvegicus (Rat)	490	TRUE	FALSE	FALSE	FALSE	0
P19225	CP270_RAT	reviewed	Cytochrome P450 2C70 (EC 1.14.14.1) (CYPIIC70) (Cytochrome P-450Md) (Cytochrome P450 P49)	Cyp2c70 Cyp2c-70 Cyp2c22 P450md	Rattus norvegicus (Rat)	489	TRUE	FALSE	FALSE	FALSE	1
P17178	CP27A_RAT	reviewed	Sterol 26-hydroxylase, mitochondrial (EC 1.14.13.15) (5-beta-cholestane-3-alpha,7-alpha,12-alpha-triol 27-hydroxylase) (Cytochrome P-450C27/25) (Cytochrome P450 27) (Sterol 27-hydroxylase) (Vitamin D(3) 25-hydroxylase)	Cyp27a1 Cyp27	Rattus norvegicus (Rat)	533	TRUE	FALSE	FALSE	FALSE	0
P11711	CP2A1_RAT	reviewed	Cytochrome P450 2A1 (EC 1.14.14.1) (CYPIIA1) (Cytochrome P450-UT-F) (Steroid hormones 7-alpha-hydroxylase) (Testosterone 7-alpha-hydroxylase)	Cyp2a1 Cyp2a-1	Rattus norvegicus (Rat)	492	TRUE	FALSE	FALSE	FALSE	1
P15149	CP2A2_RAT	reviewed	Cytochrome P450 2A2 (EC 1.14.14.1) (CYPIIA2) (Cytochrome P450-UT-4) (Testosterone 15-alpha-hydroxylase)	Cyp2a2 Cyp2a-2	Rattus norvegicus (Rat)	492	TRUE	FALSE	FALSE	FALSE	1
P00176	CP2B1_RAT	reviewed	Cytochrome P450 2B1 (EC 1.14.14.1) (CYPIIB1) (Cytochrome P450-B) (Cytochrome P450b) (Cytochrome P450-LM2) (Cytochrome P450-PB1) (Cytochrome P450-PB2)	Cyp2b1 Cyp2b-1	Rattus norvegicus (Rat)	491	TRUE	FALSE	FALSE	FALSE	1
P13107	CP2B3_RAT	reviewed	Cytochrome P450 2B3 (EC 1.14.14.1) (CYPIIB3)	Cyp2b3 Cyp2b-3	Rattus norvegicus (Rat)	491	TRUE	FALSE	FALSE	FALSE	1
P05178	CP2C6_RAT	reviewed	Cytochrome P450 2C6 (EC 1.14.14.1) (CYPIIC6) (Cytochrome P450 PB1) (PTF2)	Cyp2c6 Cyp2c-6	Rattus norvegicus (Rat)	490	TRUE	FALSE	FALSE	FALSE	0
P05179	CP2C7_RAT	reviewed	Cytochrome P450 2C7 (EC 1.14.14.1) (CYPIIC7) (Cytochrome P450F) (PTF1)	Cyp2c7 Cyp2c-7	Rattus norvegicus (Rat)	490	TRUE	FALSE	FALSE	FALSE	0
P08683	CP2CB_RAT	reviewed	Cytochrome P450 2C11 (EC 1.14.14.1) (CYPIIC11) (Cytochrome P-450(M-1)) (Cytochrome P450-UT-2) (Cytochrome P450-UT-A) (Cytochrome P450H)	Cyp2c11 Cyp2c Cyp2c-11	Rattus norvegicus (Rat)	500	TRUE	FALSE	FALSE	FALSE	0
P10633	CP2D1_RAT	reviewed	Cytochrome P450 2D1 (EC 1.14.14.1) (CYPIID1) (Cytochrome P450-CMF1A) (Cytochrome P450-DB1) (Cytochrome P450-UT-7) (Debrisoquine 4-hydroxylase)	Cyp2d1 Cyp2d-1 Cyp2d9	Rattus norvegicus (Rat)	504	TRUE	FALSE	FALSE	FALSE	2
P12938	CP2D3_RAT	reviewed	Cytochrome P450 2D3 (EC 1.14.14.1) (CYPIID3) (Cytochrome P450-DB3) (Debrisoquine 4-hydroxylase)	Cyp2d3 Cyp2d-3	Rattus norvegicus (Rat)	500	TRUE	FALSE	FALSE	FALSE	2
Q64680	CP2DI_RAT	reviewed	Cytochrome P450 2D18 (EC 1.14.14.1) (CYPIID18) (Cytochrome P450 2D-29) (Cytochrome P450 2D-35)	Cyp2d18 Cyp2d-18	Rattus norvegicus (Rat)	500	TRUE	FALSE	FALSE	FALSE	1
P10634	CP2DQ_RAT	reviewed	Cytochrome P450 2D26 (EC 1.14.14.1) (CYPIID26) (Cytochrome P450-CMF2) (Cytochrome P450-DB2) (Debrisoquine 4-hydroxylase)	Cyp2d26 Cyp2d-26 Cyp2d2	Rattus norvegicus (Rat)	500	TRUE	FALSE	FALSE	FALSE	1
P05182	CP2E1_RAT	reviewed	Cytochrome P450 2E1 (EC 1.14.13.-) (4-nitrophenol 2-hydroxylase) (EC 1.14.13.n7) (CYPIIE1) (Cytochrome P450-J) (Cytochrome P450RLM6)	Cyp2e1 Cyp2e Cyp2e-1	Rattus norvegicus (Rat)	493	TRUE	FALSE	FALSE	FALSE	1
P10610	CP2G1_RAT	reviewed	Cytochrome P450 2G1 (EC 1.14.14.1) (CYPIIG1) (Cytochrome P450 olfactive) (Cytochrome P450-OLF1)	Cyp2g1 Cyp2g-1	Rattus norvegicus (Rat)	494	TRUE	FALSE	FALSE	FALSE	1
P51590	CP2J3_RAT	reviewed	Cytochrome P450 2J3 (EC 1.14.14.1) (CYPIIJ3)	Cyp2j3 Cyp2j9	Rattus norvegicus (Rat)	502	TRUE	FALSE	FALSE	FALSE	2
P05183	CP3A2_RAT	reviewed	Cytochrome P450 3A2 (EC 1.14.14.1) (CYPIIIA2) (Cytochrome P450-PCN2) (Cytochrome P450/6-beta-A) (Testosterone 6-beta-hydroxylase)	Cyp3a2 Cyp3a-2 Cyp3a11	Rattus norvegicus (Rat)	504	TRUE	FALSE	FALSE	FALSE	3
P51538	CP3A9_RAT	reviewed	Cytochrome P450 3A9 (EC 1.14.14.1) (3AH15) (CYPIIIA9) (Cytochrome P450 olfactive 3) (Cytochrome P450-OLF3)	Cyp3a9 Cyp3a13	Rattus norvegicus (Rat)	503	TRUE	FALSE	FALSE	FALSE	1
Q64581	CP3AI_RAT	reviewed	Cytochrome P450 3A18 (EC 1.14.14.1) (CYPIIIA18) (Cytochrome P450(6)beta-2)	Cyp3a18	Rattus norvegicus (Rat)	497	TRUE	FALSE	FALSE	FALSE	2
P20816	CP4A2_RAT	reviewed	Cytochrome P450 4A2 (CYPIVA2) (Cytochrome P-450 K-2) (Cytochrome P450 K-5) (Cytochrome P450-LA-omega 2) (Lauric acid omega-hydroxylase) (Long-chain fatty acid omega-monooxygenase) (EC 1.14.13.205)	Cyp4a2 Cyp4a-2 Cyp4a11	Rattus norvegicus (Rat)	504	TRUE	FALSE	FALSE	FALSE	1
P08516	CP4AA_RAT	reviewed	Cytochrome P450 4A10 (CYPIVA10) (Cytochrome P450-LA-omega 1) (Cytochrome P452) (Lauric acid omega-hydroxylase) (Long-chain fatty acid omega-monooxygenase) (EC 1.14.13.205)	Cyp4a10 Cyp4a-1 Cyp4a1	Rattus norvegicus (Rat)	509	TRUE	FALSE	FALSE	FALSE	2
P20817	CP4AE_RAT	reviewed	Cytochrome P450 4A14 (CYPIVA14) (Cytochrome P450-LA-omega 3) (Lauric acid omega-hydroxylase) (Long-chain fatty acid omega-monooxygenase) (EC 1.14.13.205)	Cyp4a14 Cyp4a-3 Cyp4a3	Rattus norvegicus (Rat)	507	TRUE	FALSE	FALSE	FALSE	2
P15129	CP4B1_RAT	reviewed	Cytochrome P450 4B1 (EC 1.14.14.1) (CYPIVB1) (Cytochrome P450 L-2) (Cytochrome P450 isozyme 5)	Cyp4b1 Cyp4b-1	Rattus norvegicus (Rat)	511	TRUE	FALSE	FALSE	FALSE	1
P51869	CP4F4_RAT	reviewed	Cytochrome P450 4F4 (EC 1.14.14.1) (CYPIVF4)	Cyp4f4	Rattus norvegicus (Rat)	522	TRUE	FALSE	FALSE	FALSE	2
P51871	CP4F6_RAT	reviewed	Cytochrome P450 4F6 (EC 1.14.14.1) (CYPIVF6)	Cyp4f6	Rattus norvegicus (Rat)	537	TRUE	FALSE	FALSE	FALSE	0
A2RRT9	CP4V2_RAT	reviewed	Cytochrome P450 4V2 (EC 1.14.13.-) (Docosahexaenoic acid omega-hydroxylase CYP4V2) (EC 1.14.13.199)	Cyp4v2 Cyp4v3	Rattus norvegicus (Rat)	525	TRUE	FALSE	FALSE	TRUE	1
Q64654	CP51A_RAT	reviewed	Lanosterol 14-alpha demethylase (LDM) (EC 1.14.13.70) (CYPLI) (Cytochrome P450 51A1) (Cytochrome P450-14DM) (Cytochrome P45014DM) (Cytochrome P450LI) (Sterol 14-alpha demethylase)	Cyp51a1 Cyp51	Rattus norvegicus (Rat)	503	TRUE	FALSE	FALSE	TRUE	1
P18125	CP7A1_RAT	reviewed	Cholesterol 7-alpha-monooxygenase (EC 1.14.13.17) (CYPVII) (Cholesterol 7-alpha-hydroxylase) (Cytochrome P450 7A1)	Cyp7a1 Cyp7	Rattus norvegicus (Rat)	503	TRUE	FALSE	FALSE	FALSE	1
D4A1R8	CPNE1_RAT	reviewed	Copine-1 (Copine I)	Cpne1	Rattus norvegicus (Rat)	536	TRUE	TRUE	FALSE	FALSE	0
Q5BJS7	CPNE9_RAT	reviewed	Copine-9 (Copine IX)	Cpne9	Rattus norvegicus (Rat)	553	FALSE	FALSE	FALSE	FALSE	0
P07756	CPSM_RAT	reviewed	Carbamoyl-phosphate synthase [ammonia], mitochondrial (EC 6.3.4.16) (Carbamoyl-phosphate synthetase I) (CPSase I)	Cps1	Rattus norvegicus (Rat)	1500	FALSE	FALSE	FALSE	FALSE	0
P32198	CPT1A_RAT	reviewed	Carnitine O-palmitoyltransferase 1, liver isoform (CPT1-L) (EC 2.3.1.21) (Carnitine O-palmitoyltransferase I, liver isoform) (CPT I) (CPTI-L) (Carnitine palmitoyltransferase 1A)	Cpt1a Cpt-1 Cpt1	Rattus norvegicus (Rat)	773	TRUE	FALSE	FALSE	TRUE	1
Q63704	CPT1B_RAT	reviewed	Carnitine O-palmitoyltransferase 1, muscle isoform (CPT1-M) (EC 2.3.1.21) (Carnitine O-palmitoyltransferase I, muscle isoform) (CPT I) (CPTI-M) (Carnitine palmitoyltransferase 1B) (Carnitine palmitoyltransferase I-like protein)	Cpt1b	Rattus norvegicus (Rat)	772	TRUE	FALSE	FALSE	TRUE	0
Q6AYA6	CQ062_RAT	reviewed	Uncharacterized protein C17orf62 homolog		Rattus norvegicus (Rat)	187	TRUE	FALSE	FALSE	TRUE	1
Q63135	CR1L_RAT	reviewed	Complement component receptor 1-like protein (Antigen 5I2) (Complement regulatory protein Crry)	Cr1l Crry	Rattus norvegicus (Rat)	559	TRUE	FALSE	FALSE	TRUE	1
Q5M848	CRCM1_RAT	reviewed	Calcium release-activated calcium channel protein 1 (Protein orai-1) (Transmembrane protein 142A)	Orai1 Cracm1 Tmem142a	Rattus norvegicus (Rat)	304	TRUE	TRUE	FALSE	TRUE	3
P36201	CRIP2_RAT	reviewed	Cysteine-rich protein 2 (CRP-2) (Protein ESP1)	Crip2 Crp2	Rattus norvegicus (Rat)	208	FALSE	FALSE	FALSE	FALSE	0
P48199	CRP_RAT	reviewed	C-reactive protein	Crp Ptx1	Rattus norvegicus (Rat)	230	FALSE	FALSE	TRUE	FALSE	0
Q64611	CSAD_RAT	reviewed	Cysteine sulfinic acid decarboxylase (EC 4.1.1.29) (Cysteine-sulfinate decarboxylase) (Sulfinoalanine decarboxylase)	Csad Csd	Rattus norvegicus (Rat)	493	FALSE	FALSE	FALSE	FALSE	0
Q00495	CSF1R_RAT	reviewed	Macrophage colony-stimulating factor 1 receptor (CSF-1 receptor) (CSF-1-R) (CSF-1R) (M-CSF-R) (EC 2.7.10.1) (Proto-oncogene c-Fms) (CD antigen CD115)	Csf1r Csfmr Fms	Rattus norvegicus (Rat)	978	TRUE	FALSE	FALSE	TRUE	1
P32577	CSK_RAT	reviewed	Tyrosine-protein kinase CSK (EC 2.7.10.2) (C-Src kinase)	Csk	Rattus norvegicus (Rat)	450	TRUE	TRUE	FALSE	FALSE	0
P19139	CSK21_RAT	reviewed	Casein kinase II subunit alpha (CK II alpha) (EC 2.7.11.1)	Csnk2a1	Rattus norvegicus (Rat)	391	FALSE	FALSE	FALSE	FALSE	0
Q62915	CSKP_RAT	reviewed	Peripheral plasma membrane protein CASK (EC 2.7.11.1) (Calcium/calmodulin-dependent serine protein kinase)	Cask	Rattus norvegicus (Rat)	909	TRUE	TRUE	FALSE	FALSE	0
Q00657	CSPG4_RAT	reviewed	Chondroitin sulfate proteoglycan 4 (Chondroitin sulfate proteoglycan NG2) (HSN tumor-specific antigen)	Cspg4 Ng2	Rattus norvegicus (Rat)	2326	TRUE	FALSE	TRUE	TRUE	1
P47875	CSRP1_RAT	reviewed	Cysteine and glycine-rich protein 1 (Cysteine-rich protein 1) (CRP) (CRP1)	Csrp1 Csrp	Rattus norvegicus (Rat)	193	FALSE	FALSE	FALSE	FALSE	0
Q63086	CTF1_RAT	reviewed	Cardiotrophin-1 (CT-1)	Ctf1	Rattus norvegicus (Rat)	203	FALSE	FALSE	TRUE	FALSE	0
Q8VII6	CTL1_RAT	reviewed	Choline transporter-like protein 1 (Solute carrier family 44 member 1) (CD antigen CD92)	Slc44a1 Cd92 Cdw92 Ctl1	Rattus norvegicus (Rat)	656	TRUE	FALSE	FALSE	TRUE	9
B4F795	CTL2_RAT	reviewed	Choline transporter-like protein 2 (Solute carrier family 44 member 2)	Slc44a2 Ctl2	Rattus norvegicus (Rat)	705	TRUE	FALSE	FALSE	TRUE	10
Q6MG71	CTL4_RAT	reviewed	Choline transporter-like protein 4 (Solute carrier family 44 member 4)	Slc44a4 Ctl4 Ng22	Rattus norvegicus (Rat)	707	TRUE	FALSE	FALSE	TRUE	10
Q9WU82	CTNB1_RAT	reviewed	Catenin beta-1 (Beta-catenin)	Ctnnb1 Catnb	Rattus norvegicus (Rat)	781	TRUE	TRUE	FALSE	FALSE	0
P10818	CX6A1_RAT	reviewed	Cytochrome c oxidase subunit 6A1, mitochondrial (Cytochrome c oxidase polypeptide VIa-liver)	Cox6a1 Cox6al	Rattus norvegicus (Rat)	111	TRUE	FALSE	FALSE	FALSE	0
P11950	CX6C1_RAT	reviewed	Cytochrome c oxidase subunit 6C-1 (Cytochrome c oxidase polypeptide VIc-1)	Cox6c1	Rattus norvegicus (Rat)	76	TRUE	FALSE	FALSE	TRUE	1
P11951	CX6C2_RAT	reviewed	Cytochrome c oxidase subunit 6C-2 (Cytochrome c oxidase polypeptide VIc-2)	Cox6c2 Cox6c	Rattus norvegicus (Rat)	76	TRUE	FALSE	FALSE	TRUE	1
P35171	CX7A2_RAT	reviewed	Cytochrome c oxidase subunit 7A2, mitochondrial (Cytochrome c oxidase subunit VIIa-liver/heart) (Cytochrome c oxidase subunit VIIa-L)	Cox7a2 Cox7a3 Cox7al	Rattus norvegicus (Rat)	83	TRUE	FALSE	FALSE	FALSE	1
P08050	CXA1_RAT	reviewed	Gap junction alpha-1 protein (Connexin-43) (Cx43) (Gap junction 43 kDa heart protein)	Gja1 Cxn-43	Rattus norvegicus (Rat)	382	TRUE	FALSE	FALSE	TRUE	4
Q9R066	CXAR_RAT	reviewed	Coxsackievirus and adenovirus receptor homolog (CAR) (rCAR)	Cxadr Car	Rattus norvegicus (Rat)	365	TRUE	FALSE	FALSE	TRUE	1
P08033	CXB1_RAT	reviewed	Gap junction beta-1 protein (Connexin-32) (Cx32) (GAP junction 28 kDa liver protein)	Gjb1 Cxn-32	Rattus norvegicus (Rat)	283	TRUE	FALSE	FALSE	TRUE	4
P04166	CYB5B_RAT	reviewed	Cytochrome b5 type B (Cytochrome b5 outer mitochondrial membrane isoform)	Cyb5b Cyb5m Omb5	Rattus norvegicus (Rat)	146	TRUE	FALSE	FALSE	TRUE	1
P62898	CYC_RAT	reviewed	Cytochrome c, somatic	Cycs	Rattus norvegicus (Rat)	105	TRUE	FALSE	FALSE	FALSE	0
D0RB01	D0RB01_RAT	unreviewed	Ubiquitin specific protease 12	Usp12 usp12	Rattus norvegicus (Rat)	370	FALSE	FALSE	FALSE	FALSE	0
D1M8S3	D1M8S3_RAT	unreviewed	Interleukin 1 receptor accessory protein b (Interleukin-1 receptor accessory protein)	Il1rap Il1racpb	Rattus norvegicus (Rat)	685	FALSE	FALSE	FALSE	TRUE	1
D3Z837	D3Z837_RAT	unreviewed	Non-specific serine/threonine protein kinase (EC 2.7.11.1)	Cdc42bpg Cdc42bpg_predicted rCG_47193	Rattus norvegicus (Rat)	1551	FALSE	FALSE	FALSE	FALSE	0
D3Z865	D3Z865_RAT	unreviewed	Mannose-P-dolichol utilization defect 1 (Protein Mpdu1)	Mpdu1 rCG_34218	Rattus norvegicus (Rat)	247	FALSE	FALSE	FALSE	TRUE	5
D3Z890	D3Z890_RAT	unreviewed	Sn1-specific diacylglycerol lipase beta	Daglb	Rattus norvegicus (Rat)	669	FALSE	FALSE	FALSE	TRUE	4
D3Z8C7	D3Z8C7_RAT	unreviewed	Protein Wdr48	Wdr48	Rattus norvegicus (Rat)	676	FALSE	FALSE	FALSE	FALSE	0
D3Z8F1	D3Z8F1_RAT	unreviewed	Protein Vill	Vill	Rattus norvegicus (Rat)	857	FALSE	FALSE	FALSE	FALSE	0
D3Z8G7	D3Z8G7_RAT	unreviewed	Protein Tjp3 (Tight junction protein 3 (Predicted), isoform CRA_b)	Tjp3 Tjp3_predicted rCG_29411	Rattus norvegicus (Rat)	907	FALSE	FALSE	FALSE	FALSE	0
D3Z8I7	D3Z8I7_RAT	unreviewed	Protein Gstt3 (Similar to Glutathione S-transferase, theta 3 (Predicted))	Gstt3 RGD1562732_predicted rCG_60614	Rattus norvegicus (Rat)	210	FALSE	FALSE	FALSE	FALSE	0
D3Z900	D3Z900_RAT	unreviewed	Mitochondrial amidoxime reducing component 2 (RCG20112)	Marc2 rCG_20112	Rattus norvegicus (Rat)	338	FALSE	FALSE	FALSE	TRUE	1
D3Z950	D3Z950_RAT	unreviewed	26S proteasome non-ATPase regulatory subunit 11 (Proteasome (Prosome, macropain) 26S subunit, non-ATPase, 11 (Predicted), isoform CRA_a)	Psmd11 Psmd11_predicted rCG_32504	Rattus norvegicus (Rat)	445	FALSE	FALSE	FALSE	FALSE	0
D3Z981	D3Z981_RAT	unreviewed	Protein Plxna1 (RCG56095)	Plxna1 RGD1560871 rCG_56095	Rattus norvegicus (Rat)	1912	FALSE	FALSE	FALSE	TRUE	1
D3Z9E1	D3Z9E1_RAT	unreviewed	Elastin microfibril interfacer 1 (Predicted), isoform CRA_b (Protein Emilin1)	Emilin1 Emilin1_predicted rCG_61638	Rattus norvegicus (Rat)	900	FALSE	FALSE	FALSE	FALSE	0
D3Z9E9	D3Z9E9_RAT	unreviewed	Protein Tmem30b (Transmembrane protein 30B (Predicted))	Tmem30b Tmem30b_predicted rCG_61794	Rattus norvegicus (Rat)	353	FALSE	FALSE	FALSE	TRUE	2
D3Z9G3	D3Z9G3_RAT	unreviewed	Uncharacterized protein		Rattus norvegicus (Rat)	160	FALSE	FALSE	FALSE	FALSE	0
D3Z9I5	D3Z9I5_RAT	unreviewed	Protein Slc26a6 (RCG25530, isoform CRA_c)	Slc26a6 rCG_25530	Rattus norvegicus (Rat)	758	TRUE	FALSE	FALSE	TRUE	8
D3Z9L0	D3Z9L0_RAT	unreviewed	Protein Agk	Agk	Rattus norvegicus (Rat)	490	FALSE	FALSE	FALSE	FALSE	0
D3Z9P1	D3Z9P1_RAT	unreviewed	Follicular lymphoma variant translocation 1 (Predicted), isoform CRA_a (Protein Kdsr)	Kdsr Fvt1_predicted rCG_24069	Rattus norvegicus (Rat)	332	FALSE	FALSE	FALSE	FALSE	1
D3Z9U2	D3Z9U2_RAT	unreviewed	CD163 antigen (Predicted) (Protein Cd163)	Cd163 Cd163_predicted rCG_29882	Rattus norvegicus (Rat)	1120	FALSE	FALSE	FALSE	TRUE	2
D3Z9X5	D3Z9X5_RAT	unreviewed	Protein RGD1304770 (Similar to Na+ dependent glucose transporter 1 (Predicted))	RGD1304770 RGD1304770_predicted rCG_20014	Rattus norvegicus (Rat)	397	FALSE	FALSE	FALSE	TRUE	9
D3ZA21	D3ZA21_RAT	unreviewed	Protein Plekhg3	Plekhg3	Rattus norvegicus (Rat)	1368	FALSE	FALSE	FALSE	FALSE	0
D3ZA84	D3ZA84_RAT	unreviewed	Protein Tln2	Tln2	Rattus norvegicus (Rat)	2542	FALSE	FALSE	FALSE	FALSE	0
D3ZAC0	D3ZAC0_RAT	unreviewed	Protein Itga2b	Itga2b	Rattus norvegicus (Rat)	1034	TRUE	FALSE	FALSE	TRUE	1
D3ZAE6	D3ZAE6_RAT	unreviewed	Protein Vasn (RCG49849)	Vasn rCG_49849	Rattus norvegicus (Rat)	673	FALSE	FALSE	FALSE	TRUE	1
D3ZAE9	D3ZAE9_RAT	unreviewed	Protein Abca8	Abca8	Rattus norvegicus (Rat)	1621	FALSE	FALSE	FALSE	TRUE	13
D3ZAH8	D3ZAH8_RAT	unreviewed	Unconventional myosin-IXb	Myo9b	Rattus norvegicus (Rat)	1980	FALSE	FALSE	FALSE	FALSE	0
D3ZAK6	D3ZAK6_RAT	unreviewed	Protein Rps15-ps2	Rps15-ps2 LOC100360484	Rattus norvegicus (Rat)	123	FALSE	FALSE	FALSE	FALSE	0
D3ZAN3	D3ZAN3_RAT	unreviewed	Alpha glucosidase 2 alpha neutral subunit (Predicted) (Protein Ganab)	Ganab Ganab_predicted rCG_48309	Rattus norvegicus (Rat)	797	FALSE	FALSE	FALSE	FALSE	0
D3ZAP9	D3ZAP9_RAT	unreviewed	Glycerol-3-phosphate dehydrogenase [NAD(+)] (EC 1.1.1.8)	Gpd1l	Rattus norvegicus (Rat)	351	FALSE	FALSE	FALSE	FALSE	0
D3ZAS1	D3ZAS1_RAT	unreviewed	Protein RGD1562399	RGD1562399	Rattus norvegicus (Rat)	291	FALSE	FALSE	FALSE	FALSE	0
D3ZAS9	D3ZAS9_RAT	unreviewed	Protein Ddrgk1 (Similar to chromosome 20 open reading frame 116 (Predicted))	Ddrgk1 RGD1309979_predicted rCG_26587	Rattus norvegicus (Rat)	339	FALSE	FALSE	FALSE	TRUE	1
D3ZB81	D3ZB81_RAT	unreviewed	Protein Slc25a31	Slc25a31	Rattus norvegicus (Rat)	320	FALSE	FALSE	FALSE	TRUE	2
D3ZBB0	D3ZBB0_RAT	unreviewed	Protein Adgrl1	Adgrl1 Lphn1	Rattus norvegicus (Rat)	1471	FALSE	FALSE	FALSE	TRUE	8
D3ZBB3	D3ZBB3_RAT	unreviewed	Protein Tmem47 (Similar to transmembrane 4 superfamily member 10 (Predicted))	Tmem47 RGD1564799_predicted rCG_36232	Rattus norvegicus (Rat)	181	FALSE	FALSE	FALSE	TRUE	4
D3ZBC7	D3ZBC7_RAT	unreviewed	Protein Dhrs13	Dhrs13 RGD1305508	Rattus norvegicus (Rat)	370	FALSE	FALSE	FALSE	FALSE	0
D3ZBE9	D3ZBE9_RAT	unreviewed	Adhesion G protein-coupled receptor L2 (Latrophilin 2, isoform CRA_a)	Adgrl2 Lphn2 rCG_29068	Rattus norvegicus (Rat)	1477	FALSE	FALSE	FALSE	TRUE	7
D3ZBH5	D3ZBH5_RAT	unreviewed	Protein Lmtk2 (Similar to lemur tyrosine kinase 2)	Lmtk2 LOC304286 rCG_42615	Rattus norvegicus (Rat)	1531	FALSE	FALSE	FALSE	TRUE	2
D3ZBI1	D3ZBI1_RAT	unreviewed	Protein Trim14 (Tripartite motif protein 14 (Predicted))	Trim14 Trim14_predicted rCG_55007	Rattus norvegicus (Rat)	377	FALSE	FALSE	FALSE	FALSE	0
D3ZBM3	D3ZBM3_RAT	unreviewed	Ferrochelatase (EC 4.99.1.1)	Fech Fech_predicted rCG_46783	Rattus norvegicus (Rat)	422	FALSE	FALSE	FALSE	FALSE	0
D3ZBN3	D3ZBN3_RAT	unreviewed	Eph receptor A2 (Predicted) (Protein Epha2)	Epha2 Epha2_predicted rCG_31362	Rattus norvegicus (Rat)	977	FALSE	FALSE	FALSE	TRUE	1
D3ZBN4	D3ZBN4_RAT	unreviewed	Protein RGD1310769 (Similar to HSPC288 (Predicted), isoform CRA_b)	RGD1310769 RGD1310769_predicted rCG_20764	Rattus norvegicus (Rat)	140	FALSE	FALSE	FALSE	TRUE	4
D3ZBW5	D3ZBW5_RAT	unreviewed	Protein LOC685203	LOC685203	Rattus norvegicus (Rat)	107	FALSE	FALSE	FALSE	FALSE	0
D3ZC55	D3ZC55_RAT	unreviewed	Heat shock 70kDa protein 12A (Predicted), isoform CRA_a (Protein Hspa12a)	Hspa12a Hspa12a_predicted rCG_57494	Rattus norvegicus (Rat)	675	FALSE	FALSE	FALSE	FALSE	0
D3ZC56	D3ZC56_RAT	unreviewed	Protein Dst	Dst	Rattus norvegicus (Rat)	7512	FALSE	FALSE	FALSE	FALSE	0
D3ZC84	D3ZC84_RAT	unreviewed	Protein Usp9x (Ubiquitin specific peptidase 9, X chromosome (Predicted))	Usp9x Usp9x_predicted rCG_42844	Rattus norvegicus (Rat)	2547	FALSE	FALSE	FALSE	FALSE	0
D3ZCD0	D3ZCD0_RAT	unreviewed	Endothelial-specific receptor tyrosine kinase (Protein Tek)	Tek rCG_53516	Rattus norvegicus (Rat)	1120	FALSE	FALSE	FALSE	TRUE	2
D3ZCF8	D3ZCF8_RAT	unreviewed	Protein Abca8	Abca8a Abca8	Rattus norvegicus (Rat)	1624	FALSE	FALSE	FALSE	TRUE	14
D3ZCG9	D3ZCG9_RAT	unreviewed	Integrin alpha 3 variant A (Protein Itga3)	Itga3 ITGA3	Rattus norvegicus (Rat)	1052	TRUE	FALSE	FALSE	TRUE	1
D3ZCH7	D3ZCH7_RAT	unreviewed	Adducin 3 (Gamma), isoform CRA_b (Gamma-adducin)	Add3 rCG_57421	Rattus norvegicus (Rat)	673	FALSE	FALSE	FALSE	FALSE	0
D3ZCI5	D3ZCI5_RAT	unreviewed	Protein Stxbp6	Stxbp6	Rattus norvegicus (Rat)	210	FALSE	FALSE	FALSE	FALSE	0
D3ZCM6	D3ZCM6_RAT	unreviewed	Solute carrier family 22 member 4	Slc22a5 Slc22a4	Rattus norvegicus (Rat)	528	FALSE	FALSE	FALSE	TRUE	8
D3ZCQ2	D3ZCQ2_RAT	unreviewed	Protein Alg11	Alg11	Rattus norvegicus (Rat)	430	FALSE	FALSE	FALSE	TRUE	1
D3ZCS4	D3ZCS4_RAT	unreviewed	Protein Iqgap3	Iqgap3	Rattus norvegicus (Rat)	1632	FALSE	FALSE	FALSE	FALSE	0
D3ZCS9	D3ZCS9_RAT	unreviewed	5-hydroxyisourate hydrolase (HIU hydrolase) (HIUHase) (EC 3.5.2.17)	RGD1309350 RGD1309350_predicted rCG_48213	Rattus norvegicus (Rat)	141	FALSE	FALSE	FALSE	FALSE	0
D3ZCT7	D3ZCT7_RAT	unreviewed	Protein Sec23b	Sec23b	Rattus norvegicus (Rat)	767	FALSE	FALSE	FALSE	FALSE	0
D3ZCV0	D3ZCV0_RAT	unreviewed	Protein Actn2 (RCG30552)	Actn2 rCG_30552	Rattus norvegicus (Rat)	894	FALSE	FALSE	FALSE	FALSE	0
D3ZCZ9	D3ZCZ9_RAT	unreviewed	NADH dehydrogenase [ubiquinone] iron-sulfur protein 6, mitochondrial	LOC100912599 LOC679739 Ndufs6 rCG_41951	Rattus norvegicus (Rat)	116	TRUE	FALSE	FALSE	FALSE	0
D3ZD02	D3ZD02_RAT	unreviewed	60S ribosomal protein L13	RGD1563145	Rattus norvegicus (Rat)	210	FALSE	FALSE	FALSE	FALSE	0
D3ZD03	D3ZD03_RAT	unreviewed	Tyrosine-protein kinase (EC 2.7.10.2)	Tyk2	Rattus norvegicus (Rat)	1186	FALSE	FALSE	FALSE	FALSE	0
D3ZD09	D3ZD09_RAT	unreviewed	Cytochrome c oxidase subunit 6B1	Cox6b1 LOC681754	Rattus norvegicus (Rat)	86	FALSE	FALSE	FALSE	FALSE	0
D3ZD11	D3ZD11_RAT	unreviewed	Protein Spcs2	Spcs2	Rattus norvegicus (Rat)	226	FALSE	FALSE	FALSE	TRUE	2
D3ZD19	D3ZD19_RAT	unreviewed	Extracellular link domain-containing 1 (Predicted) (Protein Lyve1)	Lyve1 Xlkd1_predicted rCG_40332	Rattus norvegicus (Rat)	343	FALSE	FALSE	FALSE	TRUE	1
D3ZD31	D3ZD31_RAT	unreviewed	Protein Mrc1	Mrc1	Rattus norvegicus (Rat)	1456	FALSE	FALSE	FALSE	TRUE	1
D3ZDA6	D3ZDA6_RAT	unreviewed	Protein Sdk2 (Sidekick homolog 2 (Chicken) (Predicted))	Sdk2 Sdk2_predicted rCG_32932	Rattus norvegicus (Rat)	2053	FALSE	FALSE	FALSE	TRUE	1
D3ZDC2	D3ZDC2_RAT	unreviewed	Protein Slc43a2 (Solute carrier family 43, member 2 (Predicted), isoform CRA_a)	Slc43a2 Slc43a2_predicted rCG_34785	Rattus norvegicus (Rat)	568	FALSE	FALSE	FALSE	TRUE	12
D3ZDH4	D3ZDH4_RAT	unreviewed	Eph receptor A1 (Predicted) (Protein Epha1)	Epha1 Epha1_predicted rCG_28177	Rattus norvegicus (Rat)	977	FALSE	FALSE	FALSE	TRUE	1
D3ZDI5	D3ZDI5_RAT	unreviewed	Protein Arhgap12	Arhgap12	Rattus norvegicus (Rat)	494	FALSE	FALSE	FALSE	FALSE	0
D3ZDM4	D3ZDM4_RAT	unreviewed	Protein RGD1310495	RGD1310495	Rattus norvegicus (Rat)	428	FALSE	FALSE	FALSE	TRUE	9
D3ZDS2	D3ZDS2_RAT	unreviewed	Protein Msr1	Msr1	Rattus norvegicus (Rat)	509	FALSE	FALSE	FALSE	TRUE	1
D3ZDT1	D3ZDT1_RAT	unreviewed	Protein Epb41l2 (Similar to protein 4.1G (Predicted), isoform CRA_c)	Epb41l2 RGD1563977_predicted rCG_59132	Rattus norvegicus (Rat)	926	FALSE	FALSE	FALSE	FALSE	0
D3ZDX5	D3ZDX5_RAT	unreviewed	Protein Plxnb1	Plxnb1	Rattus norvegicus (Rat)	2121	FALSE	FALSE	FALSE	FALSE	0
D3ZE15	D3ZE15_RAT	unreviewed	Protein LOC100911483 (RCG38845, isoform CRA_b)	LOC100911483 Ndufa13 rCG_38845	Rattus norvegicus (Rat)	144	FALSE	FALSE	FALSE	TRUE	1
D3ZE31	D3ZE31_RAT	unreviewed	Carboxylic ester hydrolase (EC 3.1.1.-)	Ces2i	Rattus norvegicus (Rat)	533	FALSE	FALSE	FALSE	FALSE	0
D3ZE63	D3ZE63_RAT	unreviewed	Protein LOC679748	LOC679748 LOC686548	Rattus norvegicus (Rat)	115	FALSE	FALSE	FALSE	FALSE	0
D3ZEE9	D3ZEE9_RAT	unreviewed	Fatty acid desaturase domain family, member 6 (Predicted) (Protein Fads6)	Fads6 Fads6_predicted rCG_33493	Rattus norvegicus (Rat)	342	FALSE	FALSE	FALSE	TRUE	4
D3ZEG8	D3ZEG8_RAT	unreviewed	Protein RGD1309188 (Putative uncharacterized protein RGD1309188_predicted)	RGD1309188 RGD1309188_predicted rCG_31820	Rattus norvegicus (Rat)	267	FALSE	FALSE	FALSE	FALSE	0
D3ZEI0	D3ZEI0_RAT	unreviewed	Protein LOC690096	LOC690096	Rattus norvegicus (Rat)	144	FALSE	FALSE	FALSE	FALSE	0
D3ZEN2	D3ZEN2_RAT	unreviewed	Uncharacterized protein		Rattus norvegicus (Rat)	142	FALSE	FALSE	FALSE	FALSE	0
D3ZEP6	D3ZEP6_RAT	unreviewed	Uncharacterized protein		Rattus norvegicus (Rat)	96	FALSE	FALSE	FALSE	FALSE	0
D3ZES7	D3ZES7_RAT	unreviewed	Protein Plxna4	Plxna4 Plxna4a	Rattus norvegicus (Rat)	1893	FALSE	FALSE	FALSE	TRUE	1
D3ZEV0	D3ZEV0_RAT	unreviewed	Protein LOC100912427 (RCG63497)	LOC100912427 rCG_63497	Rattus norvegicus (Rat)	322	FALSE	FALSE	FALSE	FALSE	0
D3ZEV8	D3ZEV8_RAT	unreviewed	Protein Susd2 (Sushi domain containing 2 (Predicted), isoform CRA_a)	Susd2 Susd2_predicted rCG_60644	Rattus norvegicus (Rat)	820	FALSE	FALSE	FALSE	FALSE	0
D3ZEY0	D3ZEY0_RAT	unreviewed	Protein Ccdc141	Ccdc141 LOC311134	Rattus norvegicus (Rat)	1530	FALSE	FALSE	FALSE	TRUE	1
D3ZEZ9	D3ZEZ9_RAT	unreviewed	Protein Svil	Svil	Rattus norvegicus (Rat)	1923	FALSE	FALSE	FALSE	FALSE	0
D3ZF07	D3ZF07_RAT	unreviewed	Protein RGD1562402	RGD1562402	Rattus norvegicus (Rat)	153	FALSE	FALSE	FALSE	FALSE	0
D3ZF12	D3ZF12_RAT	unreviewed	Signal peptidase complex subunit 3	Spcs3	Rattus norvegicus (Rat)	180	FALSE	FALSE	FALSE	TRUE	1
D3ZF13	D3ZF13_RAT	unreviewed	Acyl carrier protein	Ndufab1 Ndufab1_predicted rCG_40178	Rattus norvegicus (Rat)	156	FALSE	FALSE	FALSE	FALSE	0
D3ZF16	D3ZF16_RAT	unreviewed	Lipase maturation factor	Lmf1	Rattus norvegicus (Rat)	575	TRUE	FALSE	FALSE	TRUE	7
D3ZF21	D3ZF21_RAT	unreviewed	Protein Gprin3 (RCG52360)	Gprin3 rCG_52360	Rattus norvegicus (Rat)	762	FALSE	FALSE	FALSE	FALSE	0
D3ZF26	D3ZF26_RAT	unreviewed	Protein Tnks1bp1	Tnks1bp1	Rattus norvegicus (Rat)	1705	FALSE	FALSE	FALSE	FALSE	0
D3ZF49	D3ZF49_RAT	unreviewed	Protein Tmprss6 (Transmembrane serine protease 6 (Predicted), isoform CRA_a)	Tmprss6 Tmprss6_predicted rCG_59837	Rattus norvegicus (Rat)	772	FALSE	FALSE	FALSE	TRUE	1
D3ZF54	D3ZF54_RAT	unreviewed	Anoctamin	Ano10 RGD1308260_predicted rCG_25256	Rattus norvegicus (Rat)	688	TRUE	FALSE	FALSE	TRUE	8
D3ZF97	D3ZF97_RAT	unreviewed	Protein Erlec1 (Putative uncharacterized protein RGD1306508_predicted)	Erlec1 RGD1306508_predicted rCG_23332	Rattus norvegicus (Rat)	482	FALSE	FALSE	FALSE	FALSE	0
D3ZFC5	D3ZFC5_RAT	unreviewed	Phospholipid-transporting ATPase (EC 3.6.3.1)	Atp11c	Rattus norvegicus (Rat)	1130	TRUE	FALSE	FALSE	TRUE	7
D3ZFC6	D3ZFC6_RAT	unreviewed	Protein Itih4	Itih4	Rattus norvegicus (Rat)	932	FALSE	FALSE	FALSE	FALSE	1
D3ZFD0	D3ZFD0_RAT	unreviewed	Protein Myo18a	Myo18a	Rattus norvegicus (Rat)	2044	FALSE	FALSE	FALSE	FALSE	0
D3ZFD2	D3ZFD2_RAT	unreviewed	Polypeptide N-acetylgalactosaminyltransferase (EC 2.4.1.-) (Protein-UDP acetylgalactosaminyltransferase)	Galnt2 Galnt2_predicted rCG_50888	Rattus norvegicus (Rat)	473	TRUE	FALSE	FALSE	FALSE	0
D3ZFF4	D3ZFF4_RAT	unreviewed	Protein Lclat1 (Similar to lysocardiolipin acyltransferase isoform 1 (Predicted))	Lclat1 RGD1565906_predicted rCG_61317	Rattus norvegicus (Rat)	376	FALSE	FALSE	FALSE	TRUE	4
D3ZFJ6	D3ZFJ6_RAT	unreviewed	Lactamase, beta (Predicted) (Protein Lactb)	Lactb Lactb_predicted rCG_56678	Rattus norvegicus (Rat)	550	FALSE	FALSE	FALSE	FALSE	0
D3ZFK8	D3ZFK8_RAT	unreviewed	FERM, RhoGEF and pleckstrin domain protein 2 (Predicted) (Protein Farp2)	Farp2 Farp2_predicted rCG_55426	Rattus norvegicus (Rat)	1060	FALSE	FALSE	FALSE	FALSE	0
D3ZFM7	D3ZFM7_RAT	unreviewed	Protein Dcbld1 (RCG22100)	Dcbld1 rCG_22100	Rattus norvegicus (Rat)	504	FALSE	FALSE	FALSE	TRUE	1
D3ZFR9	D3ZFR9_RAT	unreviewed	Protein Rdh13	Rdh13	Rattus norvegicus (Rat)	334	FALSE	FALSE	FALSE	FALSE	0
D3ZFU9	D3ZFU9_RAT	unreviewed	Protein Mylk	Mylk	Rattus norvegicus (Rat)	1961	FALSE	FALSE	FALSE	FALSE	0
D3ZFY8	D3ZFY8_RAT	unreviewed	Protein LOC100912618	LOC100912618 LOC679539 Ube2v1	Rattus norvegicus (Rat)	147	FALSE	FALSE	FALSE	FALSE	0
D3ZG43	D3ZG43_RAT	unreviewed	NADH dehydrogenase (Ubiquinone) Fe-S protein 3 (Predicted), isoform CRA_c (Protein Ndufs3)	Ndufs3 Ndufs3_predicted rCG_26180	Rattus norvegicus (Rat)	264	FALSE	FALSE	FALSE	FALSE	0
D3ZGK7	D3ZGK7_RAT	unreviewed	Carboxylic ester hydrolase (EC 3.1.1.-)	Ces1c Cesl1	Rattus norvegicus (Rat)	584	FALSE	FALSE	FALSE	FALSE	0
D3ZGQ3	D3ZGQ3_RAT	unreviewed	Adipocyte plasma membrane-associated protein	Apmap	Rattus norvegicus (Rat)	355	FALSE	FALSE	FALSE	FALSE	0
D3ZGS5	D3ZGS5_RAT	unreviewed	Protein Uaca	Uaca	Rattus norvegicus (Rat)	1410	FALSE	FALSE	FALSE	FALSE	0
D3ZGU2	D3ZGU2_RAT	unreviewed	Protein Acss3 (Putative uncharacterized protein RGD1307051_predicted)	Acss3 RGD1307051_predicted rCG_48886	Rattus norvegicus (Rat)	498	FALSE	FALSE	FALSE	FALSE	0
D3ZGV2	D3ZGV2_RAT	unreviewed	Protein Pex16	Pex16	Rattus norvegicus (Rat)	309	FALSE	FALSE	FALSE	FALSE	0
D3ZH14	D3ZH14_RAT	unreviewed	Protein Tmcc1	Tmcc1	Rattus norvegicus (Rat)	649	FALSE	FALSE	FALSE	TRUE	2
D3ZH39	D3ZH39_RAT	unreviewed	Eph receptor B3 (Predicted) (Protein Ephb3)	Ephb3 Ephb3_predicted rCG_36502	Rattus norvegicus (Rat)	1048	FALSE	FALSE	FALSE	TRUE	1
D3ZH59	D3ZH59_RAT	unreviewed	Adhesion G protein-coupled receptor L3	Adgrl3 Lphn3	Rattus norvegicus (Rat)	1255	FALSE	FALSE	FALSE	TRUE	7
D3ZHD1	D3ZHD1_RAT	unreviewed	Annexin	Anxa13	Rattus norvegicus (Rat)	319	FALSE	FALSE	FALSE	FALSE	0
D3ZHI1	D3ZHI1_RAT	unreviewed	Protein Ctage5	Ctage5 LOC100912115	Rattus norvegicus (Rat)	796	FALSE	FALSE	FALSE	TRUE	1
D3ZHJ6	D3ZHJ6_RAT	unreviewed	Calcium-transporting ATPase (EC 3.6.3.8)	Atp2a3	Rattus norvegicus (Rat)	1061	TRUE	FALSE	FALSE	TRUE	7
D3ZHR2	D3ZHR2_RAT	unreviewed	ATP-binding cassette, sub-family D (ALD), member 1 (Predicted) (Protein Abcd1)	Abcd1 Abcd1_predicted rCG_43826	Rattus norvegicus (Rat)	737	FALSE	FALSE	FALSE	FALSE	0
D3ZI60	D3ZI60_RAT	unreviewed	Protein RGD1560633	RGD1560633 RGD1561984	Rattus norvegicus (Rat)	148	FALSE	FALSE	FALSE	FALSE	0
D3ZI66	D3ZI66_RAT	unreviewed	Protein Rnf149	Rnf149	Rattus norvegicus (Rat)	394	FALSE	FALSE	FALSE	TRUE	1
D3ZIE1	D3ZIE1_RAT	unreviewed	40S ribosomal protein S8	RGD1566369	Rattus norvegicus (Rat)	208	FALSE	FALSE	FALSE	FALSE	0
D3ZIL6	D3ZIL6_RAT	unreviewed	Enoyl Coenzyme A hydratase domain containing 2 (Predicted), isoform CRA_a (Protein Echdc2)	Echdc2 Echdc2_predicted rCG_50417	Rattus norvegicus (Rat)	296	FALSE	FALSE	FALSE	FALSE	0
D3ZIP2	D3ZIP2_RAT	unreviewed	CD180 antigen (Predicted), isoform CRA_a (Protein Cd180)	Cd180 Cd180_predicted rCG_44434	Rattus norvegicus (Rat)	662	FALSE	FALSE	FALSE	TRUE	1
D3ZIP3	D3ZIP3_RAT	unreviewed	Protein Epb4.1	Epb4.1	Rattus norvegicus (Rat)	855	FALSE	FALSE	FALSE	FALSE	0
D3ZIW4	D3ZIW4_RAT	unreviewed	Protein Tmem62	Tmem62	Rattus norvegicus (Rat)	643	FALSE	FALSE	FALSE	TRUE	6
D3ZJ08	D3ZJ08_RAT	unreviewed	Histone H3	Hist2h3c2 Hist1h3a Hist1h3c Hist1h3f LOC102549173 LOC684762 LOC684819 LOC684841 LOC690126 rCG_45187 rCG_45215 rCG_51970	Rattus norvegicus (Rat)	136	FALSE	FALSE	FALSE	FALSE	0
D3ZJ32	D3ZJ32_RAT	unreviewed	Protein Esyt2	Esyt2	Rattus norvegicus (Rat)	845	FALSE	FALSE	FALSE	TRUE	1
D3ZJ50	D3ZJ50_RAT	unreviewed	Plakophilin 3 (Predicted), isoform CRA_a (Protein Pkp3)	Pkp3 Pkp3_predicted rCG_47931	Rattus norvegicus (Rat)	822	FALSE	FALSE	FALSE	FALSE	0
D3ZJ77	D3ZJ77_RAT	unreviewed	Calcium binding protein 39 (Predicted), isoform CRA_a (Protein Cab39)	Cab39 Cab39_predicted rCG_23700	Rattus norvegicus (Rat)	196	FALSE	FALSE	FALSE	FALSE	0
D3ZJB7	D3ZJB7_RAT	unreviewed	Protein Slc30a10 (Solute carrier family 30, member 10 (Predicted))	Slc30a10 Slc30a10_predicted rCG_20286	Rattus norvegicus (Rat)	472	FALSE	FALSE	FALSE	TRUE	6
D3ZJD8	D3ZJD8_RAT	unreviewed	C-type lectin domain family 1 member B (Protein Clec1b) (Similar to C-type lectin-like receptor 2 (Predicted), isoform CRA_a)	Clec1b RGD1563517_predicted rCG_30037	Rattus norvegicus (Rat)	229	FALSE	FALSE	FALSE	TRUE	1
D3ZJH5	D3ZJH5_RAT	unreviewed	Uncharacterized protein		Rattus norvegicus (Rat)	267	FALSE	FALSE	FALSE	FALSE	0
D3ZJR7	D3ZJR7_RAT	unreviewed	Protein Dsc2	Dsc2	Rattus norvegicus (Rat)	902	TRUE	FALSE	FALSE	TRUE	1
D3ZJW3	D3ZJW3_RAT	unreviewed	PTPRF interacting protein, binding protein 1 (Liprin beta 1) (Predicted) (Protein Ppfibp1)	Ppfibp1 Ppfibp1_predicted rCG_29676	Rattus norvegicus (Rat)	905	FALSE	FALSE	FALSE	FALSE	0
D3ZJX5	D3ZJX5_RAT	unreviewed	Protein Timm50 (RCG54610, isoform CRA_a)	Timm50 LOC687295 rCG_54610	Rattus norvegicus (Rat)	353	FALSE	FALSE	FALSE	FALSE	0
D3ZJZ0	D3ZJZ0_RAT	unreviewed	Protein Tmem205 (RGD1563250 (Predicted), isoform CRA_a)	Tmem205 RGD1563250_predicted rCG_31677	Rattus norvegicus (Rat)	189	FALSE	FALSE	FALSE	TRUE	4
D3ZK56	D3ZK56_RAT	unreviewed	Protein Rap2c (RCG53223)	Rap2c rCG_53223	Rattus norvegicus (Rat)	183	FALSE	FALSE	FALSE	FALSE	0
D3ZKC8	D3ZKC8_RAT	unreviewed	Protein Vangl1 (RCG51820)	Vangl1 rCG_51820	Rattus norvegicus (Rat)	526	FALSE	FALSE	FALSE	TRUE	4
D3ZKE6	D3ZKE6_RAT	unreviewed	Sarcolemma associated protein (Predicted) (Sarcolemmal membrane-associated protein)	Slmap Slmap_predicted rCG_39165	Rattus norvegicus (Rat)	787	FALSE	FALSE	FALSE	TRUE	1
D3ZKG5	D3ZKG5_RAT	unreviewed	Protein Parvb	Parvb	Rattus norvegicus (Rat)	365	FALSE	FALSE	FALSE	FALSE	0
D3ZKK5	D3ZKK5_RAT	unreviewed	Protein Mtmr1	Mtmr1	Rattus norvegicus (Rat)	664	FALSE	FALSE	FALSE	FALSE	0
D3ZKR8	D3ZKR8_RAT	unreviewed	Protein kish	Tmem167a	Rattus norvegicus (Rat)	71	TRUE	FALSE	FALSE	TRUE	2
D3ZL85	D3ZL85_RAT	unreviewed	Protein Hccs	Hccs	Rattus norvegicus (Rat)	274	FALSE	FALSE	FALSE	FALSE	0
D3ZLA3	D3ZLA3_RAT	unreviewed	Copine 3 protein (Copine III (Predicted), isoform CRA_b) (Protein Cpne3)	Cpne3 Cpne3_predicted rCG_55161	Rattus norvegicus (Rat)	533	FALSE	FALSE	FALSE	FALSE	0
D3ZLC3	D3ZLC3_RAT	unreviewed	Protein Ssfa2 (Sperm specific antigen 2 (Predicted))	Ssfa2 Ssfa2_predicted rCG_27156	Rattus norvegicus (Rat)	1255	FALSE	FALSE	FALSE	FALSE	0
D3ZLE6	D3ZLE6_RAT	unreviewed	Protein LOC683761	LOC683761	Rattus norvegicus (Rat)	350	FALSE	FALSE	FALSE	TRUE	1
D3ZLK9	D3ZLK9_RAT	unreviewed	ATP-dependent (S)-NAD(P)H-hydrate dehydratase (Similar to RIKEN cDNA 0710008K08 (Predicted), isoform CRA_a)	Carkd RGD1562691_predicted rCG_43121	Rattus norvegicus (Rat)	365	FALSE	FALSE	FALSE	TRUE	1
D3ZLL8	D3ZLL8_RAT	unreviewed	Protein LOC100909878	LOC691716 LOC100909878 LOC687680 Rps15al4	Rattus norvegicus (Rat)	130	FALSE	FALSE	FALSE	FALSE	0
D3ZLT1	D3ZLT1_RAT	unreviewed	NADH dehydrogenase (Ubiquinone) 1 beta subcomplex, 7 (Predicted) (Protein Ndufb7)	Ndufb7 Ndufb7_predicted rCG_51107	Rattus norvegicus (Rat)	137	FALSE	FALSE	FALSE	FALSE	0
D3ZM02	D3ZM02_RAT	unreviewed	Protein RGD1306484	RGD1306484	Rattus norvegicus (Rat)	154	FALSE	FALSE	FALSE	FALSE	0
D3ZM20	D3ZM20_RAT	unreviewed	Kinesin-like protein	Kif13a Kif13a_predicted rCG_43925	Rattus norvegicus (Rat)	1689	FALSE	FALSE	FALSE	FALSE	0
D3ZM21	D3ZM21_RAT	unreviewed	Catechol-O-methyltransferase domain containing 1 (Predicted), isoform CRA_a (Protein Comtd1)	Comtd1 Comtd1_predicted rCG_41841	Rattus norvegicus (Rat)	262	FALSE	FALSE	FALSE	TRUE	1
D3ZM57	D3ZM57_RAT	unreviewed	Golgi integral membrane protein 4	Golim4	Rattus norvegicus (Rat)	681	FALSE	FALSE	FALSE	TRUE	1
D3ZM69	D3ZM69_RAT	unreviewed	Protein Epb41l2 (Similar to protein 4.1G (Predicted), isoform CRA_a)	Epb41l2 RGD1563977_predicted rCG_59132	Rattus norvegicus (Rat)	996	FALSE	FALSE	FALSE	FALSE	0
D3ZMI4	D3ZMI4_RAT	unreviewed	Band 4.1-like protein 1	Epb41l1	Rattus norvegicus (Rat)	1551	FALSE	FALSE	FALSE	FALSE	0
D3ZML4	D3ZML4_RAT	unreviewed	Protein Trabd (Similar to RIKEN cDNA 5730502D15 gene (Predicted))	Trabd RGD1310875_predicted rCG_59330	Rattus norvegicus (Rat)	376	FALSE	FALSE	FALSE	FALSE	0
D3ZMX6	D3ZMX6_RAT	unreviewed	Protein Sntb2	Sntb2	Rattus norvegicus (Rat)	522	FALSE	FALSE	FALSE	FALSE	0
D3ZN21	D3ZN21_RAT	unreviewed	Protein Ddx3y (RCG20177)	Ddx3y RGD1309586 rCG_20177	Rattus norvegicus (Rat)	659	FALSE	FALSE	FALSE	FALSE	0
D3ZN41	D3ZN41_RAT	unreviewed	Phospholipid-transporting ATPase (EC 3.6.3.1)	Atp10d	Rattus norvegicus (Rat)	1468	TRUE	FALSE	FALSE	TRUE	8
D3ZN46	D3ZN46_RAT	unreviewed	Protein Dnajb7 (RCG59855)	Dnajb7 rCG_59855	Rattus norvegicus (Rat)	303	FALSE	FALSE	FALSE	FALSE	0
D3ZN51	D3ZN51_RAT	unreviewed	Protein Itga9	Itga9	Rattus norvegicus (Rat)	1036	TRUE	FALSE	FALSE	TRUE	1
D3ZNG3	D3ZNG3_RAT	unreviewed	Protein Sppl2a	Sppl2a	Rattus norvegicus (Rat)	541	FALSE	FALSE	FALSE	TRUE	9
D3ZNS1	D3ZNS1_RAT	unreviewed	Pleckstrin homology-like domain family B member 1	Phldb1	Rattus norvegicus (Rat)	1381	FALSE	FALSE	FALSE	FALSE	0
D3ZNX0	D3ZNX0_RAT	unreviewed	Potassium channel tetramerisation domain containing 3 (Protein Kctd3)	Kctd3 rCG_20458	Rattus norvegicus (Rat)	816	FALSE	FALSE	FALSE	FALSE	0
D3ZP98	D3ZP98_RAT	unreviewed	Histocompatibility 13 (Predicted), isoform CRA_a (Protein Hm13)	Hm13 H13_predicted rCG_37408	Rattus norvegicus (Rat)	364	FALSE	FALSE	FALSE	TRUE	7
D3ZPB8	D3ZPB8_RAT	unreviewed	Protein Tmem53 (Transmembrane protein 53 (Predicted), isoform CRA_b)	Tmem53 Tmem53_predicted rCG_50249	Rattus norvegicus (Rat)	276	FALSE	FALSE	FALSE	TRUE	1
D3ZPL7	D3ZPL7_RAT	unreviewed	Down syndrome cell adhesion molecule-like 1 (Predicted) (Protein Dscaml1)	Dscaml1 Dscaml1_predicted rCG_58279	Rattus norvegicus (Rat)	2111	FALSE	FALSE	FALSE	FALSE	0
D3ZPP2	D3ZPP2_RAT	unreviewed	Protein Arl8a (Similar to ADP-ribosylation factor-like 10B (Predicted))	Arl8a RGD1565940_predicted rCG_46487	Rattus norvegicus (Rat)	186	FALSE	FALSE	FALSE	FALSE	0
D3ZQ57	D3ZQ57_RAT	unreviewed	Plexin B2 (Protein Plxnb2)	Plxnb2 rCG_59297	Rattus norvegicus (Rat)	1841	FALSE	FALSE	FALSE	FALSE	0
D3ZQU7	D3ZQU7_RAT	unreviewed	Protein Gp1ba (RCG34279)	Gp1ba rCG_34279	Rattus norvegicus (Rat)	717	FALSE	FALSE	FALSE	TRUE	1
D3ZQW7	D3ZQW7_RAT	unreviewed	Uncharacterized protein		Rattus norvegicus (Rat)	222	FALSE	FALSE	FALSE	FALSE	0
D3ZR27	D3ZR27_RAT	unreviewed	Mitofusin-1	Mfn1	Rattus norvegicus (Rat)	739	FALSE	FALSE	FALSE	FALSE	0
D3ZR49	D3ZR49_RAT	unreviewed	alpha-1,2-Mannosidase (EC 3.2.1.-)	Man1a2	Rattus norvegicus (Rat)	640	FALSE	FALSE	FALSE	TRUE	1
D3ZRA3	D3ZRA3_RAT	unreviewed	Acetyl-CoA carboxylase 1	Acaca	Rattus norvegicus (Rat)	2083	FALSE	FALSE	FALSE	FALSE	0
D3ZRA6	D3ZRA6_RAT	unreviewed	Protein Tnrc6c	Tnrc6c	Rattus norvegicus (Rat)	1683	FALSE	FALSE	FALSE	FALSE	0
D3ZRH1	D3ZRH1_RAT	unreviewed	Protein Oxa1l (RCG23545, isoform CRA_c)	Oxa1l rCG_23545	Rattus norvegicus (Rat)	433	TRUE	FALSE	FALSE	TRUE	4
D3ZRN3	D3ZRN3_RAT	unreviewed	Protein Actbl2 (Similar to cytoplasmic beta-actin (Predicted))	Actbl2 RGD1309504_predicted rCG_44795	Rattus norvegicus (Rat)	376	FALSE	FALSE	FALSE	FALSE	0
D3ZRX9	D3ZRX9_RAT	unreviewed	Calponin	Cnn2	Rattus norvegicus (Rat)	220	FALSE	FALSE	FALSE	FALSE	0
D3ZS58	D3ZS58_RAT	unreviewed	NADH dehydrogenase [ubiquinone] 1 alpha subcomplex subunit 2	Ndufa2 Ndufa2_predicted rCG_49583	Rattus norvegicus (Rat)	97	TRUE	FALSE	FALSE	FALSE	0
D3ZSA9	D3ZSA9_RAT	unreviewed	Protein Nomo1 (Similar to pM5 protein; DNA segment, Chr 7, ERATO Doi 156, expressed (Predicted))	Nomo1 RGD1305240_predicted rCG_53862	Rattus norvegicus (Rat)	1214	FALSE	FALSE	FALSE	FALSE	0
D3ZSF2	D3ZSF2_RAT	unreviewed	Protein LOC688981	LOC688981 LOC100363938	Rattus norvegicus (Rat)	145	FALSE	FALSE	FALSE	FALSE	0
D3ZSL5	D3ZSL5_RAT	unreviewed	Protein Ptpn14 (Protein tyrosine phosphatase, non-receptor type 14 (Predicted), isoform CRA_a)	Ptpn14 Ptpn14_predicted rCG_20219	Rattus norvegicus (Rat)	850	FALSE	FALSE	FALSE	FALSE	0
D3ZSL9	D3ZSL9_RAT	unreviewed	Very long-chain acyl-CoA synthetase	Slc27a2	Rattus norvegicus (Rat)	618	FALSE	FALSE	FALSE	TRUE	2
D3ZSN7	D3ZSN7_RAT	unreviewed	Protein Slc25a44 (Similar to CG5805-PA (Predicted), isoform CRA_a)	Slc25a44 RGD1307244_predicted rCG_62616	Rattus norvegicus (Rat)	337	FALSE	FALSE	FALSE	FALSE	0
D3ZSQ1	D3ZSQ1_RAT	unreviewed	Protein Pcnxl3	Pcnxl3	Rattus norvegicus (Rat)	2028	FALSE	FALSE	FALSE	TRUE	11
D3ZT36	D3ZT36_RAT	unreviewed	Protein Adam23	Adam23	Rattus norvegicus (Rat)	828	FALSE	FALSE	FALSE	TRUE	1
D3ZT58	D3ZT58_RAT	unreviewed	Protein Tln2	Tln2	Rattus norvegicus (Rat)	1438	FALSE	FALSE	FALSE	FALSE	0
D3ZT90	D3ZT90_RAT	unreviewed	Glutaryl-Coenzyme A dehydrogenase (Predicted) (Protein Gcdh)	Gcdh Gcdh_predicted rCG_51052	Rattus norvegicus (Rat)	447	FALSE	FALSE	FALSE	FALSE	0
D3ZTC9	D3ZTC9_RAT	unreviewed	Protein Cyp4f40 (RCG29237)	Cyp4f40 rCG_29237	Rattus norvegicus (Rat)	523	FALSE	FALSE	FALSE	FALSE	1
D3ZTG5	D3ZTG5_RAT	unreviewed	Protein Ptprb	Ptprb	Rattus norvegicus (Rat)	2000	FALSE	FALSE	FALSE	TRUE	1
D3ZTH8	D3ZTH8_RAT	unreviewed	Protein LOC689899	LOC689899	Rattus norvegicus (Rat)	156	FALSE	FALSE	FALSE	FALSE	0
D3ZTJ0	D3ZTJ0_RAT	unreviewed	Protein XRP2	Rp2	Rattus norvegicus (Rat)	348	FALSE	FALSE	FALSE	FALSE	0
D3ZTL3	D3ZTL3_RAT	unreviewed	Protein Phldb2	Phldb2	Rattus norvegicus (Rat)	1251	FALSE	FALSE	FALSE	FALSE	0
D3ZTP0	D3ZTP0_RAT	unreviewed	10-formyltetrahydrofolate dehydrogenase (EC 1.5.1.6)	Aldh1l2	Rattus norvegicus (Rat)	922	FALSE	FALSE	FALSE	TRUE	1
D3ZTP8	D3ZTP8_RAT	unreviewed	Protein Pigo	Pigo	Rattus norvegicus (Rat)	1100	FALSE	FALSE	FALSE	TRUE	12
D3ZTX4	D3ZTX4_RAT	unreviewed	Protein Mgam	Mgam	Rattus norvegicus (Rat)	1795	FALSE	FALSE	FALSE	FALSE	0
D3ZTX9	D3ZTX9_RAT	unreviewed	Protein RGD1565170	RGD1565170	Rattus norvegicus (Rat)	158	FALSE	FALSE	FALSE	FALSE	0
D3ZUD7	D3ZUD7_RAT	unreviewed	Protein LOC688899	LOC688899	Rattus norvegicus (Rat)	151	FALSE	FALSE	FALSE	FALSE	0
D3ZUD8	D3ZUD8_RAT	unreviewed	Protein Tm9sf3	Tm9sf3	Rattus norvegicus (Rat)	609	FALSE	FALSE	FALSE	TRUE	9
D3ZUL5	D3ZUL5_RAT	unreviewed	Myc target 1 (Predicted) (Protein Myct1)	Myct1 Myct1_predicted rCG_41111	Rattus norvegicus (Rat)	188	FALSE	FALSE	FALSE	TRUE	1
D3ZUP5	D3ZUP5_RAT	unreviewed	Protein Brk1 (RCG56448, isoform CRA_a)	Brk1 rCG_56448	Rattus norvegicus (Rat)	75	FALSE	FALSE	FALSE	FALSE	0
D3ZUU8	D3ZUU8_RAT	unreviewed	SEC14-like protein 3 (Similar to SEC14 (S. cerevisiae)-like 2 (Predicted), isoform CRA_b)	Sec14l4 RGD1565810_predicted Sec14l3 rCG_36150	Rattus norvegicus (Rat)	412	FALSE	FALSE	FALSE	FALSE	0
D3ZUX5	D3ZUX5_RAT	unreviewed	MICOS complex subunit	Chchd3 Chchd3_predicted rCG_28180	Rattus norvegicus (Rat)	227	TRUE	FALSE	FALSE	FALSE	0
D3ZUY8	D3ZUY8_RAT	unreviewed	Adaptor protein complex AP-2, alpha 1 subunit (Predicted) (Protein Ap2a1)	Ap2a1 Ap2a1_predicted rCG_54084	Rattus norvegicus (Rat)	977	FALSE	FALSE	FALSE	FALSE	0
D3ZV37	D3ZV37_RAT	unreviewed	Protein Cisd3 (RCG33529, isoform CRA_b)	Cisd3 rCG_33529	Rattus norvegicus (Rat)	158	FALSE	FALSE	FALSE	FALSE	0
D3ZV50	D3ZV50_RAT	unreviewed	Protein LOC100364509	LOC100364509 RGD1566136	Rattus norvegicus (Rat)	194	FALSE	FALSE	FALSE	FALSE	0
D3ZV63	D3ZV63_RAT	unreviewed	Protein RGD1307830	RGD1307830	Rattus norvegicus (Rat)	447	FALSE	FALSE	FALSE	TRUE	1
D3ZVE5	D3ZVE5_RAT	unreviewed	Protein RGD1561662	RGD1561662	Rattus norvegicus (Rat)	1209	FALSE	FALSE	FALSE	FALSE	0
D3ZVG2	D3ZVG2_RAT	unreviewed	Protein Slc35d1 (Solute carrier family 35 (UDP-glucuronic acid/UDP-N-acetylgalactosamine dual transporter), member D1 (Predicted))	Slc35d1 Slc35d1_predicted rCG_53409	Rattus norvegicus (Rat)	325	FALSE	FALSE	FALSE	TRUE	8
D3ZVH0	D3ZVH0_RAT	unreviewed	Protein Stradb (Similar to polyploidy associated protein kinase PAPK-A (Predicted), isoform CRA_b)	Stradb RGD1559449_predicted rCG_22540	Rattus norvegicus (Rat)	418	FALSE	FALSE	FALSE	FALSE	0
D3ZVJ9	D3ZVJ9_RAT	unreviewed	Protein Wdr20	Wdr20	Rattus norvegicus (Rat)	581	FALSE	FALSE	FALSE	FALSE	0
D3ZVM5	D3ZVM5_RAT	unreviewed	Protein Hspa12b	Hspa12b	Rattus norvegicus (Rat)	685	FALSE	FALSE	FALSE	FALSE	0
D3ZVM6	D3ZVM6_RAT	unreviewed	Protein Siglec1 (Sialic acid binding Ig-like lectin 1, sialoadhesin (Predicted))	Siglec1 Siglec1_predicted rCG_27245	Rattus norvegicus (Rat)	1609	FALSE	FALSE	FALSE	TRUE	1
D3ZVN7	D3ZVN7_RAT	unreviewed	Orexin (Protoporphyrinogen oxidase (Predicted))	Ppox Ppox_predicted rCG_20183	Rattus norvegicus (Rat)	477	FALSE	FALSE	FALSE	FALSE	0
D3ZW15	D3ZW15_RAT	unreviewed	Protein Sec24b (SEC24 related gene family, member B (S. cerevisiae) (Predicted))	Sec24b Sec24b_predicted rCG_28935	Rattus norvegicus (Rat)	1242	FALSE	FALSE	FALSE	FALSE	0
D3ZWB2	D3ZWB2_RAT	unreviewed	Kinase D-interacting substrate of 220 kDa	Kidins220	Rattus norvegicus (Rat)	1762	FALSE	FALSE	FALSE	TRUE	4
D3ZWC6	D3ZWC6_RAT	unreviewed	Protein Sntb1 (Syntrophin, basic 1 (Predicted))	Sntb1 Sntb1_predicted rCG_60073	Rattus norvegicus (Rat)	539	FALSE	FALSE	FALSE	FALSE	0
D3ZWE0	D3ZWE0_RAT	unreviewed	Histone H2A	Hist2h2ab rCG_51879	Rattus norvegicus (Rat)	130	FALSE	FALSE	FALSE	FALSE	0
D3ZWH1	D3ZWH1_RAT	unreviewed	Protein Stab1	Stab1 LOC100363145	Rattus norvegicus (Rat)	2252	FALSE	FALSE	FALSE	FALSE	1
D3ZWL6	D3ZWL6_RAT	unreviewed	Adenosylhomocysteinase (EC 3.3.1.1)	Ahcyl2 rCG_27985	Rattus norvegicus (Rat)	612	FALSE	FALSE	FALSE	FALSE	0
D3ZWP6	D3ZWP6_RAT	unreviewed	Protein Plxna2	Plxna2	Rattus norvegicus (Rat)	1894	FALSE	FALSE	FALSE	TRUE	1
D3ZWS0	D3ZWS0_RAT	unreviewed	Protein Scrib (Similar to PDZ-domain protein scribble (Predicted), isoform CRA_b)	Scrib RGD1565055_predicted rCG_60094	Rattus norvegicus (Rat)	1663	FALSE	FALSE	FALSE	FALSE	0
D3ZWV2	D3ZWV2_RAT	unreviewed	Glyceraldehyde-3-phosphate dehydrogenase (EC 1.2.1.12)		Rattus norvegicus (Rat)	325	FALSE	FALSE	FALSE	FALSE	0
D3ZX01	D3ZX01_RAT	unreviewed	40S ribosomal protein S4	Rps4y2 rCG_29848	Rattus norvegicus (Rat)	262	FALSE	FALSE	FALSE	FALSE	0
D3ZX04	D3ZX04_RAT	unreviewed	ATP-binding cassette, sub-family C (CFTR/MRP), member 10 (Predicted), isoform CRA_a (Protein Abcc10)	Abcc10 Abcc10_predicted rCG_43534	Rattus norvegicus (Rat)	1494	FALSE	FALSE	FALSE	TRUE	15
D3ZXB0	D3ZXB0_RAT	unreviewed	Protein Pnkd	Pnkd	Rattus norvegicus (Rat)	360	FALSE	FALSE	FALSE	TRUE	2
D3ZXC1	D3ZXC1_RAT	unreviewed	Protein Itga2b	Itga2b	Rattus norvegicus (Rat)	639	FALSE	FALSE	FALSE	FALSE	0
D3ZXC8	D3ZXC8_RAT	unreviewed	Emopamil binding protein-like (Predicted), isoform CRA_a (Protein Ebpl)	Ebpl Ebpl_predicted rCG_52107	Rattus norvegicus (Rat)	206	FALSE	FALSE	FALSE	TRUE	5
D3ZXK9	D3ZXK9_RAT	unreviewed	Purine nucleoside phosphorylase (EC 2.4.2.1) (Inosine-guanosine phosphorylase)	Pnp	Rattus norvegicus (Rat)	289	FALSE	FALSE	FALSE	FALSE	0
D3ZXY4	D3ZXY4_RAT	unreviewed	Protein Aldh8a1	Aldh8a1 LOC683474	Rattus norvegicus (Rat)	487	FALSE	FALSE	FALSE	FALSE	0
D3ZXY6	D3ZXY6_RAT	unreviewed	Protein LOC100912391 (RCG29334)	Cyp4f6 LOC100912391 rCG_29334	Rattus norvegicus (Rat)	537	FALSE	FALSE	FALSE	FALSE	0
D3ZY47	D3ZY47_RAT	unreviewed	Protein RGD1559896 (Similar to RIKEN cDNA 2310022B05 (Predicted))	RGD1559896 RGD1559896_predicted rCG_50878	Rattus norvegicus (Rat)	324	FALSE	FALSE	FALSE	FALSE	0
D3ZYM4	D3ZYM4_RAT	unreviewed	Protein Mst1r	Mst1r	Rattus norvegicus (Rat)	1372	FALSE	FALSE	FALSE	TRUE	1
D3ZYM5	D3ZYM5_RAT	unreviewed	Metastasis suppressor 1 (Predicted), isoform CRA_a (Protein Mtss1)	Mtss1 Mtss1_predicted rCG_59585	Rattus norvegicus (Rat)	790	FALSE	FALSE	FALSE	FALSE	0
D3ZYR0	D3ZYR0_RAT	unreviewed	Protein Arhgef12	Arhgef12	Rattus norvegicus (Rat)	1415	FALSE	FALSE	FALSE	FALSE	0
D3ZYT2	D3ZYT2_RAT	unreviewed	Mitochondrial ribosomal protein S5 (Predicted) (Protein Mrps5)	Mrps5 Mrps5_predicted rCG_26878	Rattus norvegicus (Rat)	432	FALSE	FALSE	FALSE	FALSE	0
D3ZYU4	D3ZYU4_RAT	unreviewed	Protein Cox20 (Similar to RIKEN cDNA 2310005N03 gene)	Cox20 RGD1309105_predicted rCG_20481	Rattus norvegicus (Rat)	117	FALSE	FALSE	FALSE	FALSE	0
D3ZYX8	D3ZYX8_RAT	unreviewed	Cytochrome c oxidase subunit VIIa polypeptide 2 like (Predicted), isoform CRA_e (Protein Cox7a2l)	Cox7a2l Cox7a2l_predicted rCG_61728	Rattus norvegicus (Rat)	120	FALSE	FALSE	FALSE	TRUE	1
D3ZZ19	D3ZZ19_RAT	unreviewed	Protein Tmem2 (Transmembrane protein 2 (Predicted))	Tmem2 Tmem2_predicted rCG_48153	Rattus norvegicus (Rat)	1371	FALSE	FALSE	FALSE	TRUE	1
D3ZZ21	D3ZZ21_RAT	unreviewed	NADH dehydrogenase (Ubiquinone) 1 beta subcomplex, 6 (Predicted) (Protein Ndufb6)	Ndufb6 Ndufb6_predicted rCG_55056	Rattus norvegicus (Rat)	128	FALSE	FALSE	FALSE	TRUE	1
D3ZZ60	D3ZZ60_RAT	unreviewed	Uncharacterized protein		Rattus norvegicus (Rat)	125	FALSE	FALSE	FALSE	FALSE	0
D3ZZ81	D3ZZ81_RAT	unreviewed	Protein Ppfia1	Ppfia1	Rattus norvegicus (Rat)	1190	FALSE	FALSE	FALSE	FALSE	0
D3ZZ97	D3ZZ97_RAT	unreviewed	Protein Ror1	Ror1	Rattus norvegicus (Rat)	874	FALSE	FALSE	FALSE	TRUE	1
D3ZZ99	D3ZZ99_RAT	unreviewed	Alpha-adducin	Add1	Rattus norvegicus (Rat)	678	FALSE	FALSE	FALSE	FALSE	0
D3ZZA8	D3ZZA8_RAT	unreviewed	Protein Sec24a (SEC24 related gene family, member A (S. cerevisiae) (Predicted))	Sec24a Sec24a_predicted rCG_33999	Rattus norvegicus (Rat)	1089	FALSE	FALSE	FALSE	FALSE	0
D3ZZB0	D3ZZB0_RAT	unreviewed	Protein Dip2c	Dip2c	Rattus norvegicus (Rat)	1586	FALSE	FALSE	FALSE	FALSE	0
D3ZZC1	D3ZZC1_RAT	unreviewed	Protein Txndc5 (RCG43947)	Txndc5 rCG_43947	Rattus norvegicus (Rat)	417	FALSE	FALSE	FALSE	FALSE	0
D3ZZK1	D3ZZK1_RAT	unreviewed	Protein LOC100359563	LOC100359563	Rattus norvegicus (Rat)	119	FALSE	FALSE	FALSE	FALSE	0
D3ZZM0	D3ZZM0_RAT	unreviewed	Protein Slc39a14 (Solute carrier family 39 (Zinc transporter), member 14 (Predicted))	Slc39a14 Slc39a14_predicted rCG_37186	Rattus norvegicus (Rat)	490	FALSE	FALSE	FALSE	TRUE	8
D3ZZN4	D3ZZN4_RAT	unreviewed	Uncharacterized protein		Rattus norvegicus (Rat)	110	FALSE	FALSE	FALSE	FALSE	0
D3ZZQ0	D3ZZQ0_RAT	unreviewed	Protein Tnik (Similar to Traf2 and NCK interacting kinase, splice variant 4 (Predicted), isoform CRA_a)	Tnik RGD1561817_predicted rCG_41596	Rattus norvegicus (Rat)	1354	FALSE	FALSE	FALSE	FALSE	0
D3ZZR9	D3ZZR9_RAT	unreviewed	Peptidyl-prolyl cis-trans isomerase	Fkbp2 Fkbp2_predicted rCG_47860	Rattus norvegicus (Rat)	140	FALSE	FALSE	FALSE	FALSE	0
D3ZZT8	D3ZZT8_RAT	unreviewed	Protein Jkamp (Similar to RIKEN cDNA 1200003C05 (Predicted))	Jkamp RGD1308917_predicted rCG_62212	Rattus norvegicus (Rat)	311	FALSE	FALSE	FALSE	TRUE	7
D3ZZV1	D3ZZV1_RAT	unreviewed	Mitochondrial import inner membrane translocase subunit TIM16 (RCG49810, isoform CRA_a)	Pam16 Magmas rCG_49810	Rattus norvegicus (Rat)	125	FALSE	FALSE	FALSE	FALSE	0
D3ZZW1	D3ZZW1_RAT	unreviewed	Protein Dock1	Dock1 LOC100909609	Rattus norvegicus (Rat)	1864	FALSE	FALSE	FALSE	FALSE	0
D3ZZX1	D3ZZX1_RAT	unreviewed	Inositol polyphosphate-5-phosphatase A (Predicted), isoform CRA_a (Protein Inpp5a)	Inpp5a Inpp5a_predicted rCG_48189	Rattus norvegicus (Rat)	412	FALSE	FALSE	FALSE	FALSE	0
D3ZZZ9	D3ZZZ9_RAT	unreviewed	Catenin (Cadherin associated protein), delta 1 (Predicted), isoform CRA_a (Protein Ctnnd1)	Ctnnd1 Ctnnd1_predicted rCG_26679	Rattus norvegicus (Rat)	932	FALSE	FALSE	FALSE	FALSE	0
D4A051	D4A051_RAT	unreviewed	Integrin alpha-7	Itga7	Rattus norvegicus (Rat)	1160	TRUE	FALSE	FALSE	TRUE	2
D4A054	D4A054_RAT	unreviewed	Protein Ranbp2	Ranbp2 LOC100911178	Rattus norvegicus (Rat)	3059	FALSE	FALSE	FALSE	FALSE	0
D4A0E2	D4A0E2_RAT	unreviewed	Protein Napg (RCG46917, isoform CRA_b)	Napg rCG_46917	Rattus norvegicus (Rat)	230	FALSE	FALSE	FALSE	FALSE	0
D4A0H1	D4A0H1_RAT	unreviewed	Receptor expression-enhancing protein	Reep3	Rattus norvegicus (Rat)	254	TRUE	FALSE	FALSE	TRUE	3
D4A0H4	D4A0H4_RAT	unreviewed	Cullin 2 (Predicted), isoform CRA_a (Protein Cul2)	Cul2 Cul2_predicted rCG_45320	Rattus norvegicus (Rat)	725	FALSE	FALSE	FALSE	FALSE	0
D4A0T0	D4A0T0_RAT	unreviewed	Protein Ndufb10 (RCG32945)	Ndufb10 rCG_32945	Rattus norvegicus (Rat)	176	FALSE	FALSE	FALSE	FALSE	0
D4A0T8	D4A0T8_RAT	unreviewed	Protein Dhrs7	Dhrs7 RGD1565002	Rattus norvegicus (Rat)	340	FALSE	FALSE	FALSE	FALSE	1
D4A0Z1	D4A0Z1_RAT	unreviewed	Tetraspanin	Tspan14	Rattus norvegicus (Rat)	270	TRUE	FALSE	FALSE	TRUE	4
D4A105	D4A105_RAT	unreviewed	Protein Tmem63b	Tmem63b Tmem63b-ps1	Rattus norvegicus (Rat)	832	FALSE	FALSE	FALSE	TRUE	11
D4A110	D4A110_RAT	unreviewed	Protein Cmtm4	Cmtm4	Rattus norvegicus (Rat)	208	FALSE	FALSE	FALSE	TRUE	4
D4A131	D4A131_RAT	unreviewed	Mitochondrial ribosomal protein L4 (Predicted), isoform CRA_b (Protein Mrpl4)	Mrpl4 Mrpl4_predicted rCG_31896	Rattus norvegicus (Rat)	294	FALSE	FALSE	FALSE	FALSE	0
D4A132	D4A132_RAT	unreviewed	UDP-glucuronosyltransferase (EC 2.4.1.17)	Ugt2b10	Rattus norvegicus (Rat)	532	TRUE	FALSE	FALSE	TRUE	1
D4A133	D4A133_RAT	unreviewed	Protein Atp6v1a (RCG52629)	Atp6v1a rCG_52629	Rattus norvegicus (Rat)	617	FALSE	FALSE	FALSE	FALSE	0
D4A147	D4A147_RAT	unreviewed	UDP-glucuronosyltransferase (EC 2.4.1.17)	Ugt2a3 Ugt2b7	Rattus norvegicus (Rat)	532	TRUE	FALSE	FALSE	TRUE	2
D4A1D8	D4A1D8_RAT	unreviewed	Surfeit 4, isoform CRA_a (Surfeit locus protein 1)	Surf4 Surf1 rCG_45751	Rattus norvegicus (Rat)	269	FALSE	FALSE	FALSE	TRUE	5
D4A1H0	D4A1H0_RAT	unreviewed	V-type proton ATPase subunit a	Atp6v0a4 Atp6v0a4_predicted rCG_28176	Rattus norvegicus (Rat)	801	FALSE	FALSE	FALSE	TRUE	6
D4A1J6	D4A1J6_RAT	unreviewed	Protein Ankfy1	Ankfy1	Rattus norvegicus (Rat)	1169	FALSE	FALSE	FALSE	FALSE	0
D4A1N0	D4A1N0_RAT	unreviewed	Protein Rtp3 (Transmembrane protein 7 (Predicted))	Rtp3 Tmem7_predicted rCG_25568	Rattus norvegicus (Rat)	465	FALSE	FALSE	FALSE	FALSE	0
D4A1W8	D4A1W8_RAT	unreviewed	Microsomal triglyceride transfer protein (Protein Mttp)	Mttp rCG_28903	Rattus norvegicus (Rat)	896	FALSE	FALSE	FALSE	FALSE	0
D4A229	D4A229_RAT	unreviewed	Serine/threonine-protein kinase (EC 2.7.11.13)	Prkd3	Rattus norvegicus (Rat)	890	FALSE	TRUE	FALSE	FALSE	0
D4A237	D4A237_RAT	unreviewed	Protein Slc2a9	Slc2a9	Rattus norvegicus (Rat)	545	FALSE	FALSE	FALSE	TRUE	12
D4A238	D4A238_RAT	unreviewed	Protein Rtp4 (Receptor transporter protein 4 (Predicted))	Rtp4 Rtp4_predicted rCG_36618	Rattus norvegicus (Rat)	245	FALSE	FALSE	FALSE	TRUE	1
D4A249	D4A249_RAT	unreviewed	Protein Mblac2 (Similar to metallo-beta-lactamase superfamily protein like (XL884) (Predicted))	Mblac2 RGD1306703_predicted rCG_44690	Rattus norvegicus (Rat)	279	FALSE	FALSE	FALSE	FALSE	0
D4A253	D4A253_RAT	unreviewed	Protein LOC100361547	LOC100361547	Rattus norvegicus (Rat)	439	FALSE	FALSE	FALSE	FALSE	0
D4A2B8	D4A2B8_RAT	unreviewed	Protein Slc27a6 (Solute carrier family 27 (Fatty acid transporter), member 6 (Predicted))	Slc27a6 Slc27a6_predicted rCG_46773	Rattus norvegicus (Rat)	619	FALSE	FALSE	FALSE	FALSE	0
D4A2F2	D4A2F2_RAT	unreviewed	Par-6 (Partitioning defective 6) homolog beta (C. elegans) (Predicted) (Protein Pard6b)	Pard6b Pard6b_predicted rCG_32335	Rattus norvegicus (Rat)	372	FALSE	FALSE	FALSE	FALSE	0
D4A2H2	D4A2H2_RAT	unreviewed	Protein Sptlc1 (Serine palmitoyltransferase, long chain base subunit 1 (Predicted), isoform CRA_a)	Sptlc1 Sptlc1_predicted rCG_44191	Rattus norvegicus (Rat)	473	FALSE	FALSE	FALSE	TRUE	2
D4A2I4	D4A2I4_RAT	unreviewed	ORM1-like 2 (S. cerevisiae) (Predicted), isoform CRA_a (Protein Ormdl2)	Ormdl2 Ormdl2_predicted rCG_42444	Rattus norvegicus (Rat)	153	FALSE	FALSE	FALSE	TRUE	2
D4A2K1	D4A2K1_RAT	unreviewed	Protein Hoga1 (Similar to RIKEN cDNA 0610010D20 (Predicted))	Hoga1 RGD1310475_predicted rCG_57749	Rattus norvegicus (Rat)	321	FALSE	FALSE	FALSE	FALSE	0
D4A2Q3	D4A2Q3_RAT	unreviewed	Protein Psd3	Psd3	Rattus norvegicus (Rat)	1044	FALSE	FALSE	FALSE	FALSE	0
D4A2R8	D4A2R8_RAT	unreviewed	Nitric oxide synthase 1 adaptor protein isoform f (Protein LOC100361087)	LOC100361087 Nos1ap	Rattus norvegicus (Rat)	292	FALSE	FALSE	FALSE	FALSE	0
D4A2V0	D4A2V0_RAT	unreviewed	Neuronal growth regulator 1	Negr1	Rattus norvegicus (Rat)	348	FALSE	FALSE	FALSE	FALSE	0
D4A2Z6	D4A2Z6_RAT	unreviewed	Protein Sec63 (SEC63-like (S. cerevisiae) (Predicted))	Sec63 Sec63_predicted rCG_58508	Rattus norvegicus (Rat)	727	FALSE	FALSE	FALSE	TRUE	3
D4A318	D4A318_RAT	unreviewed	Phospholipase D1	Pld1	Rattus norvegicus (Rat)	1036	FALSE	FALSE	FALSE	FALSE	0
D4A383	D4A383_RAT	unreviewed	Protein tweety homolog	Ttyh3 Ttyh3_predicted rCG_42816	Rattus norvegicus (Rat)	524	FALSE	FALSE	FALSE	TRUE	5
D4A3I8	D4A3I8_RAT	unreviewed	Sodium-dependent phosphate transport protein 2A (Solute carrier family 17 (Sodium phosphate), member 2 (Predicted), isoform CRA_a)	Slc17a2 Slc17a2_predicted rCG_45214	Rattus norvegicus (Rat)	447	FALSE	FALSE	FALSE	TRUE	9
D4A3L3	D4A3L3_RAT	unreviewed	EGF-like-domain, multiple 5 (Predicted) (Protein Megf9)	Megf9 Egfl5_predicted rCG_55298	Rattus norvegicus (Rat)	599	FALSE	FALSE	FALSE	TRUE	1
D4A3V0	D4A3V0_RAT	unreviewed	Protein Eva1a (Similar to CDNA sequence BC014699 (Predicted))	Eva1a RGD1559797_predicted rCG_56241	Rattus norvegicus (Rat)	159	FALSE	FALSE	FALSE	TRUE	1
D4A3V2	D4A3V2_RAT	unreviewed	NADH dehydrogenase [ubiquinone] 1 alpha subcomplex subunit 6	Ndufa6 Ndufa6_predicted rCG_59408	Rattus norvegicus (Rat)	130	TRUE	FALSE	FALSE	FALSE	0
D4A3V5	D4A3V5_RAT	unreviewed	Protein Cgnl1 (Similar to KIAA1749 protein (Predicted), isoform CRA_a)	Cgnl1 RGD1304623_predicted rCG_56715	Rattus norvegicus (Rat)	1292	FALSE	FALSE	FALSE	FALSE	0
D4A404	D4A404_RAT	unreviewed	Protein Psd3	Psd3	Rattus norvegicus (Rat)	518	FALSE	FALSE	FALSE	FALSE	0
D4A416	D4A416_RAT	unreviewed	Protein Clptm1l (Similar to cisplatin resistance related protein CRR9p (Predicted))	Clptm1l RGD1307896_predicted rCG_41977	Rattus norvegicus (Rat)	539	FALSE	FALSE	FALSE	TRUE	5
D4A4D8	D4A4D8_RAT	unreviewed	Protein Palm2	Palm2 LOC100910655	Rattus norvegicus (Rat)	291	FALSE	FALSE	FALSE	FALSE	0
D4A4P3	D4A4P3_RAT	unreviewed	Protein Ndufb3 (RCG22355)	Ndufb3 rCG_22355	Rattus norvegicus (Rat)	99	FALSE	FALSE	FALSE	FALSE	0
D4A4P8	D4A4P8_RAT	unreviewed	Protein tweety homolog	Ttyh2	Rattus norvegicus (Rat)	566	FALSE	FALSE	FALSE	TRUE	6
D4A4Q4	D4A4Q4_RAT	unreviewed	Protein Ociad2	Ociad2	Rattus norvegicus (Rat)	132	FALSE	FALSE	FALSE	FALSE	0
D4A4T0	D4A4T0_RAT	unreviewed	Protein Stub1 (STIP1 homology and U-Box containing protein 1, isoform CRA_b)	Stub1 rCG_34526	Rattus norvegicus (Rat)	304	FALSE	FALSE	FALSE	FALSE	0
D4A4W9	D4A4W9_RAT	unreviewed	Protein Rpl34-ps1	Rpl34-ps1	Rattus norvegicus (Rat)	117	FALSE	FALSE	FALSE	FALSE	0
D4A4X4	D4A4X4_RAT	unreviewed	Protein Cgn	Cgn	Rattus norvegicus (Rat)	1197	FALSE	FALSE	FALSE	FALSE	0
D4A4X7	D4A4X7_RAT	unreviewed	Protein Mospd2 (Similar to Mospd2 protein (Predicted), isoform CRA_a)	Mospd2 RGD1563952_predicted rCG_49708	Rattus norvegicus (Rat)	479	FALSE	FALSE	FALSE	FALSE	0
D4A521	D4A521_RAT	unreviewed	Protein LOC102552988	LOC102552988	Rattus norvegicus (Rat)	290	FALSE	FALSE	FALSE	TRUE	1
D4A533	D4A533_RAT	unreviewed	Protein Tapt1	Tapt1	Rattus norvegicus (Rat)	608	FALSE	FALSE	FALSE	TRUE	5
D4A565	D4A565_RAT	unreviewed	NADH dehydrogenase (Ubiquinone) 1 beta subcomplex, 5 (Predicted), isoform CRA_b (Protein Ndufb5)	Ndufb5 Ndufb5_predicted rCG_41492	Rattus norvegicus (Rat)	189	FALSE	FALSE	FALSE	TRUE	1
D4A5C0	D4A5C0_RAT	unreviewed	Protein Pvrl3 (RCG52915, isoform CRA_c)	Pvrl3 rCG_52915	Rattus norvegicus (Rat)	509	FALSE	FALSE	FALSE	TRUE	1
D4A5G8	D4A5G8_RAT	unreviewed	Pyruvate dehydrogenase E1 component subunit alpha (EC 1.2.4.1)	Pdha1l1 LOC685778	Rattus norvegicus (Rat)	390	FALSE	FALSE	FALSE	FALSE	0
D4A5I9	D4A5I9_RAT	unreviewed	Protein Myo6	Myo6	Rattus norvegicus (Rat)	1285	FALSE	FALSE	FALSE	FALSE	0
D4A5K6	D4A5K6_RAT	unreviewed	Protein Zmpste24 (Zinc metallopeptidase, STE24 homolog (S. cerevisiae) (Predicted))	Zmpste24 Zmpste24_predicted rCG_30672	Rattus norvegicus (Rat)	475	FALSE	FALSE	FALSE	TRUE	7
D4A5Q9	D4A5Q9_RAT	unreviewed	Glycine decarboxylase (Predicted), isoform CRA_a (Protein Gldc)	Gldc Gldc_predicted rCG_48471	Rattus norvegicus (Rat)	884	FALSE	FALSE	FALSE	FALSE	0
D4A5S0	D4A5S0_RAT	unreviewed	Rho-associated protein kinase (EC 2.7.11.1)	Rock1	Rattus norvegicus (Rat)	1369	FALSE	FALSE	FALSE	FALSE	0
D4A5X1	D4A5X1_RAT	unreviewed	Protein Stim2	Stim2	Rattus norvegicus (Rat)	743	FALSE	FALSE	FALSE	FALSE	0
D4A617	D4A617_RAT	unreviewed	Protein LOC103689954	LOC103689954	Rattus norvegicus (Rat)	465	FALSE	FALSE	FALSE	TRUE	1
D4A626	D4A626_RAT	unreviewed	Protein Clmn	Clmn	Rattus norvegicus (Rat)	1021	FALSE	FALSE	FALSE	TRUE	1
D4A6G2	D4A6G2_RAT	unreviewed	Protein Sema4g (Sema domain, immunoglobulin domain (Ig), transmembrane domain (TM) and short cytoplasmic domain, (Semaphorin) 4G (Predicted))	Sema4g Sema4g_predicted rCG_57705	Rattus norvegicus (Rat)	837	FALSE	FALSE	FALSE	TRUE	1
D4A6H8	D4A6H8_RAT	unreviewed	Protein Ctnna2	Ctnna2	Rattus norvegicus (Rat)	476	FALSE	FALSE	FALSE	FALSE	0
D4A6R4	D4A6R4_RAT	unreviewed	Protein LOC100362216	LOC100362216	Rattus norvegicus (Rat)	287	FALSE	FALSE	FALSE	FALSE	0
D4A6X1	D4A6X1_RAT	unreviewed	Dysferlin (Predicted), isoform CRA_a (Protein Dysf)	Dysf Dysf_predicted rCG_56240	Rattus norvegicus (Rat)	2029	FALSE	FALSE	FALSE	TRUE	1
D4A731	D4A731_RAT	unreviewed	Protein Ankib1	Ankib1	Rattus norvegicus (Rat)	1085	FALSE	FALSE	FALSE	FALSE	0
D4A734	D4A734_RAT	unreviewed	Protein Slc16a12	Slc16a12	Rattus norvegicus (Rat)	486	FALSE	FALSE	FALSE	TRUE	12
D4A740	D4A740_RAT	unreviewed	Protein Il17ra	Il17ra	Rattus norvegicus (Rat)	868	FALSE	FALSE	FALSE	TRUE	2
D4A758	D4A758_RAT	unreviewed	Protein Lrrc8b (RCG37902)	Lrrc8b rCG_37902	Rattus norvegicus (Rat)	803	FALSE	FALSE	FALSE	TRUE	4
D4A786	D4A786_RAT	unreviewed	Protein LOC100360002 (Up-regulated during skeletal muscle growth protein 5) (Upregulated during skeletal muscle growth 5, isoform CRA_b)	LOC103693430 LOC100360002 LOC100362685 LOC103693330 Usmg5 rCG_57760	Rattus norvegicus (Rat)	58	FALSE	FALSE	FALSE	TRUE	1
D4A7D7	D4A7D7_RAT	unreviewed	Hexose-6-phosphate dehydrogenase (Glucose 1-dehydrogenase) (Predicted), isoform CRA_b (Protein H6pd)	H6pd H6pd_predicted rCG_31254	Rattus norvegicus (Rat)	797	FALSE	FALSE	FALSE	FALSE	0
D4A7H1	D4A7H1_RAT	unreviewed	Sodium/hydrogen exchanger	Slc9a9	Rattus norvegicus (Rat)	644	FALSE	FALSE	FALSE	TRUE	10
D4A7K5	D4A7K5_RAT	unreviewed	Phospholipid-transporting ATPase (EC 3.6.3.1)	Atp11a	Rattus norvegicus (Rat)	1187	TRUE	FALSE	FALSE	TRUE	7
D4A7L4	D4A7L4_RAT	unreviewed	NADH dehydrogenase (Ubiquinone) 1 beta subcomplex, 11 (Predicted) (Protein Ndufb11)	Ndufb11 Ndufb11_predicted rCG_42934	Rattus norvegicus (Rat)	151	FALSE	FALSE	FALSE	TRUE	1
D4A7M0	D4A7M0_RAT	unreviewed	Protein Plxnc1	Plxnc1	Rattus norvegicus (Rat)	1574	FALSE	FALSE	FALSE	TRUE	2
D4A7U1	D4A7U1_RAT	unreviewed	Protein Zyx	Zyx	Rattus norvegicus (Rat)	564	FALSE	FALSE	FALSE	FALSE	0
D4A7X9	D4A7X9_RAT	unreviewed	Myosin IF (Predicted) (Protein Myo1f)	Myo1f Myo1f_predicted rCG_37554	Rattus norvegicus (Rat)	1098	FALSE	FALSE	FALSE	FALSE	0
D4A817	D4A817_RAT	unreviewed	Histone H2B	Hist2h2be	Rattus norvegicus (Rat)	126	FALSE	FALSE	FALSE	FALSE	0
D4A832	D4A832_RAT	unreviewed	Protein Slc43a3	Slc43a3	Rattus norvegicus (Rat)	499	FALSE	FALSE	FALSE	TRUE	10
D4A896	D4A896_RAT	unreviewed	Protein Abcg3l3 (RCG64565)	Abcg3l3 rCG_64565	Rattus norvegicus (Rat)	647	FALSE	FALSE	FALSE	TRUE	5
D4A899	D4A899_RAT	unreviewed	Protein Vps13a	Vps13a	Rattus norvegicus (Rat)	2335	FALSE	FALSE	FALSE	FALSE	0
D4A8A0	D4A8A0_RAT	unreviewed	DNA fragmentation factor subunit beta	Cad	Rattus norvegicus (Rat)	2224	FALSE	FALSE	FALSE	FALSE	0
D4A8C6	D4A8C6_RAT	unreviewed	Protein Ubn1	Ubn1	Rattus norvegicus (Rat)	1135	FALSE	FALSE	FALSE	FALSE	0
D4A8D5	D4A8D5_RAT	unreviewed	Filamin, beta (Predicted) (Protein Flnb)	Flnb Flnb_predicted rCG_42230	Rattus norvegicus (Rat)	2578	FALSE	FALSE	FALSE	FALSE	0
D4A8F2	D4A8F2_RAT	unreviewed	Protein Rsu1	Rsu1	Rattus norvegicus (Rat)	277	FALSE	FALSE	FALSE	FALSE	0
D4A8H8	D4A8H8_RAT	unreviewed	Cytoplasmic FMR1 interacting protein 1 (Predicted) (Protein Cyfip1)	Cyfip1 Cyfip1_predicted rCG_45119	Rattus norvegicus (Rat)	1253	FALSE	FALSE	FALSE	FALSE	0
D4A8M2	D4A8M2_RAT	unreviewed	Peripheral plasma membrane protein CASK	Cask	Rattus norvegicus (Rat)	356	FALSE	FALSE	FALSE	FALSE	0
D4A8Z3	D4A8Z3_RAT	unreviewed	Protein Frrs1	Frrs1	Rattus norvegicus (Rat)	592	FALSE	FALSE	FALSE	TRUE	6
D4A994	D4A994_RAT	unreviewed	Protein Emc1 (Similar to KIAA0090 protein (Predicted), isoform CRA_a)	Emc1 RGD1310427_predicted rCG_31014	Rattus norvegicus (Rat)	993	FALSE	FALSE	FALSE	FALSE	0
D4A9D8	D4A9D8_RAT	unreviewed	Oxysterol-binding protein	Osbp Osbp_predicted rCG_47114	Rattus norvegicus (Rat)	682	FALSE	FALSE	FALSE	FALSE	0
D4A9M6	D4A9M6_RAT	unreviewed	A kinase (PRKA) anchor protein 1, isoform CRA_b (A-kinase anchor protein 1, mitochondrial)	Akap1 rCG_33812	Rattus norvegicus (Rat)	854	FALSE	FALSE	FALSE	TRUE	1
D4A9N5	D4A9N5_RAT	unreviewed	Protein Trim25	Trim25	Rattus norvegicus (Rat)	643	FALSE	FALSE	FALSE	FALSE	0
D4AA47	D4AA47_RAT	unreviewed	Phospholipid-transporting ATPase (EC 3.6.3.1)	Atp8b1	Rattus norvegicus (Rat)	1251	TRUE	FALSE	FALSE	TRUE	10
D4AA52	D4AA52_RAT	unreviewed	Protein LOC297568	Mug1 LOC297568	Rattus norvegicus (Rat)	1477	FALSE	FALSE	FALSE	FALSE	1
D4AA77	D4AA77_RAT	unreviewed	Plexin D1 (Predicted) (Protein Plxnd1)	Plxnd1 Plxnd1_predicted rCG_30309	Rattus norvegicus (Rat)	1716	FALSE	FALSE	FALSE	TRUE	1
D4AA93	D4AA93_RAT	unreviewed	Protein RGD1565912	RGD1565912	Rattus norvegicus (Rat)	146	FALSE	FALSE	FALSE	FALSE	0
D4AAE5	D4AAE5_RAT	unreviewed	Protein Tmem56	Tmem56	Rattus norvegicus (Rat)	263	FALSE	FALSE	FALSE	TRUE	6
D4AAE9	D4AAE9_RAT	unreviewed	Protein Cisd2 (Similar to RIKEN cDNA 1500009M05 (Predicted))	Cisd2 RGD1566242_predicted rCG_28708	Rattus norvegicus (Rat)	135	FALSE	FALSE	FALSE	TRUE	1
D4AAL7	D4AAL7_RAT	unreviewed	Uncharacterized protein		Rattus norvegicus (Rat)	158	FALSE	FALSE	FALSE	FALSE	0
D4AAR7	D4AAR7_RAT	unreviewed	Protein Ccdc136	Ccdc136	Rattus norvegicus (Rat)	1187	FALSE	FALSE	FALSE	TRUE	1
D4AAV1	D4AAV1_RAT	unreviewed	Protein Amdhd1	Amdhd1	Rattus norvegicus (Rat)	425	FALSE	FALSE	FALSE	FALSE	0
D4AAV4	D4AAV4_RAT	unreviewed	Rho GTPase-activating protein 17	Arhgap17	Rattus norvegicus (Rat)	830	FALSE	FALSE	FALSE	FALSE	0
D4AAV9	D4AAV9_RAT	unreviewed	Tetraspanin	Tspan9 Tspan9_predicted rCG_29839	Rattus norvegicus (Rat)	330	TRUE	FALSE	FALSE	TRUE	4
D4AB65	D4AB65_RAT	unreviewed	Protein Cyp4f17	Cyp4f17	Rattus norvegicus (Rat)	524	FALSE	FALSE	FALSE	FALSE	0
D4ABI7	D4ABI7_RAT	unreviewed	Protein Hacd3 (Similar to Butyrate-induced transcript 1 (Predicted))	Hacd3 LOC100365676 RGD1565496_predicted rCG_58140	Rattus norvegicus (Rat)	362	FALSE	FALSE	FALSE	TRUE	5
D4ABJ4	D4ABJ4_RAT	unreviewed	Protein Reck (RCG54895, isoform CRA_b)	Reck rCG_54895	Rattus norvegicus (Rat)	920	FALSE	FALSE	FALSE	FALSE	0
D4ABM1	D4ABM1_RAT	unreviewed	Cytochrome P450 2C7	Cyp2c7 LOC100361547	Rattus norvegicus (Rat)	490	FALSE	FALSE	FALSE	FALSE	0
D4ABM3	D4ABM3_RAT	unreviewed	Dishevelled associated activator of morphogenesis 1 (Predicted) (Protein Daam1)	Daam1 Daam1_predicted rCG_61929	Rattus norvegicus (Rat)	968	FALSE	FALSE	FALSE	FALSE	0
D4ABM5	D4ABM5_RAT	unreviewed	Mitochondrial ribosomal protein S34 (Predicted), isoform CRA_a (Protein Mrps34)	Mrps34 Mrps34_predicted rCG_35059	Rattus norvegicus (Rat)	218	FALSE	FALSE	FALSE	FALSE	0
D4AC23	D4AC23_RAT	unreviewed	Protein Cct7 (RCG55994, isoform CRA_c)	Cct7 rCG_55994	Rattus norvegicus (Rat)	544	FALSE	FALSE	FALSE	FALSE	0
D4AC45	D4AC45_RAT	unreviewed	1-acyl-sn-glycerol-3-phosphate acyltransferase (EC 2.3.1.51)	Agpat2	Rattus norvegicus (Rat)	265	FALSE	FALSE	FALSE	TRUE	3
D4ACA5	D4ACA5_RAT	unreviewed	Protein LOC100911130 (Translocase of inner mitochondrial membrane 17 homolog B (Yeast) (Predicted))	LOC100911130 Timm17b Timm17b_predicted rCG_22860	Rattus norvegicus (Rat)	172	FALSE	FALSE	FALSE	TRUE	1
D4ACA7	D4ACA7_RAT	unreviewed	Tyrosine-protein kinase receptor (EC 2.7.10.1)	Csf1r	Rattus norvegicus (Rat)	1022	TRUE	FALSE	FALSE	TRUE	1
D4ACB8	D4ACB8_RAT	unreviewed	Chaperonin subunit 8 (Theta) (Predicted), isoform CRA_a (Protein Cct8)	Cct8 Cct8_predicted rCG_58706	Rattus norvegicus (Rat)	548	FALSE	FALSE	FALSE	FALSE	0
D4ACC2	D4ACC2_RAT	unreviewed	Protein Kank2 (RCG31687, isoform CRA_c)	Kank2 rCG_31687	Rattus norvegicus (Rat)	840	FALSE	FALSE	FALSE	FALSE	0
D4ACG2	D4ACG2_RAT	unreviewed	IlvB (Bacterial acetolactate synthase)-like (Predicted), isoform CRA_c (Protein Ilvbl)	Ilvbl Ilvbl_predicted rCG_29432	Rattus norvegicus (Rat)	672	FALSE	FALSE	FALSE	TRUE	1
D4ACJ1	D4ACJ1_RAT	unreviewed	40S ribosomal protein S24	LOC100363469	Rattus norvegicus (Rat)	133	FALSE	FALSE	FALSE	FALSE	0
D4ACK7	D4ACK7_RAT	unreviewed	Protein Cnnm3	Cnnm3	Rattus norvegicus (Rat)	711	FALSE	FALSE	FALSE	TRUE	5
D4ACN7	D4ACN7_RAT	unreviewed	Protein Myof	Myof	Rattus norvegicus (Rat)	2048	FALSE	FALSE	FALSE	TRUE	1
D4AD82	D4AD82_RAT	unreviewed	Rho GTPase-activating protein 35	Arhgap35 Grlf1	Rattus norvegicus (Rat)	1513	FALSE	FALSE	FALSE	FALSE	0
D4ADJ8	D4ADJ8_RAT	unreviewed	Protein Tmem26 (Transmembrane protein 26 (Predicted))	Tmem26 Tmem26_predicted rCG_60562	Rattus norvegicus (Rat)	366	FALSE	FALSE	FALSE	TRUE	5
D4ADM5	D4ADM5_RAT	unreviewed	Protein LOC102549852	LOC102549852 LOC680217	Rattus norvegicus (Rat)	134	FALSE	FALSE	FALSE	FALSE	0
D4ADM8	D4ADM8_RAT	unreviewed	Protein Rhod (Ras homolog gene family, member D (Predicted), isoform CRA_b)	Rhod Rhod_predicted rCG_48140	Rattus norvegicus (Rat)	210	FALSE	FALSE	FALSE	FALSE	0
D4ADS4	D4ADS4_RAT	unreviewed	Protein Mgst3 (RCG46430)	Mgst3 rCG_46430	Rattus norvegicus (Rat)	152	FALSE	FALSE	FALSE	TRUE	4
D4ADS9	D4ADS9_RAT	unreviewed	Protein Efr3a (Similar to RIKEN cDNA C920006C10 (Predicted))	Efr3a RGD1305976_predicted rCG_59634	Rattus norvegicus (Rat)	819	FALSE	FALSE	FALSE	FALSE	0
D4ADT7	D4ADT7_RAT	unreviewed	Protein Nod1 (Similar to Caspase recruitment domain protein 4 (Predicted))	Nod1 RGD1562269_predicted rCG_52437	Rattus norvegicus (Rat)	953	FALSE	FALSE	FALSE	FALSE	0
D4ADX8	D4ADX8_RAT	unreviewed	Protein Raph1	Raph1	Rattus norvegicus (Rat)	1265	FALSE	FALSE	FALSE	FALSE	0
D4AE09	D4AE09_RAT	unreviewed	Cytochrome P450, family 39, subfamily a, polypeptide 1 (Predicted), isoform CRA_a (Protein Cyp39a1)	Cyp39a1 Cyp39a1_predicted rCG_43541	Rattus norvegicus (Rat)	465	TRUE	FALSE	FALSE	FALSE	0
D4AE25	D4AE25_RAT	unreviewed	Protein Cd274 (Similar to PD-1-ligand (Predicted))	Cd274 RGD1566211_predicted rCG_48457	Rattus norvegicus (Rat)	290	FALSE	FALSE	FALSE	TRUE	1
D4AE31	D4AE31_RAT	unreviewed	Protein Fam126a	Fam126a	Rattus norvegicus (Rat)	521	FALSE	FALSE	FALSE	FALSE	0
D4AE49	D4AE49_RAT	unreviewed	Protein Skiv2l2	Skiv2l2	Rattus norvegicus (Rat)	1066	FALSE	FALSE	FALSE	FALSE	0
D4AE56	D4AE56_RAT	unreviewed	Prostaglandin E synthase 2 (Predicted), isoform CRA_b (Protein Ptges2)	Ptges2 Ptges2_predicted rCG_45396	Rattus norvegicus (Rat)	384	FALSE	FALSE	FALSE	FALSE	0
D4AEC0	D4AEC0_RAT	unreviewed	Histone H2A	H2afv rCG_35761	Rattus norvegicus (Rat)	128	FALSE	FALSE	FALSE	FALSE	0
D4AEG2	D4AEG2_RAT	unreviewed	Protein Rab32 (Similar to RAB32 (Predicted), isoform CRA_a)	Rab32 RGD1559997_predicted rCG_57335	Rattus norvegicus (Rat)	223	FALSE	FALSE	FALSE	FALSE	0
Q9JHL4	DBNL_RAT	reviewed	Drebrin-like protein (Actin-binding protein 1) (Abp1) (SH3 domain-containing protein 7)	Dbnl Sh3p7	Rattus norvegicus (Rat)	436	TRUE	TRUE	FALSE	FALSE	0
Q6AY55	DCAKD_RAT	reviewed	Dephospho-CoA kinase domain-containing protein	Dcakd	Rattus norvegicus (Rat)	240	FALSE	FALSE	FALSE	FALSE	1
Q4V8B2	DCNL3_RAT	reviewed	DCN1-like protein 3 (DCUN1 domain-containing protein 3) (Defective in cullin neddylation protein 1-like protein 3)	Dcun1d3	Rattus norvegicus (Rat)	304	TRUE	FALSE	FALSE	FALSE	0
Q9ESW0	DDB1_RAT	reviewed	DNA damage-binding protein 1 (Damage-specific DNA-binding protein 1)	Ddb1	Rattus norvegicus (Rat)	1140	FALSE	TRUE	FALSE	FALSE	0
P14173	DDC_RAT	reviewed	Aromatic-L-amino-acid decarboxylase (AADC) (EC 4.1.1.28) (DOPA decarboxylase) (DDC)	Ddc	Rattus norvegicus (Rat)	480	FALSE	FALSE	FALSE	FALSE	0
Q64591	DECR_RAT	reviewed	2,4-dienoyl-CoA reductase, mitochondrial (EC 1.3.1.34) (2,4-dienoyl-CoA reductase [NADPH]) (4-enoyl-CoA reductase [NADPH])	Decr1 Decr	Rattus norvegicus (Rat)	335	FALSE	FALSE	FALSE	FALSE	0
Q9Z2M4	DECR2_RAT	reviewed	Peroxisomal 2,4-dienoyl-CoA reductase (EC 1.3.1.34) (2,4-dienoyl-CoA reductase 2) (DCR-AKL) (pVI-AKL)	Decr2	Rattus norvegicus (Rat)	292	FALSE	FALSE	FALSE	FALSE	0
Q4QR86	DEPD7_RAT	reviewed	DEP domain-containing protein 7	Depdc7	Rattus norvegicus (Rat)	511	FALSE	FALSE	FALSE	FALSE	0
P48675	DESM_RAT	reviewed	Desmin	Des	Rattus norvegicus (Rat)	469	TRUE	TRUE	FALSE	FALSE	0
Q7M0E3	DEST_RAT	reviewed	Destrin (Actin-depolymerizing factor) (ADF)	Dstn	Rattus norvegicus (Rat)	165	FALSE	FALSE	FALSE	FALSE	0
Q6AYS8	DHB11_RAT	reviewed	Estradiol 17-beta-dehydrogenase 11 (EC 1.1.1.62) (17-beta-hydroxysteroid dehydrogenase 11) (17-beta-HSD 11) (17bHSD11) (17betaHSD11) (17-beta-hydroxysteroid dehydrogenase XI) (17-beta-HSD XI) (17betaHSDXI) (Dehydrogenase/reductase SDR family member 8)	Hsd17b11 Dhrs8	Rattus norvegicus (Rat)	298	FALSE	FALSE	TRUE	FALSE	1
Q6P7R8	DHB12_RAT	reviewed	Very-long-chain 3-oxoacyl-CoA reductase (EC 1.1.1.330) (17-beta-hydroxysteroid dehydrogenase 12) (17-beta-HSD 12) (3-ketoacyl-CoA reductase) (KAR) (Estradiol 17-beta-dehydrogenase 12) (EC 1.1.1.62)	Hsd17b12	Rattus norvegicus (Rat)	312	TRUE	FALSE	FALSE	TRUE	1
Q5M875	DHB13_RAT	reviewed	17-beta-hydroxysteroid dehydrogenase 13 (17-beta-HSD 13) (EC 1.1.-.-) (Short-chain dehydrogenase/reductase 9)	Hsd17b13 Scdr9	Rattus norvegicus (Rat)	300	FALSE	FALSE	TRUE	FALSE	0
P97852	DHB4_RAT	reviewed	Peroxisomal multifunctional enzyme type 2 (MFE-2) (17-beta-hydroxysteroid dehydrogenase 4) (17-beta-HSD 4) (D-bifunctional protein) (DBP) (Multifunctional protein 2) (MPF-2) [Cleaved into: (3R)-hydroxyacyl-CoA dehydrogenase (EC 1.1.1.n12); Enoyl-CoA hydratase 2 (EC 4.2.1.107) (EC 4.2.1.119) (3-alpha,7-alpha,12-alpha-trihydroxy-5-beta-cholest-24-enoyl-CoA hydratase)]	Hsd17b4 Edh17b4	Rattus norvegicus (Rat)	735	FALSE	FALSE	FALSE	FALSE	0
Q62904	DHB7_RAT	reviewed	3-keto-steroid reductase (EC 1.1.1.270) (17-beta-hydroxysteroid dehydrogenase 7) (17-beta-HSD 7) (Estradiol 17-beta-dehydrogenase 7) (EC 1.1.1.62) (PRL receptor-associated protein) (PRAP)	Hsd17b7	Rattus norvegicus (Rat)	334	TRUE	FALSE	FALSE	TRUE	0
Q5BQE6	DHC24_RAT	reviewed	Delta(24)-sterol reductase (EC 1.3.1.72) (24-dehydrocholesterol reductase) (3-beta-hydroxysterol delta-24-reductase)	Dhcr24	Rattus norvegicus (Rat)	516	TRUE	FALSE	FALSE	TRUE	2
Q9Z2Z8	DHCR7_RAT	reviewed	7-dehydrocholesterol reductase (7-DHC reductase) (EC 1.3.1.21) (Sterol Delta(7)-reductase)	Dhcr7	Rattus norvegicus (Rat)	471	TRUE	FALSE	FALSE	TRUE	6
P10860	DHE3_RAT	reviewed	Glutamate dehydrogenase 1, mitochondrial (GDH 1) (EC 1.4.1.3) (Memory-related gene 2 protein) (MRG-2)	Glud1 Glud	Rattus norvegicus (Rat)	558	FALSE	FALSE	FALSE	FALSE	0
P16232	DHI1_RAT	reviewed	Corticosteroid 11-beta-dehydrogenase isozyme 1 (EC 1.1.1.146) (11-beta-hydroxysteroid dehydrogenase 1) (11-DH) (11-beta-HSD1)	Hsd11b1 Hsd11	Rattus norvegicus (Rat)	288	TRUE	FALSE	FALSE	TRUE	0
P11348	DHPR_RAT	reviewed	Dihydropteridine reductase (EC 1.5.1.34) (HDHPR) (Quinoid dihydropteridine reductase)	Qdpr Dhpr	Rattus norvegicus (Rat)	241	FALSE	FALSE	FALSE	FALSE	0
Q8VID1	DHRS4_RAT	reviewed	Dehydrogenase/reductase SDR family member 4 (EC 1.1.1.184) (NADPH-dependent carbonyl reductase/NADP-retinol dehydrogenase) (CR) (PHCR) (NADPH-dependent retinol dehydrogenase/reductase) (NDRD) (Peroxisomal short-chain alcohol dehydrogenase) (PSCD)	Dhrs4	Rattus norvegicus (Rat)	279	FALSE	FALSE	FALSE	FALSE	0
Q6PCT8	DHSD_RAT	reviewed	Succinate dehydrogenase [ubiquinone] cytochrome b small subunit, mitochondrial (CybS) (CII-4) (QPs3) (Succinate dehydrogenase complex subunit D) (Succinate-ubiquinone oxidoreductase cytochrome b small subunit) (Succinate-ubiquinone reductase membrane anchor subunit)	Sdhd	Rattus norvegicus (Rat)	159	TRUE	FALSE	FALSE	TRUE	0
P27867	DHSO_RAT	reviewed	Sorbitol dehydrogenase (EC 1.1.1.14) (L-iditol 2-dehydrogenase)	Sord Sdh1	Rattus norvegicus (Rat)	357	TRUE	FALSE	TRUE	FALSE	0
Q4KLP0	DHTK1_RAT	reviewed	Probable 2-oxoglutarate dehydrogenase E1 component DHKTD1, mitochondrial (EC 1.2.4.2) (Dehydrogenase E1 and transketolase domain-containing protein 1)	Dhtkd1	Rattus norvegicus (Rat)	920	FALSE	FALSE	FALSE	FALSE	0
P23457	DIDH_RAT	reviewed	3-alpha-hydroxysteroid dehydrogenase (3-alpha-HSD) (EC 1.1.1.50) (Hydroxyprostaglandin dehydrogenase)	Akr1c9	Rattus norvegicus (Rat)	322	FALSE	TRUE	FALSE	FALSE	0
Q6TUG0	DJB11_RAT	reviewed	DnaJ homolog subfamily B member 11 (ER-associated DNAJ) (ER-associated Hsp40 co-chaperone) (Endoplasmic reticulum DNA J domain-containing protein 3) (ER-resident protein ERdj3) (ERdj3) (ERj3p) (Liver regeneration-related protein LRRGT00084)	Dnajb11	Rattus norvegicus (Rat)	358	FALSE	FALSE	FALSE	FALSE	1
Q6P6R2	DLDH_RAT	reviewed	Dihydrolipoyl dehydrogenase, mitochondrial (EC 1.8.1.4) (Dihydrolipoamide dehydrogenase)	Dld	Rattus norvegicus (Rat)	509	FALSE	FALSE	FALSE	FALSE	0
Q62696	DLG1_RAT	reviewed	Disks large homolog 1 (Synapse-associated protein 97) (SAP-97) (SAP97)	Dlg1 Dlgh1	Rattus norvegicus (Rat)	911	TRUE	FALSE	FALSE	FALSE	0
Q63622	DLG2_RAT	reviewed	Disks large homolog 2 (Channel-associated protein of synapse-110) (Chapsyn-110) (Postsynaptic density protein PSD-93)	Dlg2 Dlgh2	Rattus norvegicus (Rat)	852	TRUE	FALSE	FALSE	FALSE	0
Q62936	DLG3_RAT	reviewed	Disks large homolog 3 (PSD-95/SAP90-related protein 1) (Synapse-associated protein 102) (SAP-102) (SAP102)	Dlg3 Dlgh3	Rattus norvegicus (Rat)	849	FALSE	FALSE	FALSE	FALSE	0
P31016	DLG4_RAT	reviewed	Disks large homolog 4 (Postsynaptic density protein 95) (PSD-95) (Synapse-associated protein 90) (SAP-90) (SAP90)	Dlg4 Dlgh4 Psd95	Rattus norvegicus (Rat)	724	TRUE	FALSE	FALSE	FALSE	0
P63036	DNJA1_RAT	reviewed	DnaJ homolog subfamily A member 1 (DnaJ-like protein 1) (Heat shock protein J2) (HSJ-2)	Dnaja1 Hsj2 Rdj1	Rattus norvegicus (Rat)	397	TRUE	TRUE	FALSE	FALSE	0
O35824	DNJA2_RAT	reviewed	DnaJ homolog subfamily A member 2 (RDJ2)	Dnaja2	Rattus norvegicus (Rat)	412	TRUE	FALSE	FALSE	FALSE	0
Q6AYU3	DNJB6_RAT	reviewed	DnaJ homolog subfamily B member 6 (Heat shock protein J2) (HSJ-2) (Hsp40 homolog) (MRJ) (MSJ-1)	Dnajb6	Rattus norvegicus (Rat)	357	FALSE	TRUE	FALSE	FALSE	0
Q9R0T3	DNJC3_RAT	reviewed	DnaJ homolog subfamily C member 3 (Interferon-induced, double-stranded RNA-activated protein kinase inhibitor) (Protein kinase inhibitor of 58 kDa) (Protein kinase inhibitor p58)	Dnajc3 P58ipk	Rattus norvegicus (Rat)	504	FALSE	FALSE	FALSE	FALSE	0
P60905	DNJC5_RAT	reviewed	DnaJ homolog subfamily C member 5 (Cysteine string protein) (CSP)	Dnajc5	Rattus norvegicus (Rat)	198	TRUE	FALSE	FALSE	FALSE	0
O35303	DNM1L_RAT	reviewed	Dynamin-1-like protein (EC 3.6.5.5) (Dynamin-like protein)	Dnm1l Dlp1	Rattus norvegicus (Rat)	755	TRUE	TRUE	FALSE	FALSE	0
P80254	DOPD_RAT	reviewed	D-dopachrome decarboxylase (EC 4.1.1.84) (D-dopachrome tautomerase)	Ddt	Rattus norvegicus (Rat)	118	FALSE	TRUE	FALSE	FALSE	0
P31430	DPEP1_RAT	reviewed	Dipeptidase 1 (EC 3.4.13.19) (Microsomal dipeptidase) (Renal dipeptidase)	Dpep1 Rdp	Rattus norvegicus (Rat)	410	TRUE	FALSE	FALSE	FALSE	0
P14740	DPP4_RAT	reviewed	Dipeptidyl peptidase 4 (EC 3.4.14.5) (Bile canaliculus domain-specific membrane glycoprotein) (Dipeptidyl peptidase IV) (DPP IV) (GP110 glycoprotein) (T-cell activation antigen CD26) (CD antigen CD26) [Cleaved into: Dipeptidyl peptidase 4 membrane form (Dipeptidyl peptidase IV membrane form); Dipeptidyl peptidase 4 soluble form (Dipeptidyl peptidase IV soluble form); Dipeptidyl peptidase 4 60 kDa…	Dpp4 Cd26	Rattus norvegicus (Rat)	767	TRUE	TRUE	TRUE	TRUE	1
Q63150	DPYS_RAT	reviewed	Dihydropyrimidinase (DHP) (DHPase) (EC 3.5.2.2) (Dihydropyrimidine amidohydrolase) (Hydantoinase)	Dpys	Rattus norvegicus (Rat)	519	FALSE	FALSE	FALSE	FALSE	0
P84060	DTNB_RAT	reviewed	Dystrobrevin beta (DTN-B) (Beta-dystrobrevin)	Dtnb	Rattus norvegicus (Rat)	654	FALSE	TRUE	FALSE	FALSE	0
P38650	DYHC1_RAT	reviewed	Cytoplasmic dynein 1 heavy chain 1 (Cytoplasmic dynein heavy chain 1) (Dynein heavy chain, cytosolic) (MAP 1C)	Dync1h1 Dhc1 Dnch1 Dnchc1 Dnec1 Dyhc Map1c	Rattus norvegicus (Rat)	4644	FALSE	TRUE	FALSE	FALSE	0
P21575	DYN1_RAT	reviewed	Dynamin-1 (EC 3.6.5.5) (B-dynamin) (D100) (Dynamin, brain)	Dnm1 Dnm	Rattus norvegicus (Rat)	864	FALSE	TRUE	FALSE	FALSE	0
P39052	DYN2_RAT	reviewed	Dynamin-2 (EC 3.6.5.5)	Dnm2 Dyn2	Rattus norvegicus (Rat)	870	TRUE	TRUE	FALSE	FALSE	0
Q5FVG2	E41L5_RAT	reviewed	Band 4.1-like protein 5	Epb41l5 Epb4.1l5	Rattus norvegicus (Rat)	731	TRUE	TRUE	FALSE	FALSE	0
B2RYE5	E41LB_RAT	reviewed	Band 4.1-like protein 4B	Epb41l4b Lulu2	Rattus norvegicus (Rat)	527	FALSE	TRUE	FALSE	FALSE	0
E9PSR7	E9PSR7_RAT	unreviewed	Uncharacterized protein		Rattus norvegicus (Rat)	753	FALSE	FALSE	FALSE	FALSE	0
E9PST1	E9PST1_RAT	unreviewed	Protein RGD1310507	RGD1310507	Rattus norvegicus (Rat)	421	FALSE	FALSE	FALSE	FALSE	0
E9PSV8	E9PSV8_RAT	unreviewed	Neuronal membrane glycoprotein M6-b (RCG49687, isoform CRA_f)	Gpm6b rCG_49687	Rattus norvegicus (Rat)	265	FALSE	FALSE	FALSE	TRUE	4
E9PSW6	E9PSW6_RAT	unreviewed	Protein Lrch4	Lrch4	Rattus norvegicus (Rat)	686	FALSE	FALSE	FALSE	TRUE	1
E9PSX6	E9PSX6_RAT	unreviewed	Calcium-transporting ATPase (EC 3.6.3.8)	Atp2a2	Rattus norvegicus (Rat)	997	TRUE	FALSE	FALSE	TRUE	7
E9PSX8	E9PSX8_RAT	unreviewed	Protein Sipa1	Sipa1	Rattus norvegicus (Rat)	1040	FALSE	FALSE	FALSE	FALSE	0
E9PSZ3	E9PSZ3_RAT	unreviewed	RCG45607, isoform CRA_b (Spectrin alpha chain, non-erythrocytic 1)	Sptan1 rCG_45607	Rattus norvegicus (Rat)	2472	FALSE	FALSE	FALSE	FALSE	0
E9PSZ7	E9PSZ7_RAT	unreviewed	Protein Cyp2t1	Cyp2t1	Rattus norvegicus (Rat)	495	FALSE	FALSE	FALSE	FALSE	1
E9PT28	E9PT28_RAT	unreviewed	Multidrug resistance-associated protein 1	LOC688708 Abcc1	Rattus norvegicus (Rat)	1530	FALSE	FALSE	FALSE	TRUE	16
E9PT65	E9PT65_RAT	unreviewed	Protein Rdx	Rdx	Rattus norvegicus (Rat)	583	FALSE	FALSE	FALSE	FALSE	0
E9PT71	E9PT71_RAT	unreviewed	Protein Pard6g	Pard6g	Rattus norvegicus (Rat)	382	FALSE	FALSE	FALSE	FALSE	0
E9PT74	E9PT74_RAT	unreviewed	Palmitoyltransferase (EC 2.3.1.225)	Zdhhc20	Rattus norvegicus (Rat)	369	FALSE	FALSE	FALSE	TRUE	4
E9PT76	E9PT76_RAT	unreviewed	Uncharacterized protein		Rattus norvegicus (Rat)	221	FALSE	FALSE	FALSE	FALSE	0
E9PTA4	E9PTA4_RAT	unreviewed	Protein Adam9	Adam9	Rattus norvegicus (Rat)	845	FALSE	FALSE	FALSE	TRUE	1
E9PTA5	E9PTA5_RAT	unreviewed	Protein Pign	Pign	Rattus norvegicus (Rat)	931	FALSE	FALSE	FALSE	TRUE	14
E9PTB7	E9PTB7_RAT	unreviewed	Protein Ptprj	Ptprj	Rattus norvegicus (Rat)	1178	FALSE	FALSE	FALSE	TRUE	1
E9PTF9	E9PTF9_RAT	unreviewed	Protein Wasf2	Wasf2	Rattus norvegicus (Rat)	494	FALSE	FALSE	FALSE	FALSE	0
E9PTG5	E9PTG5_RAT	unreviewed	Protein Plekha5	Plekha5	Rattus norvegicus (Rat)	1281	FALSE	FALSE	FALSE	FALSE	0
E9PTR8	E9PTR8_RAT	unreviewed	Protein Slc17a3 (Solute carrier family 17 (Sodium phosphate), member 3, isoform CRA_a)	Slc17a3 rCG_45206	Rattus norvegicus (Rat)	498	FALSE	FALSE	FALSE	TRUE	10
E9PTU4	E9PTU4_RAT	unreviewed	Myosin-11	Myh11	Rattus norvegicus (Rat)	1972	FALSE	FALSE	FALSE	FALSE	0
E9PTW1	E9PTW1_RAT	unreviewed	Protein Clk2	Scamp3 Clk2	Rattus norvegicus (Rat)	350	FALSE	FALSE	FALSE	TRUE	4
E9PTX9	E9PTX9_RAT	unreviewed	Protein Slc12a2	Slc12a2	Rattus norvegicus (Rat)	1203	FALSE	FALSE	FALSE	TRUE	12
E9PU34	E9PU34_RAT	unreviewed	Protein Rmnd1 (RCG41110)	Rmnd1 rCG_41110	Rattus norvegicus (Rat)	450	FALSE	FALSE	FALSE	FALSE	0
E9PU71	E9PU71_RAT	unreviewed	Interleukin-12 subunit beta (Cytotoxic lymphocyte maturation factor 40 kDa subunit) (IL-12 subunit p40)	Il12b IL12B rCG_35081	Rattus norvegicus (Rat)	335	FALSE	FALSE	FALSE	FALSE	1
P31596	EAA2_RAT	reviewed	Excitatory amino acid transporter 2 (GLT-1) (Sodium-dependent glutamate/aspartate transporter 2) (GLUT-R) (Solute carrier family 1 member 2)	Slc1a2 Eaat2 Glt1	Rattus norvegicus (Rat)	573	TRUE	FALSE	FALSE	TRUE	9
Q9JJ46	EBP_RAT	reviewed	3-beta-hydroxysteroid-Delta(8),Delta(7)-isomerase (EC 5.3.3.5) (Cholestenol Delta-isomerase) (Delta(8)-Delta(7) sterol isomerase) (D8-D7 sterol isomerase) (Emopamil-binding protein) (Sterol 8-isomerase)	Ebp Rsi	Rattus norvegicus (Rat)	230	TRUE	FALSE	FALSE	TRUE	5
P42893	ECE1_RAT	reviewed	Endothelin-converting enzyme 1 (ECE-1) (EC 3.4.24.71)	Ece1	Rattus norvegicus (Rat)	762	TRUE	FALSE	FALSE	TRUE	1
Q62651	ECH1_RAT	reviewed	Delta(3,5)-Delta(2,4)-dienoyl-CoA isomerase, mitochondrial (EC 5.3.3.-)	Ech1	Rattus norvegicus (Rat)	327	FALSE	FALSE	FALSE	FALSE	0
Q64428	ECHA_RAT	reviewed	Trifunctional enzyme subunit alpha, mitochondrial (TP-alpha) [Includes: Long-chain enoyl-CoA hydratase (EC 4.2.1.17); Long chain 3-hydroxyacyl-CoA dehydrogenase (EC 1.1.1.211)]	Hadha	Rattus norvegicus (Rat)	763	FALSE	FALSE	FALSE	FALSE	0
Q60587	ECHB_RAT	reviewed	Trifunctional enzyme subunit beta, mitochondrial (TP-beta) [Includes: 3-ketoacyl-CoA thiolase (EC 2.3.1.16) (Acetyl-CoA acyltransferase) (Beta-ketothiolase)]	Hadhb	Rattus norvegicus (Rat)	475	TRUE	FALSE	FALSE	FALSE	0
P14604	ECHM_RAT	reviewed	Enoyl-CoA hydratase, mitochondrial (EC 4.2.1.17) (Enoyl-CoA hydratase 1) (Short-chain enoyl-CoA hydratase) (SCEH)	Echs1	Rattus norvegicus (Rat)	290	FALSE	FALSE	FALSE	FALSE	0
P07896	ECHP_RAT	reviewed	Peroxisomal bifunctional enzyme (PBE) (PBFE) [Includes: Enoyl-CoA hydratase/3,2-trans-enoyl-CoA isomerase (EC 4.2.1.17) (EC 5.3.3.8); 3-hydroxyacyl-CoA dehydrogenase (EC 1.1.1.35)]	Ehhadh	Rattus norvegicus (Rat)	722	FALSE	FALSE	FALSE	FALSE	0
Q5XIC0	ECI2_RAT	reviewed	Enoyl-CoA delta isomerase 2, mitochondrial (EC 5.3.3.8) (Delta(3),delta(2)-enoyl-CoA isomerase) (D3,D2-enoyl-CoA isomerase) (Dodecenoyl-CoA isomerase) (Peroxisomal 3,2-trans-enoyl-CoA isomerase) (pECI)	Eci2 Peci	Rattus norvegicus (Rat)	391	FALSE	FALSE	FALSE	FALSE	0
Q5XIC2	ECSIT_RAT	reviewed	Evolutionarily conserved signaling intermediate in Toll pathway, mitochondrial	Ecsit	Rattus norvegicus (Rat)	434	FALSE	TRUE	FALSE	FALSE	0
Q5XI74	EEPD1_RAT	reviewed	Endonuclease/exonuclease/phosphatase family domain-containing protein 1	Eepd1	Rattus norvegicus (Rat)	569	FALSE	FALSE	FALSE	FALSE	0
P62630	EF1A1_RAT	reviewed	Elongation factor 1-alpha 1 (EF-1-alpha-1) (Elongation factor Tu) (EF-Tu) (Eukaryotic elongation factor 1 A-1) (eEF1A-1)	Eef1a1 Eef1a	Rattus norvegicus (Rat)	462	FALSE	TRUE	FALSE	FALSE	0
P62632	EF1A2_RAT	reviewed	Elongation factor 1-alpha 2 (EF-1-alpha-2) (Eukaryotic elongation factor 1 A-2) (eEF1A-2) (Statin-S1)	Eef1a2 Eef1al Stn Stnl	Rattus norvegicus (Rat)	463	FALSE	FALSE	FALSE	FALSE	0
P05197	EF2_RAT	reviewed	Elongation factor 2 (EF-2)	Eef2	Rattus norvegicus (Rat)	858	FALSE	TRUE	FALSE	FALSE	0
P85834	EFTU_RAT	reviewed	Elongation factor Tu, mitochondrial	Tufm	Rattus norvegicus (Rat)	452	FALSE	FALSE	FALSE	FALSE	0
Q641Z6	EHD1_RAT	reviewed	EH domain-containing protein 1	Ehd1	Rattus norvegicus (Rat)	534	TRUE	TRUE	FALSE	FALSE	0
Q4V8H8	EHD2_RAT	reviewed	EH domain-containing protein 2	Ehd2	Rattus norvegicus (Rat)	543	TRUE	TRUE	FALSE	FALSE	0
Q8R491	EHD3_RAT	reviewed	EH domain-containing protein 3	Ehd3 Ehd2	Rattus norvegicus (Rat)	535	TRUE	TRUE	FALSE	FALSE	0
Q4KM77	EI24_RAT	reviewed	Etoposide-induced protein 2.4 homolog	Ei24	Rattus norvegicus (Rat)	340	TRUE	TRUE	FALSE	TRUE	6
Q1JU68	EIF3A_RAT	reviewed	Eukaryotic translation initiation factor 3 subunit A (eIF3a) (Eukaryotic translation initiation factor 3 subunit 10) (eIF-3-theta)	Eif3a Eif3s10	Rattus norvegicus (Rat)	1354	FALSE	TRUE	FALSE	FALSE	0
Q920L7	ELOV5_RAT	reviewed	Elongation of very long chain fatty acids protein 5 (EC 2.3.1.199) (3-keto acyl-CoA synthase Elovl5) (ELOVL fatty acid elongase 5) (ELOVL FA elongase 5) (Fatty acid elongase 1) (rELO1) (Very long chain 3-ketoacyl-CoA synthase 5) (Very long chain 3-oxoacyl-CoA synthase 5)	Elovl5	Rattus norvegicus (Rat)	299	TRUE	FALSE	FALSE	TRUE	7
Q6AYH6	EMC10_RAT	reviewed	ER membrane protein complex subunit 10	Emc10 Inm02	Rattus norvegicus (Rat)	258	TRUE	FALSE	FALSE	TRUE	2
B0BNG0	EMC2_RAT	reviewed	ER membrane protein complex subunit 2 (Tetratricopeptide repeat protein 35) (TPR repeat protein 35)	Emc2 Ttc35	Rattus norvegicus (Rat)	297	FALSE	TRUE	FALSE	FALSE	0
Q5U2V8	EMC3_RAT	reviewed	ER membrane protein complex subunit 3 (Transmembrane protein 111)	Emc3 Tmem111	Rattus norvegicus (Rat)	261	TRUE	FALSE	FALSE	TRUE	2
Q5FVL2	EMC8_RAT	reviewed	ER membrane protein complex subunit 8 (Neighbor of COX4)	Emc8 Cox4nb	Rattus norvegicus (Rat)	207	FALSE	TRUE	FALSE	FALSE	0
P04764	ENOA_RAT	reviewed	Alpha-enolase (EC 4.2.1.11) (2-phospho-D-glycerate hydro-lyase) (Enolase 1) (Non-neural enolase) (NNE)	Eno1 Eno-1	Rattus norvegicus (Rat)	434	TRUE	TRUE	FALSE	FALSE	0
Q66HD0	ENPL_RAT	reviewed	Endoplasmin (94 kDa glucose-regulated protein) (GRP-94) (Heat shock protein 90 kDa beta member 1)	Hsp90b1 Grp94 Tra1	Rattus norvegicus (Rat)	804	FALSE	FALSE	FALSE	FALSE	0
Q924C3	ENPP1_RAT	reviewed	Ectonucleotide pyrophosphatase/phosphodiesterase family member 1 (E-NPP 1) (Phosphodiesterase I/nucleotide pyrophosphatase 1) (Plasma-cell membrane glycoprotein PC-1) [Includes: Alkaline phosphodiesterase I (EC 3.1.4.1); Nucleotide pyrophosphatase (NPPase) (EC 3.6.1.9)]	Enpp1 Npps Pc1 Pdnp1	Rattus norvegicus (Rat)	906	TRUE	TRUE	TRUE	TRUE	1
P97675	ENPP3_RAT	reviewed	Ectonucleotide pyrophosphatase/phosphodiesterase family member 3 (E-NPP 3) (B10) (Phosphodiesterase I beta) (PD-Ibeta) (Phosphodiesterase I/nucleotide pyrophosphatase 3) (RB13-6 antigen) (CD antigen CD203c) [Includes: Alkaline phosphodiesterase I (EC 3.1.4.1); Nucleotide pyrophosphatase (NPPase) (EC 3.6.1.9)]	Enpp3 Pdnp3	Rattus norvegicus (Rat)	875	TRUE	FALSE	TRUE	TRUE	1
Q6P6S9	ENTP5_RAT	reviewed	Ectonucleoside triphosphate diphosphohydrolase 5 (NTPDase 5) (EC 3.6.1.6) (Guanosine-diphosphatase ENTPD5) (GDPase ENTPD5) (EC 3.6.1.42) (Uridine-diphosphatase ENTPD5) (UDPase ENTPD5)	Entpd5	Rattus norvegicus (Rat)	427	FALSE	FALSE	TRUE	FALSE	2
O55159	EPCAM_RAT	reviewed	Epithelial cell adhesion molecule (Ep-CAM) (Epithelial glycoprotein 314) (EGP314) (Protein D5.7A) (Tumor-associated calcium signal transducer 1) (CD antigen CD326)	Epcam Tacstd1	Rattus norvegicus (Rat)	315	TRUE	FALSE	FALSE	TRUE	1
O08680	EPHA3_RAT	reviewed	Ephrin type-A receptor 3 (EC 2.7.10.1) (EPH-like kinase 4) (EK4) (rEK4) (Tyrosine-protein kinase TYRO4)	Epha3 Rek4 Tyro4	Rattus norvegicus (Rat)	984	TRUE	FALSE	FALSE	TRUE	1
P54757	EPHA5_RAT	reviewed	Ephrin type-A receptor 5 (EC 2.7.10.1) (EPH homology kinase 1) (EHK-1)	Epha5 Ehk-1 Ekh1 Rek7	Rattus norvegicus (Rat)	1005	TRUE	FALSE	FALSE	TRUE	0
P54758	EPHA6_RAT	reviewed	Ephrin type-A receptor 6 (EC 2.7.10.1) (EPH homology kinase 2) (EHK-2)	Epha6 Ehk-2 Ehk2	Rattus norvegicus (Rat)	1035	TRUE	FALSE	FALSE	TRUE	1
P54759	EPHA7_RAT	reviewed	Ephrin type-A receptor 7 (EC 2.7.10.1) (EPH homology kinase 3) (EHK-3)	Epha7 Ehk-3 Ehk3	Rattus norvegicus (Rat)	998	TRUE	FALSE	FALSE	TRUE	2
P29321	EPHA8_RAT	reviewed	Ephrin type-A receptor 8 (EC 2.7.10.1) (EPH- and ELK-related kinase) (Tyrosine-protein kinase receptor EEK) (Fragment)	Epha8 Eek	Rattus norvegicus (Rat)	372	TRUE	FALSE	FALSE	FALSE	0
P09759	EPHB1_RAT	reviewed	Ephrin type-B receptor 1 (EC 2.7.10.1) (ELK) (Tyrosine-protein kinase receptor EPH-2)	Ephb1 Elk Epth2	Rattus norvegicus (Rat)	984	TRUE	FALSE	FALSE	TRUE	1
O88339	EPN1_RAT	reviewed	Epsin-1 (EPS-15-interacting protein 1)	Epn1	Rattus norvegicus (Rat)	575	TRUE	TRUE	FALSE	FALSE	0
Q9Z1Z3	EPN2_RAT	reviewed	Epsin-2 (EPS-15-interacting protein 2)	Epn2	Rattus norvegicus (Rat)	583	FALSE	TRUE	FALSE	FALSE	0
P52020	ERG1_RAT	reviewed	Squalene monooxygenase (EC 1.14.14.17) (Squalene epoxidase) (SE)	Sqle Erg1	Rattus norvegicus (Rat)	573	TRUE	FALSE	FALSE	TRUE	3
P48450	ERG7_RAT	reviewed	Lanosterol synthase (EC 5.4.99.7) (2,3-epoxysqualene--lanosterol cyclase) (Oxidosqualene--lanosterol cyclase) (OSC)	Lss Osc	Rattus norvegicus (Rat)	733	TRUE	FALSE	FALSE	FALSE	0
B5DEH2	ERLN2_RAT	reviewed	Erlin-2 (Endoplasmic reticulum lipid raft-associated protein 2) (Stomatin-prohibitin-flotillin-HflC/K domain-containing protein 2) (SPFH domain-containing protein 2)	Erlin2 Spfh2	Rattus norvegicus (Rat)	339	TRUE	FALSE	FALSE	TRUE	0
Q6UPR8	ERMP1_RAT	reviewed	Endoplasmic reticulum metallopeptidase 1 (EC 3.4.-.-) (Felix-ina)	Ermp1 Fxna	Rattus norvegicus (Rat)	898	TRUE	FALSE	FALSE	TRUE	8
P52555	ERP29_RAT	reviewed	Endoplasmic reticulum resident protein 29 (ERp29) (Endoplasmic reticulum resident protein 31) (ERp31)	Erp29	Rattus norvegicus (Rat)	260	FALSE	FALSE	FALSE	FALSE	1
P56571	ES1_RAT	reviewed	ES1 protein homolog, mitochondrial		Rattus norvegicus (Rat)	266	FALSE	FALSE	FALSE	FALSE	0
Q6AYD4	ESAM_RAT	reviewed	Endothelial cell-selective adhesion molecule	Esam	Rattus norvegicus (Rat)	394	TRUE	FALSE	FALSE	TRUE	2
P10959	EST1C_RAT	reviewed	Carboxylesterase 1C (EC 3.1.1.1) (Carboxyesterase ES-1) (E1) (ES-THET) (Esterase-2) (Liver carboxylesterase 1) (Neutral retinyl ester hydrolase) (NREH) (Retinyl ester hydrolase) (REH)	Ces1c Es2	Rattus norvegicus (Rat)	549	TRUE	FALSE	FALSE	FALSE	0
Q63108	EST1E_RAT	reviewed	Carboxylesterase 1E (EC 3.1.1.1) (Carboxyesterase ES-3) (ES-HTEL) (Egasyn) (Liver carboxylesterase 3) (pI 5.5 esterase)	Ces1e Ces1	Rattus norvegicus (Rat)	561	TRUE	FALSE	FALSE	FALSE	0
Q64573	EST4_RAT	reviewed	Liver carboxylesterase 4 (EC 3.1.1.1) (Carboxyesterase ES-4) (Kidney microsomal carboxylesterase) (Microsomal palmitoyl-CoA hydrolase)		Rattus norvegicus (Rat)	561	TRUE	FALSE	FALSE	FALSE	0
Q63010	EST5_RAT	reviewed	Liver carboxylesterase B-1 (EC 3.1.1.1) (Liver microsomal carboxylesterase)		Rattus norvegicus (Rat)	561	TRUE	FALSE	FALSE	FALSE	0
B0BNE5	ESTD_RAT	reviewed	S-formylglutathione hydrolase (FGH) (EC 3.1.2.12) (Esterase D)	Esd	Rattus norvegicus (Rat)	282	FALSE	TRUE	FALSE	FALSE	0
Q9Z1X1	ESYT1_RAT	reviewed	Extended synaptotagmin-1 (E-Syt1) (Membrane-bound C2 domain-containing protein) (vp115)	Esyt1 Fam62a Mbc2	Rattus norvegicus (Rat)	1088	TRUE	FALSE	FALSE	TRUE	1
P13803	ETFA_RAT	reviewed	Electron transfer flavoprotein subunit alpha, mitochondrial (Alpha-ETF)	Etfa	Rattus norvegicus (Rat)	333	FALSE	FALSE	FALSE	FALSE	0
Q68FU3	ETFB_RAT	reviewed	Electron transfer flavoprotein subunit beta (Beta-ETF)	Etfb	Rattus norvegicus (Rat)	255	FALSE	FALSE	FALSE	FALSE	0
Q6UPE1	ETFD_RAT	reviewed	Electron transfer flavoprotein-ubiquinone oxidoreductase, mitochondrial (ETF-QO) (ETF-ubiquinone oxidoreductase) (EC 1.5.5.1) (Electron-transferring-flavoprotein dehydrogenase) (ETF dehydrogenase)	Etfdh	Rattus norvegicus (Rat)	616	TRUE	FALSE	FALSE	FALSE	0
O54921	EXOC2_RAT	reviewed	Exocyst complex component 2 (Exocyst complex component Sec5) (rSec5)	Exoc2 Sec5 Sec5l1	Rattus norvegicus (Rat)	924	FALSE	FALSE	FALSE	FALSE	0
Q62825	EXOC3_RAT	reviewed	Exocyst complex component 3 (Exocyst complex component Sec6) (rSec6)	Exoc3 Sec6 Sec6l1	Rattus norvegicus (Rat)	755	FALSE	FALSE	FALSE	FALSE	0
Q62824	EXOC4_RAT	reviewed	Exocyst complex component 4 (Exocyst complex component Sec8) (rSec8)	Exoc4 Sec8 Sec8l1	Rattus norvegicus (Rat)	975	FALSE	FALSE	FALSE	FALSE	0
P97878	EXOC5_RAT	reviewed	Exocyst complex component 5 (71 kDa component of rsec6/8 secretory complex) (Exocyst complex component Sec10) (p71)	Exoc5 Sec10l1	Rattus norvegicus (Rat)	708	FALSE	TRUE	FALSE	FALSE	0
O54923	EXOC6_RAT	reviewed	Exocyst complex component 6 (Exocyst complex component Sec15A) (SEC15-like protein 1) (rSec15)	Exoc6 Sec15 Sec15a Sec15l1	Rattus norvegicus (Rat)	804	FALSE	FALSE	FALSE	FALSE	0
O54922	EXOC7_RAT	reviewed	Exocyst complex component 7 (Exocyst complex component Exo70) (rExo70)	Exoc7 Exo70	Rattus norvegicus (Rat)	653	TRUE	TRUE	FALSE	FALSE	0
O54924	EXOC8_RAT	reviewed	Exocyst complex component 8 (Exocyst complex 84 kDa subunit)	Exoc8 Exo84	Rattus norvegicus (Rat)	716	FALSE	TRUE	FALSE	FALSE	0
P31977	EZRI_RAT	reviewed	Ezrin (Cytovillin) (Villin-2) (p81)	Ezr Vil2	Rattus norvegicus (Rat)	586	TRUE	TRUE	FALSE	FALSE	0
B0BN94	F136A_RAT	reviewed	Protein FAM136A	Fam136a	Rattus norvegicus (Rat)	138	FALSE	FALSE	FALSE	FALSE	0
Q4QQV3	F162A_RAT	reviewed	Protein FAM162A (E2-induced gene 5 protein homolog)	Fam162a E2ig5	Rattus norvegicus (Rat)	155	TRUE	FALSE	FALSE	TRUE	1
P19112	F16P1_RAT	reviewed	Fructose-1,6-bisphosphatase 1 (FBPase 1) (EC 3.1.3.11) (D-fructose-1,6-bisphosphate 1-phosphohydrolase 1) (Liver FBPase)	Fbp1 Fbp	Rattus norvegicus (Rat)	363	FALSE	FALSE	FALSE	FALSE	0
F1LLV5	F1LLV5_RAT	unreviewed	UDP-glucuronosyltransferase (EC 2.4.1.17)	Ugt2a1 Ugt2a3 Ugt2b7	Rattus norvegicus (Rat)	525	TRUE	FALSE	FALSE	TRUE	1
F1LM03	F1LM03_RAT	unreviewed	Protein LOC100361492	LOC100361492	Rattus norvegicus (Rat)	488	FALSE	FALSE	FALSE	FALSE	1
F1LM05	F1LM05_RAT	unreviewed	Protein LOC299282	LOC299282	Rattus norvegicus (Rat)	610	FALSE	FALSE	FALSE	FALSE	0
F1LM10	F1LM10_RAT	unreviewed	Protein kinase C theta type (EC 2.7.11.13) (nPKC-theta)	Prkcq	Rattus norvegicus (Rat)	707	TRUE	TRUE	FALSE	FALSE	0
F1LM22	F1LM22_RAT	unreviewed	UDP-glucuronosyltransferase (EC 2.4.1.17)	Ugt2b Ugt2b15	Rattus norvegicus (Rat)	530	TRUE	FALSE	FALSE	TRUE	1
F1LM28	F1LM28_RAT	unreviewed	Neurofibromin (Fragment)	Nf1	Rattus norvegicus (Rat)	2808	FALSE	FALSE	FALSE	FALSE	0
F1LM47	F1LM47_RAT	unreviewed	Succinyl-CoA ligase subunit beta (EC 6.2.1.-)	Sucla2	Rattus norvegicus (Rat)	465	FALSE	FALSE	FALSE	FALSE	0
F1LM54	F1LM54_RAT	unreviewed	Fibroblast growth factor receptor (EC 2.7.10.1)	Fgfr1	Rattus norvegicus (Rat)	822	FALSE	FALSE	FALSE	TRUE	1
F1LM87	F1LM87_RAT	unreviewed	Protein Cd209b	Cd209b	Rattus norvegicus (Rat)	319	FALSE	FALSE	FALSE	TRUE	1
F1LML7	F1LML7_RAT	unreviewed	Protein Hip1r	Hip1r	Rattus norvegicus (Rat)	1069	FALSE	FALSE	FALSE	FALSE	0
F1LMV6	F1LMV6_RAT	unreviewed	Protein Dsp	Dsp	Rattus norvegicus (Rat)	2877	FALSE	FALSE	FALSE	FALSE	0
F1LMV8	F1LMV8_RAT	unreviewed	Protein kinase C (EC 2.7.11.13)	Prkce	Rattus norvegicus (Rat)	548	FALSE	FALSE	FALSE	FALSE	0
F1LMW7	F1LMW7_RAT	unreviewed	Myristoylated alanine-rich C-kinase substrate	Marcks	Rattus norvegicus (Rat)	309	FALSE	FALSE	FALSE	FALSE	0
F1LN42	F1LN42_RAT	unreviewed	Protein Tns1	Tns1	Rattus norvegicus (Rat)	1909	FALSE	FALSE	FALSE	FALSE	0
F1LN69	F1LN69_RAT	unreviewed	Misshapen-like kinase 1	Mink1	Rattus norvegicus (Rat)	1354	FALSE	FALSE	FALSE	FALSE	0
F1LN75	F1LN75_RAT	unreviewed	Septin-9	40057	Rattus norvegicus (Rat)	566	FALSE	FALSE	FALSE	FALSE	0
F1LN88	F1LN88_RAT	unreviewed	Aldehyde dehydrogenase, mitochondrial (RCG21519, isoform CRA_a)	Aldh2 rCG_21519	Rattus norvegicus (Rat)	519	FALSE	FALSE	FALSE	FALSE	0
F1LN91	F1LN91_RAT	unreviewed	Protein Tns3	Tns3	Rattus norvegicus (Rat)	1526	FALSE	FALSE	FALSE	FALSE	0
F1LN92	F1LN92_RAT	unreviewed	Protein Afg3l2	Afg3l2	Rattus norvegicus (Rat)	802	FALSE	FALSE	FALSE	TRUE	2
F1LNC4	F1LNC4_RAT	unreviewed	Vesicle transport through interaction with t-SNAREs homolog 1B	Vti1b	Rattus norvegicus (Rat)	201	FALSE	FALSE	FALSE	FALSE	0
F1LND7	F1LND7_RAT	unreviewed	Farnesyl pyrophosphate synthase (RCG62519, isoform CRA_a)	Fdps rCG_62519	Rattus norvegicus (Rat)	353	FALSE	FALSE	FALSE	FALSE	0
F1LNF0	F1LNF0_RAT	unreviewed	Protein Myh14	Myh14	Rattus norvegicus (Rat)	2000	FALSE	FALSE	FALSE	FALSE	0
F1LNF7	F1LNF7_RAT	unreviewed	Isocitrate dehydrogenase [NAD] subunit, mitochondrial (EC 1.1.1.41)	Idh3a rCG_58214	Rattus norvegicus (Rat)	382	FALSE	FALSE	FALSE	FALSE	0
F1LNG7	F1LNG7_RAT	unreviewed	Guanine nucleotide-binding protein subunit alpha-13	Gna13	Rattus norvegicus (Rat)	377	FALSE	FALSE	FALSE	FALSE	0
F1LNG8	F1LNG8_RAT	unreviewed	Protein Mpv17	Mpv17	Rattus norvegicus (Rat)	169	FALSE	FALSE	FALSE	TRUE	2
F1LNI0	F1LNI0_RAT	unreviewed	Glycerol-3-phosphate dehydrogenase (EC 1.1.5.3)	Gpd2	Rattus norvegicus (Rat)	726	FALSE	FALSE	FALSE	FALSE	1
F1LNL3	F1LNL3_RAT	unreviewed	Protein Abca1	Abca1	Rattus norvegicus (Rat)	2261	FALSE	FALSE	FALSE	TRUE	13
F1LNM0	F1LNM0_RAT	unreviewed	Disks large homolog 1	Dlg1	Rattus norvegicus (Rat)	911	FALSE	FALSE	FALSE	FALSE	0
F1LNP8	F1LNP8_RAT	unreviewed	Poliovirus receptor-related 1 (Protein Pvrl1)	Pvrl1 rCG_58281	Rattus norvegicus (Rat)	515	FALSE	FALSE	FALSE	TRUE	2
F1LNW0	F1LNW0_RAT	unreviewed	Fibroblast growth factor receptor (EC 2.7.10.1)	Fgfr2	Rattus norvegicus (Rat)	840	FALSE	FALSE	FALSE	TRUE	2
F1LNW3	F1LNW3_RAT	unreviewed	Acyl-coenzyme A oxidase	Acox2	Rattus norvegicus (Rat)	681	FALSE	FALSE	FALSE	FALSE	0
F1LNZ2	F1LNZ2_RAT	unreviewed	Protein numb homolog	Numb	Rattus norvegicus (Rat)	653	FALSE	FALSE	FALSE	FALSE	0
F1LP13	F1LP13_RAT	unreviewed	Protein Ptprg	Ptprg	Rattus norvegicus (Rat)	1372	FALSE	FALSE	FALSE	TRUE	1
F1LP21	F1LP21_RAT	unreviewed	Protein Timm8a1	Timm8a1	Rattus norvegicus (Rat)	95	FALSE	FALSE	FALSE	FALSE	0
F1LP30	F1LP30_RAT	unreviewed	Methylcrotonoyl-CoA carboxylase subunit alpha, mitochondrial	Mccc1	Rattus norvegicus (Rat)	715	FALSE	FALSE	FALSE	FALSE	0
F1LP43	F1LP43_RAT	unreviewed	Tyrosine-protein kinase (EC 2.7.10.2)	Hck rCG_37428	Rattus norvegicus (Rat)	503	FALSE	FALSE	FALSE	FALSE	0
F1LP44	F1LP44_RAT	unreviewed	Protein Itgal	Itgal	Rattus norvegicus (Rat)	1161	TRUE	FALSE	FALSE	TRUE	1
F1LP50	F1LP50_RAT	unreviewed	17-beta-hydroxysteroid dehydrogenase type 6	LOC100362350 Hsd17b6 Hsd17b6	Rattus norvegicus (Rat)	317	FALSE	FALSE	FALSE	FALSE	0
F1LP59	F1LP59_RAT	unreviewed	Rab3 GTPase-activating protein catalytic subunit	Rab3gap1 RGD1306487	Rattus norvegicus (Rat)	767	FALSE	FALSE	FALSE	FALSE	0
F1LPB0	F1LPB0_RAT	unreviewed	Sphingosine-1-phosphate phosphatase 1	Sgpp1	Rattus norvegicus (Rat)	271	FALSE	FALSE	FALSE	TRUE	5
F1LPC5	F1LPC5_RAT	unreviewed	Protein Tmem259	Tmem259 Mbrl	Rattus norvegicus (Rat)	574	FALSE	FALSE	FALSE	TRUE	6
F1LPC6	F1LPC6_RAT	unreviewed	Carboxypeptidase D	Cpd	Rattus norvegicus (Rat)	1378	FALSE	FALSE	FALSE	TRUE	1
F1LPE9	F1LPE9_RAT	unreviewed	ELKS/Rab6-interacting/CAST family member 1	Erc1	Rattus norvegicus (Rat)	948	FALSE	FALSE	FALSE	FALSE	0
F1LPG2	F1LPG2_RAT	unreviewed	Protein Dock8	Dock8	Rattus norvegicus (Rat)	2099	FALSE	FALSE	FALSE	FALSE	0
F1LPG5	F1LPG5_RAT	unreviewed	Protein Ndufb4	Ndufb4	Rattus norvegicus (Rat)	129	FALSE	FALSE	FALSE	TRUE	1
F1LPK1	F1LPK1_RAT	unreviewed	Interleukin-6 receptor subunit beta	Il6st	Rattus norvegicus (Rat)	930	FALSE	FALSE	FALSE	TRUE	1
F1LPK7	F1LPK7_RAT	unreviewed	Plastin 3 (T-isoform), isoform CRA_a (Plastin-3)	Pls3 rCG_23133	Rattus norvegicus (Rat)	630	FALSE	FALSE	FALSE	FALSE	0
F1LPL6	F1LPL6_RAT	unreviewed	Tyrosine-protein kinase receptor (EC 2.7.10.1)	Insr	Rattus norvegicus (Rat)	1383	FALSE	FALSE	FALSE	TRUE	1
F1LPM3	F1LPM3_RAT	unreviewed	Sorbin and SH3 domain-containing protein 2	Sorbs2	Rattus norvegicus (Rat)	1196	FALSE	FALSE	FALSE	FALSE	0
F1LPP6	F1LPP6_RAT	unreviewed	A-kinase anchor protein 5	Akap5	Rattus norvegicus (Rat)	714	FALSE	FALSE	FALSE	FALSE	0
F1LPQ4	F1LPQ4_RAT	unreviewed	Phospholipase D2	Pld2	Rattus norvegicus (Rat)	931	FALSE	FALSE	FALSE	FALSE	0
F1LPQ6	F1LPQ6_RAT	unreviewed	Protein Ighm	Ighm	Rattus norvegicus (Rat)	468	FALSE	FALSE	FALSE	FALSE	0
F1LPR6	F1LPR6_RAT	unreviewed	Protein Ighm	Ighm	Rattus norvegicus (Rat)	470	FALSE	FALSE	FALSE	FALSE	0
F1LPV1	F1LPV1_RAT	unreviewed	Ectonucleoside triphosphate diphosphohydrolase 8	Entpd8	Rattus norvegicus (Rat)	494	FALSE	FALSE	FALSE	TRUE	2
F1LPV8	F1LPV8_RAT	unreviewed	Succinyl-CoA ligase subunit beta (EC 6.2.1.-)	Suclg2	Rattus norvegicus (Rat)	431	FALSE	FALSE	FALSE	FALSE	0
F1LQ09	F1LQ09_RAT	unreviewed	Protein Atl2	Atl2	Rattus norvegicus (Rat)	583	FALSE	FALSE	FALSE	TRUE	2
F1LQ55	F1LQ55_RAT	unreviewed	Protein Podn (RCG50466, isoform CRA_a)	Scp2 Podn rCG_50466	Rattus norvegicus (Rat)	547	FALSE	FALSE	FALSE	FALSE	0
F1LQ92	F1LQ92_RAT	unreviewed	Protein sel-1 homolog 1	Sel1l	Rattus norvegicus (Rat)	792	FALSE	FALSE	FALSE	FALSE	0
F1LQC5	F1LQC5_RAT	unreviewed	Receptor protein serine/threonine kinase (EC 2.7.11.30)	Bmpr2 rCG_22178	Rattus norvegicus (Rat)	1038	FALSE	FALSE	FALSE	TRUE	1
F1LQC7	F1LQC7_RAT	unreviewed	Nitric oxide synthase (EC 1.14.13.39)	Nos3	Rattus norvegicus (Rat)	1202	FALSE	FALSE	FALSE	FALSE	0
F1LQF2	F1LQF2_RAT	unreviewed	Protein RT1-S3	RT1-S3	Rattus norvegicus (Rat)	365	FALSE	FALSE	FALSE	TRUE	1
F1LQI1	F1LQI1_RAT	unreviewed	Hydroxyacyl glutathione hydrolase (Hydroxyacylglutathione hydrolase, mitochondrial)	Hagh rCG_35488	Rattus norvegicus (Rat)	309	FALSE	FALSE	FALSE	FALSE	0
F1LQN3	F1LQN3_RAT	unreviewed	Reticulon	Rtn4	Rattus norvegicus (Rat)	1163	TRUE	FALSE	FALSE	TRUE	2
F1LQN9	F1LQN9_RAT	unreviewed	Protein Exoc1	Exoc1 Sec3l1	Rattus norvegicus (Rat)	673	FALSE	FALSE	FALSE	FALSE	0
F1LQR8	F1LQR8_RAT	unreviewed	Uncharacterized protein	Itpr2	Rattus norvegicus (Rat)	2058	FALSE	FALSE	FALSE	FALSE	0
F1LQS3	F1LQS3_RAT	unreviewed	60S ribosomal protein L6	Rpl6-ps1	Rattus norvegicus (Rat)	298	FALSE	FALSE	FALSE	FALSE	0
F1LQS6	F1LQS6_RAT	unreviewed	RCG61833 (Xanthine dehydrogenase/oxidase)	Xdh rCG_61833	Rattus norvegicus (Rat)	1331	FALSE	FALSE	FALSE	FALSE	0
F1LQS9	F1LQS9_RAT	unreviewed	Rho guanine nucleotide exchange factor 11	Arhgef11	Rattus norvegicus (Rat)	1527	FALSE	FALSE	FALSE	FALSE	0
F1LQV9	F1LQV9_RAT	unreviewed	Protein lin-7 homolog A	Lin7a	Rattus norvegicus (Rat)	218	FALSE	FALSE	FALSE	FALSE	0
F1LR10	F1LR10_RAT	unreviewed	Epithelial protein lost in neoplasm (Protein Lima1)	Lima1 eplin rCG_50828	Rattus norvegicus (Rat)	755	FALSE	FALSE	FALSE	FALSE	0
F1LR12	F1LR12_RAT	unreviewed	Protein Nav2	Nav2	Rattus norvegicus (Rat)	2425	FALSE	FALSE	FALSE	FALSE	0
F1LR47	F1LR47_RAT	unreviewed	Protein Cyp2c6v1	Cyp2c6v1	Rattus norvegicus (Rat)	490	FALSE	FALSE	FALSE	FALSE	0
F1LRA1	F1LRA1_RAT	unreviewed	Protein ERGIC-53	Lman1	Rattus norvegicus (Rat)	517	FALSE	FALSE	FALSE	TRUE	1
F1LRE1	F1LRE1_RAT	unreviewed	Glutathione reductase	Gsr rCG_43149	Rattus norvegicus (Rat)	410	FALSE	FALSE	FALSE	FALSE	0
F1LRI5	F1LRI5_RAT	unreviewed	Protein Gcn1l1	Gcn1l1	Rattus norvegicus (Rat)	2671	FALSE	FALSE	FALSE	FALSE	0
F1LRJ9	F1LRJ9_RAT	unreviewed	Selenium-binding protein 1	Selenbp1	Rattus norvegicus (Rat)	496	FALSE	FALSE	FALSE	FALSE	0
F1LRK0	F1LRK0_RAT	unreviewed	Clathrin coat assembly protein AP180	Snap91	Rattus norvegicus (Rat)	918	FALSE	FALSE	FALSE	FALSE	0
F1LRN8	F1LRN8_RAT	unreviewed	Protein Nedd4l	Nedd4l	Rattus norvegicus (Rat)	960	FALSE	FALSE	FALSE	FALSE	0
F1LRS2	F1LRS2_RAT	unreviewed	Protein Dock7	Dock7	Rattus norvegicus (Rat)	2118	FALSE	FALSE	FALSE	FALSE	0
F1LRT1	F1LRT1_RAT	unreviewed	Fructose-1,6-bisphosphatase 1	Fbp1	Rattus norvegicus (Rat)	363	FALSE	FALSE	FALSE	FALSE	0
F1LRT9	F1LRT9_RAT	unreviewed	Cytoplasmic dynein 1 heavy chain 1	Dync1h1	Rattus norvegicus (Rat)	4643	FALSE	FALSE	FALSE	FALSE	0
F1LRV4	F1LRV4_RAT	unreviewed	Heat shock 70 kDa protein 4	Hspa4	Rattus norvegicus (Rat)	840	FALSE	FALSE	FALSE	FALSE	0
F1LRW5	F1LRW5_RAT	unreviewed	G-protein-coupled receptor family C group 5 member C	Gprc5c	Rattus norvegicus (Rat)	441	FALSE	FALSE	FALSE	TRUE	8
F1LRZ7	F1LRZ7_RAT	unreviewed	Neurofilament heavy polypeptide	Nefh	Rattus norvegicus (Rat)	1064	FALSE	FALSE	FALSE	FALSE	0
F1LS48	F1LS48_RAT	unreviewed	Acetyl-CoA acetyltransferase, cytosolic	Acat2 Acat2l1 RGD1562948	Rattus norvegicus (Rat)	397	FALSE	FALSE	FALSE	FALSE	0
F1LS97	F1LS97_RAT	unreviewed	Serine protease hepsin	Hpn	Rattus norvegicus (Rat)	376	FALSE	FALSE	FALSE	FALSE	0
F1LSA1	F1LSA1_RAT	unreviewed	CD44 antigen	Cd44	Rattus norvegicus (Rat)	779	FALSE	FALSE	FALSE	TRUE	1
F1LSA2	F1LSA2_RAT	unreviewed	Cytochrome P450 2B2	Cyp2b2	Rattus norvegicus (Rat)	491	FALSE	FALSE	FALSE	FALSE	1
F1LSD1	F1LSD1_RAT	unreviewed	Adenylate cyclase 6, isoform CRA_b (Adenylate cyclase type 6)	Adcy6 rCG_50695	Rattus norvegicus (Rat)	1166	FALSE	FALSE	FALSE	TRUE	12
F1LSF8	F1LSF8_RAT	unreviewed	Feline leukemia virus subgroup C receptor-related protein 2	Flvcr2	Rattus norvegicus (Rat)	546	FALSE	FALSE	FALSE	TRUE	12
F1LSI5	F1LSI5_RAT	unreviewed	Ras GTPase-activating protein 3 (Fragment)	Rasa3	Rattus norvegicus (Rat)	162	FALSE	FALSE	FALSE	FALSE	0
F1LSM8	F1LSM8_RAT	unreviewed	Dedicator of cytokinesis protein 9	Dock9	Rattus norvegicus (Rat)	2058	FALSE	FALSE	FALSE	FALSE	0
F1LSP2	F1LSP2_RAT	unreviewed	Protein Acad10	Acad10	Rattus norvegicus (Rat)	1069	FALSE	FALSE	FALSE	FALSE	0
F1LST1	F1LST1_RAT	unreviewed	Fibronectin (Fibronectin 1, isoform CRA_c)	Fn1 rCG_25006	Rattus norvegicus (Rat)	2387	FALSE	FALSE	FALSE	FALSE	0
F1LSV4	F1LSV4_RAT	unreviewed	Protein Sptlc2	Sptlc2	Rattus norvegicus (Rat)	560	FALSE	FALSE	FALSE	FALSE	0
F1LSW7	F1LSW7_RAT	unreviewed	60S ribosomal protein L14	Rpl14	Rattus norvegicus (Rat)	214	FALSE	FALSE	FALSE	FALSE	0
F1LSW9	F1LSW9_RAT	unreviewed	Protein LOC100912059	LOC100912059	Rattus norvegicus (Rat)	366	FALSE	FALSE	FALSE	FALSE	0
F1LT10	F1LT10_RAT	unreviewed	Afadin	Mllt4	Rattus norvegicus (Rat)	1773	FALSE	FALSE	FALSE	FALSE	0
F1LT41	F1LT41_RAT	unreviewed	Vesicle transport through interaction with t-SNAREs homolog 1A	Vti1a	Rattus norvegicus (Rat)	212	FALSE	FALSE	FALSE	FALSE	0
F1LT78	F1LT78_RAT	unreviewed	Protein Antxr2	Antxr2	Rattus norvegicus (Rat)	489	FALSE	FALSE	FALSE	TRUE	2
F1LT79	F1LT79_RAT	unreviewed	Aldehyde dehydrogenase	LOC688778	Rattus norvegicus (Rat)	406	FALSE	FALSE	FALSE	FALSE	0
F1LT94	F1LT94_RAT	unreviewed	Protein Arhgef18 (Rho/rac guanine nucleotide exchange factor (GEF) 18 (Predicted))	Arhgef18 Arhgef18_predicted rCG_58937	Rattus norvegicus (Rat)	1184	FALSE	FALSE	FALSE	FALSE	0
F1LTB8	F1LTB8_RAT	unreviewed	UDP-glucuronosyltransferase (EC 2.4.1.17)	RGD1559459	Rattus norvegicus (Rat)	530	TRUE	FALSE	FALSE	TRUE	2
F1LTW9	F1LTW9_RAT	unreviewed	Protein Efr3b	Efr3b	Rattus norvegicus (Rat)	817	FALSE	FALSE	FALSE	FALSE	0
F1LTX8	F1LTX8_RAT	unreviewed	Protein Lpgat1 (RCG20137)	Lpgat1 rCG_20137	Rattus norvegicus (Rat)	370	FALSE	FALSE	FALSE	TRUE	4
F1LTY9	F1LTY9_RAT	unreviewed	Anion exchange protein	Slc4a7	Rattus norvegicus (Rat)	1254	TRUE	FALSE	FALSE	TRUE	11
F1LTZ5	F1LTZ5_RAT	unreviewed	Ectonucleotide pyrophosphatase/phosphodiesterase 4 (Predicted), isoform CRA_a (Protein Enpp4)	Enpp4 Enpp4_predicted rCG_43413	Rattus norvegicus (Rat)	454	FALSE	FALSE	FALSE	TRUE	1
F1LU48	F1LU48_RAT	unreviewed	Protein Ergic1	Ergic1	Rattus norvegicus (Rat)	313	FALSE	FALSE	FALSE	TRUE	2
F1LUG5	F1LUG5_RAT	unreviewed	Protein 2310067B10Rik	2310067B10Rik	Rattus norvegicus (Rat)	1360	FALSE	FALSE	FALSE	TRUE	10
F1LUM5	F1LUM5_RAT	unreviewed	Protein Tubal3 (Tubulin, alpha-like 3 (Predicted))	Tubal3 Tubal3_predicted rCG_55942	Rattus norvegicus (Rat)	382	FALSE	FALSE	FALSE	FALSE	0
F1LUT4	F1LUT4_RAT	unreviewed	Phospholipid-transporting ATPase (EC 3.6.3.1)	Atp8a1	Rattus norvegicus (Rat)	985	TRUE	FALSE	FALSE	TRUE	8
F1LUV3	F1LUV3_RAT	unreviewed	Protein LOC291543	LOC291543	Rattus norvegicus (Rat)	326	FALSE	FALSE	FALSE	FALSE	0
F1LUY5	F1LUY5_RAT	unreviewed	Protein Ttc7b	Ttc7b	Rattus norvegicus (Rat)	582	FALSE	FALSE	FALSE	FALSE	0
F1LV07	F1LV07_RAT	unreviewed	Protein Dnah9	Dnah9	Rattus norvegicus (Rat)	4330	FALSE	FALSE	FALSE	FALSE	0
F1LV10	F1LV10_RAT	unreviewed	Myosin IA (Unconventional myosin-Ia)	Myo1a rCG_60266	Rattus norvegicus (Rat)	1043	FALSE	FALSE	FALSE	FALSE	0
F1LVK0	F1LVK0_RAT	unreviewed	Protein RGD1307100	RGD1307100	Rattus norvegicus (Rat)	4552	FALSE	FALSE	FALSE	FALSE	0
F1LVX2	F1LVX2_RAT	unreviewed	Protein Ehbp1	Ehbp1	Rattus norvegicus (Rat)	1205	FALSE	FALSE	FALSE	FALSE	0
F1LW22	F1LW22_RAT	unreviewed	Protein Pard3b	Pard3b	Rattus norvegicus (Rat)	1203	FALSE	FALSE	FALSE	FALSE	0
F1LW74	F1LW74_RAT	unreviewed	Protein Iqgap2	Iqgap2 LOC100360623	Rattus norvegicus (Rat)	1425	FALSE	FALSE	FALSE	FALSE	0
F1LW77	F1LW77_RAT	unreviewed	Protein Rab33b (RAB33B, member of RAS oncogene family (Predicted), isoform CRA_b)	Rab33b Rab33b_predicted rCG_50078	Rattus norvegicus (Rat)	229	FALSE	FALSE	FALSE	FALSE	0
F1LWG4	F1LWG4_RAT	unreviewed	NADH dehydrogenase (Ubiquinone) 1 alpha subcomplex, assembly factor 1 (Predicted), isoform CRA_a (Protein Ndufaf1)	Ndufaf1 Ndufaf1_predicted rCG_26728	Rattus norvegicus (Rat)	328	FALSE	FALSE	FALSE	FALSE	0
F1LWH4	F1LWH4_RAT	unreviewed	Uncharacterized protein		Rattus norvegicus (Rat)	160	FALSE	FALSE	FALSE	FALSE	0
F1LWJ1	F1LWJ1_RAT	unreviewed	Protein Setd1b	Setd1b	Rattus norvegicus (Rat)	1982	FALSE	FALSE	FALSE	FALSE	0
F1LWK9	F1LWK9_RAT	unreviewed	Protein Ntng1	Ntng1	Rattus norvegicus (Rat)	463	FALSE	FALSE	FALSE	FALSE	0
F1LWQ2	F1LWQ2_RAT	unreviewed	Tumor necrosis factor receptor superfamily member 6 (Tumor necrosis factor receptor superfamily, member 6, isoform CRA_a)	Fas Tnfrsf6 rCG_48544	Rattus norvegicus (Rat)	324	FALSE	FALSE	FALSE	TRUE	1
F1LX07	F1LX07_RAT	unreviewed	Protein Slc25a12	Slc25a12 LOC100360985	Rattus norvegicus (Rat)	655	FALSE	FALSE	FALSE	FALSE	0
F1LXA0	F1LXA0_RAT	unreviewed	NADH dehydrogenase (Ubiquinone) 1 alpha subcomplex, 12 (Predicted), isoform CRA_b (Protein Ndufa12)	Ndufa12 Ndufa12_predicted rCG_49121	Rattus norvegicus (Rat)	145	FALSE	FALSE	FALSE	FALSE	0
F1LXN6	F1LXN6_RAT	unreviewed	Sodium/nucleoside cotransporter	Slc28a2 LOC691960	Rattus norvegicus (Rat)	659	FALSE	FALSE	FALSE	TRUE	12
F1LXU1	F1LXU1_RAT	unreviewed	Uncharacterized protein		Rattus norvegicus (Rat)	114	FALSE	FALSE	FALSE	FALSE	0
F1LXV0	F1LXV0_RAT	unreviewed	Ribosomal protein S6 kinase (EC 2.7.11.1)	Rps6ka1 rCG_30686	Rattus norvegicus (Rat)	735	FALSE	FALSE	FALSE	FALSE	0
F1LXV3	F1LXV3_RAT	unreviewed	Protein Stk26	Stk26 Mst4	Rattus norvegicus (Rat)	416	FALSE	FALSE	FALSE	FALSE	0
F1LY09	F1LY09_RAT	unreviewed	Protein Actr3b	Actr3b	Rattus norvegicus (Rat)	315	FALSE	FALSE	FALSE	FALSE	0
F1LYA6	F1LYA6_RAT	unreviewed	Protein Abi2	Abi2	Rattus norvegicus (Rat)	534	FALSE	FALSE	FALSE	FALSE	0
F1LYH4	F1LYH4_RAT	unreviewed	Protein RGD1564074	RGD1564074	Rattus norvegicus (Rat)	653	FALSE	FALSE	FALSE	FALSE	0
F1LYI7	F1LYI7_RAT	unreviewed	Protein Tmem256 (Putative uncharacterized protein RGD1563438_predicted)	Tmem256 RGD1563438 RGD1563438_predicted rCG_33765	Rattus norvegicus (Rat)	113	FALSE	FALSE	FALSE	TRUE	2
F1LYQ7	F1LYQ7_RAT	unreviewed	Ribosomal protein	LOC680700	Rattus norvegicus (Rat)	221	FALSE	FALSE	FALSE	FALSE	0
F1LYX9	F1LYX9_RAT	unreviewed	Protein Dsg2	Dsg2	Rattus norvegicus (Rat)	1128	TRUE	FALSE	FALSE	TRUE	1
F1LZ05	F1LZ05_RAT	unreviewed	Poly [ADP-ribose] polymerase (PARP) (EC 2.4.2.30)	Parp14	Rattus norvegicus (Rat)	1787	FALSE	FALSE	FALSE	FALSE	0
F1LZ43	F1LZ43_RAT	unreviewed	Protein Dip2a	Dip2a	Rattus norvegicus (Rat)	1562	FALSE	FALSE	FALSE	FALSE	0
F1LZG6	F1LZG6_RAT	unreviewed	Protein Lrba (Fragment)	Lrba	Rattus norvegicus (Rat)	1868	FALSE	FALSE	FALSE	FALSE	0
F1LZW6	F1LZW6_RAT	unreviewed	Protein Slc25a13	Slc25a13	Rattus norvegicus (Rat)	484	FALSE	FALSE	FALSE	FALSE	0
F1LZX9	F1LZX9_RAT	unreviewed	Protein Itgav	Itgav	Rattus norvegicus (Rat)	1047	TRUE	FALSE	FALSE	TRUE	1
F1LZZ6	F1LZZ6_RAT	unreviewed	Stabilin-2	Stab2	Rattus norvegicus (Rat)	2534	FALSE	FALSE	FALSE	TRUE	1
F1M065	F1M065_RAT	unreviewed	Protein Jam2	Jam2	Rattus norvegicus (Rat)	257	FALSE	FALSE	FALSE	TRUE	1
F1M0G3	F1M0G3_RAT	unreviewed	Ectonucleoside triphosphate diphosphohydrolase 1	Entpd1 rCG_57709	Rattus norvegicus (Rat)	511	FALSE	FALSE	FALSE	TRUE	2
F1M0N7	F1M0N7_RAT	unreviewed	Protein Lrrc16a	Lrrc16a	Rattus norvegicus (Rat)	1374	FALSE	FALSE	FALSE	FALSE	0
F1M0Q9	F1M0Q9_RAT	unreviewed	Protein Pm20d1	Pm20d1	Rattus norvegicus (Rat)	472	FALSE	FALSE	FALSE	FALSE	0
F1M0S7	F1M0S7_RAT	unreviewed	Uncharacterized protein		Rattus norvegicus (Rat)	244	FALSE	FALSE	FALSE	FALSE	0
F1M0U4	F1M0U4_RAT	unreviewed	Uncharacterized protein		Rattus norvegicus (Rat)	120	FALSE	FALSE	FALSE	FALSE	0
F1M0U5	F1M0U5_RAT	unreviewed	Protein Nbas	Nbas LOC690073	Rattus norvegicus (Rat)	2357	FALSE	FALSE	FALSE	FALSE	0
F1M115	F1M115_RAT	unreviewed	Protein LOC100364500	LOC100364500	Rattus norvegicus (Rat)	353	FALSE	FALSE	FALSE	TRUE	1
F1M124	F1M124_RAT	unreviewed	Protein Cobll1	Cobll1	Rattus norvegicus (Rat)	1223	FALSE	FALSE	FALSE	FALSE	0
F1M1M2	F1M1M2_RAT	unreviewed	Uncharacterized protein		Rattus norvegicus (Rat)	266	FALSE	FALSE	FALSE	FALSE	0
F1M1W1	F1M1W1_RAT	unreviewed	Protein Acsm2a	Acsm1 Acsm2a Bucs1	Rattus norvegicus (Rat)	577	FALSE	FALSE	FALSE	FALSE	0
F1M201	F1M201_RAT	unreviewed	Dehydrogenase/reductase (SDR family) member 7B, isoform CRA_c (Dehydrogenase/reductase SDR family member 7B)	Dhrs7b rCG_34734	Rattus norvegicus (Rat)	316	FALSE	FALSE	FALSE	TRUE	1
F1M265	F1M265_RAT	unreviewed	Palladin	Palld LOC100360205	Rattus norvegicus (Rat)	1002	FALSE	FALSE	FALSE	FALSE	0
F1M287	F1M287_RAT	unreviewed	Protein Srgap1	Srgap1	Rattus norvegicus (Rat)	1085	FALSE	FALSE	FALSE	FALSE	0
F1M2E9	F1M2E9_RAT	unreviewed	60S ribosomal protein L13	LOC100361259	Rattus norvegicus (Rat)	210	FALSE	FALSE	FALSE	FALSE	0
F1M2K6	F1M2K6_RAT	unreviewed	Protein Pkp4	Pkp4	Rattus norvegicus (Rat)	1190	FALSE	FALSE	FALSE	FALSE	0
F1M2P8	F1M2P8_RAT	unreviewed	Protein kinase C (EC 2.7.11.13)	Prkca	Rattus norvegicus (Rat)	636	FALSE	FALSE	FALSE	FALSE	0
F1M369	F1M369_RAT	unreviewed	Protein Tmtc2	Tmtc2	Rattus norvegicus (Rat)	836	FALSE	FALSE	FALSE	TRUE	8
F1M3E3	F1M3E3_RAT	unreviewed	UDP-glucuronosyltransferase (EC 2.4.1.17)	Ugt2b LOC100361864 Ugt2b15	Rattus norvegicus (Rat)	530	TRUE	FALSE	FALSE	TRUE	1
F1M3J4	F1M3J4_RAT	unreviewed	Protein Abcc4	Abcc4	Rattus norvegicus (Rat)	1325	FALSE	FALSE	FALSE	TRUE	9
F1M3Q1	F1M3Q1_RAT	unreviewed	Protein Ifitm1	Ifitm1	Rattus norvegicus (Rat)	109	FALSE	FALSE	FALSE	TRUE	2
F1M3R4	F1M3R4_RAT	unreviewed	Unconventional myosin-Vb	Myo5b	Rattus norvegicus (Rat)	1845	FALSE	FALSE	FALSE	FALSE	0
F1M3S0	F1M3S0_RAT	unreviewed	Protein Klhl18	Klhl18	Rattus norvegicus (Rat)	509	FALSE	FALSE	FALSE	FALSE	0
F1M495	F1M495_RAT	unreviewed	Mannose receptor, C type 2 (Predicted) (Protein Pla2r1)	Pla2r1 Mrc2_predicted rCG_37779	Rattus norvegicus (Rat)	1461	FALSE	FALSE	FALSE	TRUE	1
F1M4A0	F1M4A0_RAT	unreviewed	Protein Tjp1 (Tight junction protein 1 (Predicted))	Tjp1 Tjp1_predicted rCG_24681	Rattus norvegicus (Rat)	1733	FALSE	FALSE	FALSE	FALSE	0
F1M4C7	F1M4C7_RAT	unreviewed	Uncharacterized protein		Rattus norvegicus (Rat)	266	FALSE	FALSE	FALSE	FALSE	0
F1M4J0	F1M4J0_RAT	unreviewed	Protein Rictor	Rictor	Rattus norvegicus (Rat)	1697	FALSE	FALSE	FALSE	FALSE	0
F1M5T2	F1M5T2_RAT	unreviewed	Diacylglycerol kinase (DAG kinase) (EC 2.7.1.107)	Dgkd	Rattus norvegicus (Rat)	1162	FALSE	FALSE	FALSE	FALSE	0
F1M5V2	F1M5V2_RAT	unreviewed	Protein Glipr2	Glipr2	Rattus norvegicus (Rat)	170	FALSE	FALSE	FALSE	FALSE	0
F1M5Z5	F1M5Z5_RAT	unreviewed	Anoctamin	Ano6 Tmem16f_predicted rCG_50511	Rattus norvegicus (Rat)	799	TRUE	FALSE	FALSE	TRUE	6
F1M609	F1M609_RAT	unreviewed	Acyl-coenzyme A oxidase	Acox1	Rattus norvegicus (Rat)	588	FALSE	FALSE	FALSE	FALSE	0
F1M625	F1M625_RAT	unreviewed	Protein Usp46 (Ubiquitin specific protease 46)	Usp46	Rattus norvegicus (Rat)	366	FALSE	FALSE	FALSE	FALSE	0
F1M654	F1M654_RAT	unreviewed	Protein Smim1 (RCG31049, isoform CRA_a)	Smim1 rCG_31049	Rattus norvegicus (Rat)	78	FALSE	FALSE	FALSE	TRUE	1
F1M6C4	F1M6C4_RAT	unreviewed	Protein Arl15 (RCG44824, isoform CRA_b)	Arl15 rCG_44824	Rattus norvegicus (Rat)	204	FALSE	FALSE	FALSE	FALSE	0
F1M6Z1	F1M6Z1_RAT	unreviewed	Apolipoprotein B-100	Apob	Rattus norvegicus (Rat)	4506	FALSE	FALSE	FALSE	FALSE	0
F1M6Z6	F1M6Z6_RAT	unreviewed	Cytochrome P450 2B15	Cyp2b15 LOC100911763	Rattus norvegicus (Rat)	495	FALSE	FALSE	FALSE	FALSE	0
F1M706	F1M706_RAT	unreviewed	60S ribosomal protein L36	LOC100360439	Rattus norvegicus (Rat)	105	FALSE	FALSE	FALSE	FALSE	0
F1M754	F1M754_RAT	unreviewed	Mitogen-activated protein kinase kinase kinase kinase 4 (Predicted) (Protein Map4k4)	Map4k4 Map4k4_predicted rCG_22368	Rattus norvegicus (Rat)	1178	FALSE	FALSE	FALSE	FALSE	0
F1M775	F1M775_RAT	unreviewed	Protein Diaph1	Diaph1	Rattus norvegicus (Rat)	1265	FALSE	FALSE	FALSE	FALSE	0
F1M779	F1M779_RAT	unreviewed	Clathrin heavy chain	Cltc	Rattus norvegicus (Rat)	1675	TRUE	TRUE	FALSE	FALSE	0
F1M790	F1M790_RAT	unreviewed	Prostaglandin F2 receptor negative regulator	Ptgfrn	Rattus norvegicus (Rat)	879	FALSE	FALSE	FALSE	TRUE	1
F1M7E5	F1M7E5_RAT	unreviewed	Protein Cdh5	Cdh5	Rattus norvegicus (Rat)	776	TRUE	FALSE	FALSE	TRUE	2
F1M7H7	F1M7H7_RAT	unreviewed	Membrane-associated guanylate kinase, WW and PDZ domain-containing protein 1	Magi1	Rattus norvegicus (Rat)	1011	FALSE	FALSE	FALSE	FALSE	0
F1M7L9	F1M7L9_RAT	unreviewed	Protein Pkp2	Pkp2	Rattus norvegicus (Rat)	792	FALSE	FALSE	FALSE	FALSE	0
F1M7N2	F1M7N2_RAT	unreviewed	Ectonucleoside triphosphate diphosphohydrolase 2	Entpd2	Rattus norvegicus (Rat)	545	FALSE	FALSE	FALSE	TRUE	2
F1M7N8	F1M7N8_RAT	unreviewed	UDP-glucuronosyltransferase (EC 2.4.1.17)	Ugt2b37 LOC102550717 Ugt2b Ugt2b15	Rattus norvegicus (Rat)	530	TRUE	FALSE	FALSE	TRUE	1
F1M7P4	F1M7P4_RAT	unreviewed	Peripherin	Prph	Rattus norvegicus (Rat)	473	FALSE	FALSE	FALSE	FALSE	0
F1M7X5	F1M7X5_RAT	unreviewed	Dipeptidyl peptidase 4	Dpp4	Rattus norvegicus (Rat)	767	FALSE	FALSE	FALSE	FALSE	1
F1M820	F1M820_RAT	unreviewed	Sorbin and SH3 domain-containing protein 1	Sorbs1	Rattus norvegicus (Rat)	1290	FALSE	FALSE	FALSE	FALSE	0
F1M823	F1M823_RAT	unreviewed	Intersectin-1	Itsn1	Rattus norvegicus (Rat)	1217	FALSE	FALSE	FALSE	FALSE	0
F1M836	F1M836_RAT	unreviewed	MAP/microtubule affinity-regulating kinase 3	Mark3	Rattus norvegicus (Rat)	797	FALSE	FALSE	FALSE	FALSE	0
F1M865	F1M865_RAT	unreviewed	Sorbin and SH3 domain-containing protein 1	Sorbs1	Rattus norvegicus (Rat)	740	FALSE	FALSE	FALSE	FALSE	0
F1M8C7	F1M8C7_RAT	unreviewed	Uncharacterized protein		Rattus norvegicus (Rat)	149	FALSE	FALSE	FALSE	FALSE	0
F1M8K0	F1M8K0_RAT	unreviewed	Protein Dag1	Dag1	Rattus norvegicus (Rat)	893	FALSE	FALSE	FALSE	TRUE	1
F1M8Y2	F1M8Y2_RAT	unreviewed	Tetraspanin	Tspan7	Rattus norvegicus (Rat)	201	TRUE	FALSE	FALSE	TRUE	3
F1M907	F1M907_RAT	unreviewed	Disks large homolog 2	Dlg2	Rattus norvegicus (Rat)	787	FALSE	FALSE	FALSE	FALSE	0
F1M953	F1M953_RAT	unreviewed	Stress-70 protein, mitochondrial	Hspa9	Rattus norvegicus (Rat)	679	FALSE	FALSE	FALSE	FALSE	0
F1M9B1	F1M9B1_RAT	unreviewed	Protein LOC100912008 (Surfeit 1, isoform CRA_b)	LOC100912008 Surf1 rCG_45642	Rattus norvegicus (Rat)	306	FALSE	FALSE	FALSE	FALSE	0
F1M9F3	F1M9F3_RAT	unreviewed	Protein RT1-CE16	RT1-CE16	Rattus norvegicus (Rat)	330	FALSE	FALSE	FALSE	TRUE	1
F1M9G6	F1M9G6_RAT	unreviewed	Serine/threonine-protein kinase TAO1	Taok1	Rattus norvegicus (Rat)	992	FALSE	FALSE	FALSE	FALSE	0
F1M9X7	F1M9X7_RAT	unreviewed	Calcium channel, voltage-dependent, alpha 2/delta subunit 2 (Voltage-dependent calcium channel subunit alpha-2/delta-2)	Cacna2d2 rCG_25070	Rattus norvegicus (Rat)	1157	FALSE	FALSE	FALSE	FALSE	0
F1MA10	F1MA10_RAT	unreviewed	NAD(P)(+)--arginine ADP-ribosyltransferase (EC 2.4.2.31) (Mono(ADP-ribosyl)transferase)	Art4	Rattus norvegicus (Rat)	306	FALSE	FALSE	FALSE	FALSE	0
F1MA22	F1MA22_RAT	unreviewed	Graves disease carrier protein	Slc25a16	Rattus norvegicus (Rat)	331	FALSE	FALSE	FALSE	FALSE	0
F1MA36	F1MA36_RAT	unreviewed	Spectrin beta 3 (Spectrin beta chain, non-erythrocytic 2)	Sptbn2 Spnb3 rCG_48072	Rattus norvegicus (Rat)	2388	FALSE	FALSE	FALSE	FALSE	0
F1MA46	F1MA46_RAT	unreviewed	Protein Pcdh12 (Protocadherin 12, isoform CRA_b)	Pcdh12 rCG_49360	Rattus norvegicus (Rat)	1179	FALSE	FALSE	FALSE	TRUE	1
F1MA89	F1MA89_RAT	unreviewed	Protein Ccny	Ccny	Rattus norvegicus (Rat)	341	FALSE	FALSE	FALSE	FALSE	0
F1MAD2	F1MAD2_RAT	unreviewed	Protein Inadl	Inadl	Rattus norvegicus (Rat)	1836	FALSE	FALSE	FALSE	FALSE	0
F1MAJ0	F1MAJ0_RAT	unreviewed	Protein Ephb2	Ephb2	Rattus norvegicus (Rat)	963	FALSE	FALSE	FALSE	TRUE	1
F1MAK9	F1MAK9_RAT	unreviewed	Protein Smpd4 (RCG36774)	Smpd4 rCG_36774	Rattus norvegicus (Rat)	823	FALSE	FALSE	FALSE	TRUE	2
F1MAR6	F1MAR6_RAT	unreviewed	Protein Prodh	Prodh	Rattus norvegicus (Rat)	599	FALSE	FALSE	FALSE	FALSE	0
Q5XIJ4	F210A_RAT	reviewed	Protein FAM210A	Fam210a	Rattus norvegicus (Rat)	273	TRUE	FALSE	FALSE	TRUE	1
Q6AXX6	F213A_RAT	reviewed	Redox-regulatory protein FAM213A (Peroxiredoxin-like 2 activated in M-CSF stimulated monocytes) (Protein PAMM) (Sperm head protein 1)	Fam213a Pamm Shp1	Rattus norvegicus (Rat)	229	FALSE	TRUE	FALSE	FALSE	1
Q5M7W6	F234A_RAT	reviewed	Protein FAM234A (Protein ITFG3)	Fam234a Itfg3	Rattus norvegicus (Rat)	552	TRUE	FALSE	FALSE	TRUE	1
P07953	F261_RAT	reviewed	6-phosphofructo-2-kinase/fructose-2,6-bisphosphatase 1 (6PF-2-K/Fru-2,6-P2ase 1) (PFK/FBPase 1) (6PF-2-K/Fru-2,6-P2ase liver isozyme) [Includes: 6-phosphofructo-2-kinase (EC 2.7.1.105); Fructose-2,6-bisphosphatase (EC 3.1.3.46)]	Pfkfb1	Rattus norvegicus (Rat)	471	FALSE	FALSE	FALSE	FALSE	0
F7DLY1	F7DLY1_RAT	unreviewed	Eps8l2 protein (Protein Eps8l2)	Eps8l2	Rattus norvegicus (Rat)	729	FALSE	FALSE	FALSE	FALSE	0
F7EPE0	F7EPE0_RAT	unreviewed	Prosaposin	Psap	Rattus norvegicus (Rat)	557	FALSE	FALSE	FALSE	FALSE	0
F7EWC1	F7EWC1_RAT	unreviewed	Protein Vasp	Vasp	Rattus norvegicus (Rat)	374	FALSE	FALSE	FALSE	FALSE	0
F7EYF1	F7EYF1_RAT	unreviewed	E3 ubiquitin-protein ligase (EC 6.3.2.-)	Wwp2	Rattus norvegicus (Rat)	758	FALSE	FALSE	FALSE	FALSE	0
F7F0U1	F7F0U1_RAT	unreviewed	Protein Cyp3a62	Cyp3a62 Cyp3a9	Rattus norvegicus (Rat)	480	FALSE	FALSE	FALSE	FALSE	0
F7F3M3	F7F3M3_RAT	unreviewed	Carboxylic ester hydrolase (EC 3.1.1.-)	Ces2a	Rattus norvegicus (Rat)	410	FALSE	FALSE	FALSE	FALSE	0
F7F469	F7F469_RAT	unreviewed	Protein Igtp	Igtp	Rattus norvegicus (Rat)	1388	FALSE	FALSE	FALSE	FALSE	0
F7F5B5	F7F5B5_RAT	unreviewed	Protein LOC103690020	LOC103690020	Rattus norvegicus (Rat)	472	FALSE	FALSE	FALSE	TRUE	2
F7F9U6	F7F9U6_RAT	unreviewed	Plectin	Plec	Rattus norvegicus (Rat)	4544	FALSE	FALSE	FALSE	FALSE	0
F7FF10	F7FF10_RAT	unreviewed	Protein Cyp2j4	Cyp2j4	Rattus norvegicus (Rat)	432	FALSE	FALSE	FALSE	FALSE	0
F7FHR5	F7FHR5_RAT	unreviewed	Protein LOC100365958 (RCG60176, isoform CRA_a)	LOC100365958 Rdh16 rCG_60176	Rattus norvegicus (Rat)	317	FALSE	FALSE	FALSE	FALSE	0
F7FKF2	F7FKF2_RAT	unreviewed	Protein LOC364556	LOC364556	Rattus norvegicus (Rat)	708	FALSE	FALSE	FALSE	FALSE	0
F7FL53	F7FL53_RAT	unreviewed	Protein Slc43a1	Slc43a1	Rattus norvegicus (Rat)	606	FALSE	FALSE	FALSE	TRUE	10
F7FNS3	F7FNS3_RAT	unreviewed	Protein Derl1	Derl1	Rattus norvegicus (Rat)	251	FALSE	FALSE	FALSE	TRUE	5
F8WFG6	F8WFG6_RAT	unreviewed	Scavenger receptor class B member 1	Scarb1	Rattus norvegicus (Rat)	479	FALSE	FALSE	FALSE	TRUE	1
F8WFK6	F8WFK6_RAT	unreviewed	Glutathione peroxidase	Gpx4	Rattus norvegicus (Rat)	252	FALSE	FALSE	FALSE	FALSE	0
F8WFM2	F8WFM2_RAT	unreviewed	Beta-soluble NSF attachment protein	Napb	Rattus norvegicus (Rat)	298	FALSE	FALSE	FALSE	FALSE	0
F8WFT7	F8WFT7_RAT	unreviewed	Anion exchange protein	Slc4a1	Rattus norvegicus (Rat)	928	TRUE	FALSE	FALSE	TRUE	10
Q7TP54	FA65B_RAT	reviewed	Protein FAM65B	Fam65b	Rattus norvegicus (Rat)	1310	TRUE	TRUE	FALSE	FALSE	0
P25093	FAAA_RAT	reviewed	Fumarylacetoacetase (FAA) (EC 3.7.1.2) (Beta-diketonase) (Fumarylacetoacetate hydrolase)	Fah	Rattus norvegicus (Rat)	419	FALSE	FALSE	FALSE	FALSE	0
P97612	FAAH1_RAT	reviewed	Fatty-acid amide hydrolase 1 (EC 3.5.1.99) (Anandamide amidohydrolase 1) (Oleamide hydrolase 1)	Faah Faah1	Rattus norvegicus (Rat)	579	TRUE	FALSE	FALSE	TRUE	1
P02692	FABPL_RAT	reviewed	Fatty acid-binding protein, liver (Fatty acid-binding protein 1) (Liver-type fatty acid-binding protein) (L-FABP) (Squalene- and sterol-carrier protein) (SCP) (Z-protein) (p14)	Fabp1	Rattus norvegicus (Rat)	127	FALSE	TRUE	FALSE	FALSE	0
Q920R3	FADS1_RAT	reviewed	Fatty acid desaturase 1 (EC 1.14.19.-) (Delta(5) fatty acid desaturase) (D5D) (Delta(5) desaturase) (Delta-5 desaturase)	Fads1	Rattus norvegicus (Rat)	447	TRUE	FALSE	FALSE	TRUE	3
Q9Z122	FADS2_RAT	reviewed	Fatty acid desaturase 2 (EC 1.14.19.-) (Delta(6) fatty acid desaturase) (D6D) (Delta(6) desaturase) (Delta-6 desaturase)	Fads2 Fadsd6	Rattus norvegicus (Rat)	444	TRUE	FALSE	FALSE	TRUE	3
Q5BK32	FAF2_RAT	reviewed	FAS-associated factor 2 (UBX domain-containing protein 8)	Faf2 Ubxd8	Rattus norvegicus (Rat)	346	FALSE	TRUE	FALSE	FALSE	0
Q6AYQ8	FAHD1_RAT	reviewed	Acylpyruvase FAHD1, mitochondrial (EC 3.7.1.5) (Fumarylacetoacetate hydrolase domain-containing protein 1) (Oxaloacetate decarboxylase) (OAA decarboxylase) (EC 4.1.1.3)	Fahd1	Rattus norvegicus (Rat)	221	FALSE	TRUE	FALSE	FALSE	0
O35346	FAK1_RAT	reviewed	Focal adhesion kinase 1 (FADK 1) (EC 2.7.10.2) (Focal adhesion kinase-related nonkinase) (FRNK) (Protein-tyrosine kinase 2) (p125FAK) (pp125FAK)	Ptk2 Fak Fak1	Rattus norvegicus (Rat)	1055	TRUE	TRUE	FALSE	FALSE	0
F1LYQ8	FARP1_RAT	reviewed	FERM, RhoGEF and pleckstrin domain-containing protein 1	Farp1	Rattus norvegicus (Rat)	1049	TRUE	TRUE	FALSE	FALSE	0
P12785	FAS_RAT	reviewed	Fatty acid synthase (EC 2.3.1.85) [Includes: [Acyl-carrier-protein] S-acetyltransferase (EC 2.3.1.38); [Acyl-carrier-protein] S-malonyltransferase (EC 2.3.1.39); 3-oxoacyl-[acyl-carrier-protein] synthase (EC 2.3.1.41); 3-oxoacyl-[acyl-carrier-protein] reductase (EC 1.1.1.100); 3-hydroxyacyl-[acyl-carrier-protein] dehydratase (EC 4.2.1.59); Enoyl-[acyl-carrier-protein] reductase (EC 1.3.1.39); Ole…	Fasn	Rattus norvegicus (Rat)	2505	FALSE	TRUE	FALSE	FALSE	0
P22509	FBRL_RAT	reviewed	rRNA 2'-O-methyltransferase fibrillarin (EC 2.1.1.-) (Histone-glutamine methyltransferase) (Nucleolar protein 1)	Fbl	Rattus norvegicus (Rat)	327	FALSE	FALSE	FALSE	FALSE	0
Q63203	FCGR2_RAT	reviewed	Low affinity immunoglobulin gamma Fc region receptor II (Fc-gamma RII) (FcRII) (IgG Fc receptor II beta) (CD antigen CD32)	Fcgr2 Fcgr2b	Rattus norvegicus (Rat)	285	TRUE	FALSE	FALSE	TRUE	1
P27645	FCGR3_RAT	reviewed	Low affinity immunoglobulin gamma Fc region receptor III (IgG Fc receptor III) (Fc-gamma RIII) (FcRIII) (CD antigen CD16)	Fcgr3	Rattus norvegicus (Rat)	267	TRUE	FALSE	FALSE	TRUE	1
P13599	FCGRN_RAT	reviewed	IgG receptor FcRn large subunit p51 (FcRn) (IgG Fc fragment receptor transporter alpha chain) (Neonatal Fc receptor)	Fcgrt Fcrn	Rattus norvegicus (Rat)	366	TRUE	FALSE	FALSE	TRUE	1
D3ZYR1	FCHO2_RAT	reviewed	F-BAR domain only protein 2	Fcho2	Rattus norvegicus (Rat)	809	TRUE	TRUE	FALSE	FALSE	0
Q02769	FDFT_RAT	reviewed	Squalene synthase (SQS) (SS) (EC 2.5.1.21) (FPP:FPP farnesyltransferase) (Farnesyl-diphosphate farnesyltransferase)	Fdft1	Rattus norvegicus (Rat)	416	TRUE	FALSE	FALSE	TRUE	0
P24090	FETUA_RAT	reviewed	Alpha-2-HS-glycoprotein (59 kDa bone sialic acid-containing protein) (BSP) (Fetuin-A) (Glycoprotein PP63)	Ahsg Fetua	Rattus norvegicus (Rat)	352	FALSE	FALSE	TRUE	FALSE	0
Q9QX79	FETUB_RAT	reviewed	Fetuin-B (Fetuin-like protein IRL685)	Fetub	Rattus norvegicus (Rat)	378	FALSE	FALSE	TRUE	FALSE	0
Q498D6	FGFR4_RAT	reviewed	Fibroblast growth factor receptor 4 (FGFR-4) (EC 2.7.10.1) (CD antigen CD334)	Fgfr4	Rattus norvegicus (Rat)	800	TRUE	FALSE	FALSE	TRUE	0
Q6P6U0	FGR_RAT	reviewed	Tyrosine-protein kinase Fgr (EC 2.7.10.2) (Proto-oncogene c-Fgr) (p55-Fgr)	Fgr	Rattus norvegicus (Rat)	517	TRUE	TRUE	FALSE	FALSE	0
P06399	FIBA_RAT	reviewed	Fibrinogen alpha chain [Cleaved into: Fibrinopeptide A; Fibrinogen alpha chain]	Fga	Rattus norvegicus (Rat)	782	FALSE	FALSE	TRUE	FALSE	0
P14480	FIBB_RAT	reviewed	Fibrinogen beta chain (Liver regeneration-related protein LRRG036/LRRG043/LRRG189) [Cleaved into: Fibrinopeptide B; Fibrinogen beta chain]	Fgb Ab1-181 Ab1-216 Ac1-581	Rattus norvegicus (Rat)	479	FALSE	FALSE	TRUE	FALSE	0
P02680	FIBG_RAT	reviewed	Fibrinogen gamma chain	Fgg	Rattus norvegicus (Rat)	445	FALSE	FALSE	TRUE	FALSE	0
P04937	FINC_RAT	reviewed	Fibronectin (FN) [Cleaved into: Anastellin]	Fn1	Rattus norvegicus (Rat)	2477	FALSE	FALSE	TRUE	FALSE	0
P84817	FIS1_RAT	reviewed	Mitochondrial fission 1 protein (FIS1 homolog) (rFis1) (Tetratricopeptide repeat protein 11) (TPR repeat protein 11)	Fis1 Ttc11	Rattus norvegicus (Rat)	152	TRUE	FALSE	FALSE	TRUE	1
Q3B7U9	FKBP8_RAT	reviewed	Peptidyl-prolyl cis-trans isomerase FKBP8 (PPIase FKBP8) (EC 5.2.1.8) (FK506-binding protein 8) (FKBP-8) (Rotamase)	Fkbp8	Rattus norvegicus (Rat)	403	TRUE	TRUE	FALSE	TRUE	1
D3ZHA0	FLNC_RAT	reviewed	Filamin-C (FLN-C) (ABP-280-like protein) (ABP-L) (Actin-binding-like protein) (Filamin-2) (Gamma-filamin)	Flnc Abpl Fln2	Rattus norvegicus (Rat)	2726	TRUE	TRUE	FALSE	FALSE	0
Q9Z1E1	FLOT1_RAT	reviewed	Flotillin-1 (Reggie-2) (REG-2)	Flot1 Reg2	Rattus norvegicus (Rat)	428	TRUE	FALSE	FALSE	FALSE	0
Q9Z2S9	FLOT2_RAT	reviewed	Flotillin-2 (Reggie-1) (REG-1)	Flot2 Reg1	Rattus norvegicus (Rat)	428	TRUE	FALSE	FALSE	FALSE	0
P36365	FMO1_RAT	reviewed	Dimethylaniline monooxygenase [N-oxide-forming] 1 (EC 1.14.13.8) (Dimethylaniline oxidase 1) (Hepatic flavin-containing monooxygenase 1) (FMO 1)	Fmo1 Fmo-1	Rattus norvegicus (Rat)	532	TRUE	FALSE	FALSE	FALSE	1
Q9EQ76	FMO3_RAT	reviewed	Dimethylaniline monooxygenase [N-oxide-forming] 3 (EC 1.14.13.8) (Dimethylaniline oxidase 3) (Hepatic flavin-containing monooxygenase 3) (FMO 3) (Trimethylamine monooxygenase) (EC 1.14.13.148)	Fmo3	Rattus norvegicus (Rat)	531	TRUE	FALSE	FALSE	FALSE	0
Q8K4B7	FMO4_RAT	reviewed	Dimethylaniline monooxygenase [N-oxide-forming] 4 (EC 1.14.13.8) (Dimethylaniline oxidase 4) (Hepatic flavin-containing monooxygenase 4) (FMO 4)	Fmo4	Rattus norvegicus (Rat)	560	TRUE	FALSE	FALSE	TRUE	0
Q8K4C0	FMO5_RAT	reviewed	Dimethylaniline monooxygenase [N-oxide-forming] 5 (EC 1.14.13.8) (Dimethylaniline oxidase 5) (Hepatic flavin-containing monooxygenase 5) (FMO 5)	Fmo5	Rattus norvegicus (Rat)	533	TRUE	FALSE	FALSE	FALSE	1
P70627	FOLH1_RAT	reviewed	Glutamate carboxypeptidase 2 (EC 3.4.17.21) (Folate hydrolase 1) (Folylpoly-gamma-glutamate carboxypeptidase) (FGCP) (Glutamate carboxypeptidase II) (GCPII) (Membrane glutamate carboxypeptidase) (mGCP) (N-acetylated-alpha-linked acidic dipeptidase I) (NAALADase I) (Prostate-specific membrane antigen homolog) (Pteroylpoly-gamma-glutamate carboxypeptidase)	Folh1 Naalad1	Rattus norvegicus (Rat)	752	TRUE	FALSE	FALSE	TRUE	1
Q62786	FPRP_RAT	reviewed	Prostaglandin F2 receptor negative regulator (Prostaglandin F2-alpha receptor regulatory protein) (Prostaglandin F2-alpha receptor-associated protein) (CD antigen CD315)	Ptgfrn Fprp	Rattus norvegicus (Rat)	879	TRUE	FALSE	FALSE	TRUE	1
Q62662	FRK_RAT	reviewed	Tyrosine-protein kinase FRK (EC 2.7.10.2) (FYN-related kinase) (Gastrointestinal-associated kinase) (GASK) (Gastrointestinal-associated tyrosine kinase) (GTK)	Frk Gask	Rattus norvegicus (Rat)	506	FALSE	TRUE	FALSE	FALSE	0
O88618	FTCD_RAT	reviewed	Formimidoyltransferase-cyclodeaminase (58 kDa microtubule-binding protein) (Formiminotransferase-cyclodeaminase) (FTCD) [Includes: Glutamate formimidoyltransferase (EC 2.1.2.5) (Glutamate formiminotransferase) (Glutamate formyltransferase); Formimidoyltetrahydrofolate cyclodeaminase (EC 4.3.1.4) (Formiminotetrahydrofolate cyclodeaminase)]	Ftcd	Rattus norvegicus (Rat)	541	FALSE	TRUE	FALSE	FALSE	0
P14408	FUMH_RAT	reviewed	Fumarate hydratase, mitochondrial (Fumarase) (EC 4.2.1.2)	Fh Fh1	Rattus norvegicus (Rat)	507	FALSE	TRUE	FALSE	FALSE	0
Q9QZH7	FXL20_RAT	reviewed	F-box/LRR-repeat protein 20 (F-box and leucine-rich repeat protein 20) (F-box/LRR-repeat protein 2-like)	Fbxl20 Fbl2	Rattus norvegicus (Rat)	276	FALSE	TRUE	FALSE	FALSE	0
Q62844	FYN_RAT	reviewed	Tyrosine-protein kinase Fyn (EC 2.7.10.2) (Proto-oncogene c-Fyn) (p59-Fyn)	Fyn	Rattus norvegicus (Rat)	537	TRUE	FALSE	FALSE	FALSE	0
P04797	G3P_RAT	reviewed	Glyceraldehyde-3-phosphate dehydrogenase (GAPDH) (EC 1.2.1.12) (38 kDa BFA-dependent ADP-ribosylation substrate) (BARS-38) (Peptidyl-cysteine S-nitrosylase GAPDH) (EC 2.6.99.-)	Gapdh Gapd	Rattus norvegicus (Rat)	333	FALSE	TRUE	FALSE	FALSE	0
Q9ESV6	G3PT_RAT	reviewed	Glyceraldehyde-3-phosphate dehydrogenase, testis-specific (EC 1.2.1.12) (Spermatogenic cell-specific glyceraldehyde 3-phosphate dehydrogenase 2) (GAPDH-2) (Spermatogenic glyceraldehyde-3-phosphate dehydrogenase)	Gapdhs Gapd-s Gapds	Rattus norvegicus (Rat)	432	FALSE	TRUE	FALSE	FALSE	0
G3V602	G3V602_RAT	unreviewed	Protein Xpr1 (Xenotropic and polytropic retrovirus receptor 1 (Predicted))	Xpr1 Xpr1_predicted rCG_46412	Rattus norvegicus (Rat)	696	FALSE	FALSE	FALSE	TRUE	6
G3V624	G3V624_RAT	unreviewed	Coronin	Coro1c RGD1564490_predicted rCG_21130	Rattus norvegicus (Rat)	474	FALSE	FALSE	FALSE	FALSE	0
G3V632	G3V632_RAT	unreviewed	Epimorphin, isoform CRA_a (Syntaxin-2)	Stx2 Epim rCG_21515	Rattus norvegicus (Rat)	290	FALSE	FALSE	FALSE	TRUE	1
G3V633	G3V633_RAT	unreviewed	FMS-like tyrosine kinase 1, isoform CRA_a (Vascular endothelial growth factor receptor 1)	Flt1 LOC100911280 rCG_42658	Rattus norvegicus (Rat)	1336	TRUE	FALSE	FALSE	FALSE	0
G3V637	G3V637_RAT	unreviewed	Syntaxin binding protein 2, isoform CRA_b (Syntaxin-binding protein 2)	Stxbp2 rCG_58973	Rattus norvegicus (Rat)	594	FALSE	FALSE	FALSE	FALSE	0
G3V640	G3V640_RAT	unreviewed	Mitochondrial import inner membrane translocase subunit TIM44	Timm44 rCG_58919	Rattus norvegicus (Rat)	453	TRUE	FALSE	FALSE	FALSE	0
G3V648	G3V648_RAT	unreviewed	1-acylglycerol-3-phosphate O-acyltransferase 3 (Predicted), isoform CRA_b (Protein Agpat3)	Agpat3 Agpat3_predicted rCG_60631	Rattus norvegicus (Rat)	376	FALSE	FALSE	FALSE	TRUE	3
G3V667	G3V667_RAT	unreviewed	Integrin, alpha 6, isoform CRA_a (Protein Itga6)	Itga6 rCG_26750	Rattus norvegicus (Rat)	1073	TRUE	FALSE	FALSE	TRUE	1
G3V674	G3V674_RAT	unreviewed	Claudin domain containing 1, isoform CRA_b (Protein Cldnd1)	Cldnd1 rCG_52887	Rattus norvegicus (Rat)	253	FALSE	FALSE	FALSE	TRUE	4
G3V679	G3V679_RAT	unreviewed	Transferrin receptor protein 1 (Transferrin receptor, isoform CRA_a)	Tfrc rCG_52708	Rattus norvegicus (Rat)	761	FALSE	FALSE	FALSE	TRUE	1
G3V680	G3V680_RAT	unreviewed	Beta-galactoside alpha-2,6-sialyltransferase 1 (RCG36561, isoform CRA_a)	St6gal1 rCG_36561	Rattus norvegicus (Rat)	403	FALSE	FALSE	FALSE	FALSE	1
G3V699	G3V699_RAT	unreviewed	Protein transport protein Sec31A (SEC31-like 1 (S. cerevisiae), isoform CRA_a)	Sec31a Sec31l1 rCG_37919	Rattus norvegicus (Rat)	1249	FALSE	FALSE	FALSE	FALSE	0
G3V6A0	G3V6A0_RAT	unreviewed	Platelet-derived growth factor receptor alpha (PDGF-R-alpha) (PDGFR-alpha) (EC 2.7.10.1) (Alpha platelet-derived growth factor receptor) (Alpha-type platelet-derived growth factor receptor)	Pdgfra rCG_57147	Rattus norvegicus (Rat)	1088	TRUE	FALSE	FALSE	TRUE	3
G3V6A8	G3V6A8_RAT	unreviewed	Golgi autoantigen, golgin subfamily b, macrogolgin 1, isoform CRA_c (Protein Golgb1)	Golgb1 rCG_52814	Rattus norvegicus (Rat)	3187	FALSE	FALSE	FALSE	TRUE	1
G3V6C2	G3V6C2_RAT	unreviewed	Protein Hgd (RCG52860, isoform CRA_b)	Hgd rCG_52860	Rattus norvegicus (Rat)	445	FALSE	FALSE	FALSE	FALSE	0
G3V6C4	G3V6C4_RAT	unreviewed	UDP-glucose 6-dehydrogenase (EC 1.1.1.22)	Ugdh rCG_57003	Rattus norvegicus (Rat)	493	FALSE	FALSE	FALSE	FALSE	0
G3V6C9	G3V6C9_RAT	unreviewed	Non-specific serine/threonine protein kinase (EC 2.7.11.1)	Cdc42bpa rCG_20326	Rattus norvegicus (Rat)	1732	FALSE	FALSE	FALSE	FALSE	0
G3V6D3	G3V6D3_RAT	unreviewed	ATP synthase subunit beta (EC 3.6.3.14)	Atp5b rCG_42467	Rattus norvegicus (Rat)	529	FALSE	FALSE	FALSE	FALSE	0
G3V6D9	G3V6D9_RAT	unreviewed	Na(+)/H(+) exchange regulatory cofactor NHE-RF	Slc9a3r2 rCG_34388	Rattus norvegicus (Rat)	337	TRUE	FALSE	FALSE	FALSE	0
G3V6F2	G3V6F2_RAT	unreviewed	Dimethylaniline monooxygenase [N-oxide-forming] (EC 1.14.13.8)	Fmo4 rCG_46275	Rattus norvegicus (Rat)	497	TRUE	FALSE	FALSE	FALSE	0
G3V6G1	G3V6G1_RAT	unreviewed	Immunoglobulin joining chain (Protein Jchain)	Jchain Igj rCG_60416	Rattus norvegicus (Rat)	159	FALSE	FALSE	FALSE	FALSE	1
G3V6H0	G3V6H0_RAT	unreviewed	Protein LOC100363782 (RCG48149, isoform CRA_b) (RCG63295)	LOC100363782 LOC102555167 Rab1b rCG_48149 rCG_63295	Rattus norvegicus (Rat)	201	FALSE	FALSE	FALSE	FALSE	0
G3V6H5	G3V6H5_RAT	unreviewed	Mitochondrial 2-oxoglutarate/malate carrier protein (Solute carrier family 25 (Mitochondrial carrier; oxoglutarate carrier), member 11, isoform CRA_b)	Slc25a11 rCG_32730	Rattus norvegicus (Rat)	314	FALSE	FALSE	FALSE	FALSE	0
G3V6H7	G3V6H7_RAT	unreviewed	Solute carrier family 39 (Iron-regulated transporter), member 1 (Solute carrier family 40 member 1)	Slc40a1 rCG_22225	Rattus norvegicus (Rat)	570	FALSE	FALSE	FALSE	TRUE	10
G3V6I4	G3V6I4_RAT	unreviewed	Protein Marc1 (RCG20363, isoform CRA_a)	Marc1 rCG_20363	Rattus norvegicus (Rat)	339	FALSE	FALSE	FALSE	TRUE	1
G3V6I9	G3V6I9_RAT	unreviewed	60S ribosomal protein L26 (RCG33968, isoform CRA_a)	Rpl26 rCG_33968	Rattus norvegicus (Rat)	145	FALSE	FALSE	FALSE	FALSE	0
G3V6K6	G3V6K6_RAT	unreviewed	Epidermal growth factor receptor, isoform CRA_b (Protein Egfr)	Egfr rCG_23316	Rattus norvegicus (Rat)	1209	FALSE	FALSE	FALSE	TRUE	2
G3V6N1	G3V6N1_RAT	unreviewed	Receptor protein-tyrosine kinase (EC 2.7.10.1)	Erbb3 rCG_42497	Rattus norvegicus (Rat)	1339	FALSE	FALSE	FALSE	TRUE	1
G3V6N2	G3V6N2_RAT	unreviewed	Protein Tmed4 (Transmembrane emp24 protein transport domain containing 4 (Predicted), isoform CRA_b)	Tmed4 Tmed4_predicted rCG_35959	Rattus norvegicus (Rat)	227	TRUE	FALSE	FALSE	TRUE	2
G3V6N7	G3V6N7_RAT	unreviewed	Protein Slc12a6 (RCG27287, isoform CRA_a)	Slc12a6 rCG_27287	Rattus norvegicus (Rat)	1150	FALSE	FALSE	FALSE	TRUE	10
G3V6P2	G3V6P2_RAT	unreviewed	Dihydrolipoamide S-succinyltransferase (E2 component of 2-oxo-glutarate complex), isoform CRA_a (Dihydrolipoyllysine-residue succinyltransferase component of 2-oxoglutarate dehydrogenase complex, mitochondrial)	Dlst rCG_21026	Rattus norvegicus (Rat)	454	FALSE	FALSE	FALSE	FALSE	0
G3V6P7	G3V6P7_RAT	unreviewed	Myosin, heavy polypeptide 9, non-muscle (Myosin-9)	Myh9 Myh9l1 rCG_59912	Rattus norvegicus (Rat)	1960	FALSE	FALSE	FALSE	FALSE	0
G3V6P8	G3V6P8_RAT	unreviewed	Guanine nucleotide-binding protein subunit gamma	Gng12 rCG_55333	Rattus norvegicus (Rat)	72	TRUE	TRUE	FALSE	FALSE	0
G3V6Q6	G3V6Q6_RAT	unreviewed	Guanine nucleotide binding protein, alpha 11 (Guanine nucleotide-binding protein subunit alpha-11)	Gna11 rCG_29464	Rattus norvegicus (Rat)	359	FALSE	FALSE	FALSE	FALSE	0
G3V6R4	G3V6R4_RAT	unreviewed	Protein Lrrc1 (Uncharacterized protein)	Lrrc1 LOC367113 rCG_25424	Rattus norvegicus (Rat)	524	FALSE	FALSE	FALSE	FALSE	0
G3V6R5	G3V6R5_RAT	unreviewed	Sulfite oxidase (Sulfite oxidase, mitochondrial)	Suox rCG_42455	Rattus norvegicus (Rat)	546	FALSE	FALSE	FALSE	FALSE	0
G3V6S0	G3V6S0_RAT	unreviewed	Protein Sptbn1	Sptbn1	Rattus norvegicus (Rat)	2356	FALSE	FALSE	FALSE	FALSE	0
G3V6S2	G3V6S2_RAT	unreviewed	Aconitate hydratase (Aconitase) (EC 4.2.1.3)	Aco1 rCG_55067	Rattus norvegicus (Rat)	889	FALSE	FALSE	FALSE	FALSE	0
G3V6S3	G3V6S3_RAT	unreviewed	Calumenin (RCG28015, isoform CRA_b)	Calu rCG_28015	Rattus norvegicus (Rat)	315	FALSE	FALSE	FALSE	FALSE	0
G3V6S5	G3V6S5_RAT	unreviewed	C-1-tetrahydrofolate synthase, cytoplasmic (Methylenetetrahydrofolate dehydrogenase (NADP+ dependent), methenyltetrahydrofolate cyclohydrolase, formyltetrahydrofolate synthase, isoform CRA_b)	Mthfd1 rCG_62152	Rattus norvegicus (Rat)	935	FALSE	FALSE	FALSE	FALSE	0
G3V6T7	G3V6T7_RAT	unreviewed	Protein disulfide-isomerase A4 (Endoplasmic reticulum resident protein 72)	Pdia4 rCG_52359	Rattus norvegicus (Rat)	643	FALSE	FALSE	FALSE	FALSE	0
G3V6U3	G3V6U3_RAT	unreviewed	Asparagine-linked glycosylation 2 homolog (Yeast, alpha-1,3-mannosyltransferase), isoform CRA_a (Protein Alg2)	Alg2 rCG_60347	Rattus norvegicus (Rat)	415	FALSE	FALSE	FALSE	FALSE	0
G3V6W2	G3V6W2_RAT	unreviewed	Prolactin regulatory element-binding protein (RCG62389, isoform CRA_a)	Preb rCG_62389	Rattus norvegicus (Rat)	417	FALSE	FALSE	FALSE	TRUE	2
G3V712	G3V712_RAT	unreviewed	Keratin complex 2, basic, gene 7, isoform CRA_a (Keratin, type II cytoskeletal 7)	Krt7 Krt2-7 rCG_50784	Rattus norvegicus (Rat)	457	FALSE	FALSE	FALSE	FALSE	0
G3V717	G3V717_RAT	unreviewed	Merlin (Neurofibromatosis 2, isoform CRA_b)	Nf2 rCG_36053	Rattus norvegicus (Rat)	591	FALSE	FALSE	FALSE	FALSE	0
G3V719	G3V719_RAT	unreviewed	Protein Plscr4 (RCG25065)	Plscr4 rCG_25065	Rattus norvegicus (Rat)	326	FALSE	FALSE	FALSE	FALSE	0
G3V728	G3V728_RAT	unreviewed	4-nitrophenylphosphatase domain and non-neuronal SNAP25-like protein homolog 1 (C. elegans), isoform CRA_b (Protein Nipsnap1)	Nipsnap1 rCG_35740	Rattus norvegicus (Rat)	284	FALSE	FALSE	FALSE	FALSE	0
G3V741	G3V741_RAT	unreviewed	Phosphate carrier protein, mitochondrial (Solute carrier family 25 (Mitochondrial carrier; adenine nucleotide translocator), member 3, isoform CRA_c)	Slc25a3 rCG_49152	Rattus norvegicus (Rat)	356	FALSE	FALSE	FALSE	TRUE	2
G3V743	G3V743_RAT	unreviewed	Protein LOC103692171	LOC103692171	Rattus norvegicus (Rat)	730	FALSE	FALSE	FALSE	FALSE	0
G3V753	G3V753_RAT	unreviewed	Solute carrier organic anion transporter family member	Slco2a1	Rattus norvegicus (Rat)	544	TRUE	FALSE	FALSE	TRUE	10
G3V787	G3V787_RAT	unreviewed	25-hydroxycholesterol 7-alpha-hydroxylase (Cytochrome P450, family 7, subfamily b, polypeptide 1)	Cyp7b1 rCG_41340	Rattus norvegicus (Rat)	507	TRUE	FALSE	FALSE	TRUE	2
G3V7A5	G3V7A5_RAT	unreviewed	Low density lipoprotein receptor, isoform CRA_a (Low-density lipoprotein receptor)	Ldlr rCG_31837	Rattus norvegicus (Rat)	879	FALSE	FALSE	FALSE	TRUE	1
G3V7B6	G3V7B6_RAT	unreviewed	Phosphatidylglycerophosphatase and protein-tyrosine phosphatase 1 (Protein tyrosine phosphatase, mitochondrial 1, isoform CRA_a)	Ptpmt1 rCG_26324	Rattus norvegicus (Rat)	251	FALSE	FALSE	FALSE	FALSE	0
G3V7C6	G3V7C6_RAT	unreviewed	Tubulin beta-4B chain	Tubb4b	Rattus norvegicus (Rat)	548	FALSE	TRUE	FALSE	FALSE	0
G3V7I0	G3V7I0_RAT	unreviewed	Peroxiredoxin 3 (Thioredoxin-dependent peroxide reductase, mitochondrial)	Prdx3 rCG_57612	Rattus norvegicus (Rat)	257	FALSE	FALSE	FALSE	FALSE	0
G3V7I2	G3V7I2_RAT	unreviewed	Protein Rftn1 (Similar to RIKEN cDNA 2310015N21 (Predicted))	Rftn1 RGD1563347_predicted rCG_43655	Rattus norvegicus (Rat)	554	FALSE	FALSE	FALSE	FALSE	0
G3V7I3	G3V7I3_RAT	unreviewed	Cation-transporting ATPase (EC 3.6.3.-)	Atp13a1 Atp13a1_predicted rCG_38664	Rattus norvegicus (Rat)	1197	TRUE	FALSE	FALSE	TRUE	6
G3V7I6	G3V7I6_RAT	unreviewed	O-acyltransferase	Soat2 rCG_50838	Rattus norvegicus (Rat)	524	TRUE	FALSE	FALSE	TRUE	8
G3V7I8	G3V7I8_RAT	unreviewed	RCG57812, isoform CRA_b (STE20-like serine/threonine-protein kinase)	Slk rCG_57812	Rattus norvegicus (Rat)	1203	FALSE	FALSE	FALSE	FALSE	0
G3V7J0	G3V7J0_RAT	unreviewed	Aldehyde dehydrogenase family 6, subfamily A1, isoform CRA_b (Methylmalonate-semialdehyde dehydrogenase [acylating], mitochondrial)	Aldh6a1 rCG_20746	Rattus norvegicus (Rat)	535	FALSE	FALSE	FALSE	FALSE	1
G3V7J5	G3V7J5_RAT	unreviewed	Carboxylic ester hydrolase (EC 3.1.1.-)	Ces2e	Rattus norvegicus (Rat)	567	FALSE	FALSE	FALSE	FALSE	0
G3V7J7	G3V7J7_RAT	unreviewed	Eukaryotic translation initiation factor 5A (eIF-5A)	Eif5a2 Eif5a2_predicted rCG_41591	Rattus norvegicus (Rat)	153	FALSE	FALSE	FALSE	FALSE	0
G3V7K2	G3V7K2_RAT	unreviewed	Leukemia inhibitory factor receptor (Leukemia inhibitory factor receptor, isoform CRA_a)	Lifr rCG_50984	Rattus norvegicus (Rat)	1093	FALSE	FALSE	FALSE	TRUE	1
G3V7K3	G3V7K3_RAT	unreviewed	Ceruloplasmin (Ceruloplasmin, isoform CRA_a)	Cp rCG_41456	Rattus norvegicus (Rat)	1059	FALSE	FALSE	FALSE	FALSE	0
G3V7K5	G3V7K5_RAT	unreviewed	Protein Npc1 (RCG41239)	Npc1 rCG_41239	Rattus norvegicus (Rat)	1278	FALSE	FALSE	FALSE	TRUE	12
G3V7K6	G3V7K6_RAT	unreviewed	Single-stranded DNA-binding protein, mitochondrial	Ssbp1	Rattus norvegicus (Rat)	150	FALSE	FALSE	FALSE	FALSE	0
G3V7L1	G3V7L1_RAT	unreviewed	Protein Utrn (Utrophin, isoform CRA_a)	Utrn rCG_57340	Rattus norvegicus (Rat)	3419	FALSE	FALSE	FALSE	FALSE	0
G3V7N2	G3V7N2_RAT	unreviewed	Galectin	Lgals5 rCG_35210	Rattus norvegicus (Rat)	145	FALSE	FALSE	FALSE	FALSE	0
G3V7N5	G3V7N5_RAT	unreviewed	Carnitine O-palmitoyltransferase 2, mitochondrial (Carnitine palmitoyltransferase 2)	Cpt2 rCG_50273	Rattus norvegicus (Rat)	658	FALSE	FALSE	FALSE	FALSE	0
G3V7N6	G3V7N6_RAT	unreviewed	Protein LOC103689982 (RCG56817, isoform CRA_a)	LOC103689982 rCG_56817	Rattus norvegicus (Rat)	473	FALSE	FALSE	FALSE	TRUE	5
G3V7N8	G3V7N8_RAT	unreviewed	Galectin	Lgals9 rCG_33388	Rattus norvegicus (Rat)	354	FALSE	FALSE	FALSE	FALSE	0
G3V7P9	G3V7P9_RAT	unreviewed	Hyaluronidase (EC 3.2.1.35) (Hyaluronoglucosaminidase)	Hyal2 rCG_25115	Rattus norvegicus (Rat)	473	FALSE	FALSE	FALSE	FALSE	0
G3V7Q7	G3V7Q7_RAT	unreviewed	IQ motif containing GTPase activating protein 1 (Predicted), isoform CRA_b (Protein Iqgap1)	Iqgap1 Iqgap1_predicted rCG_24856	Rattus norvegicus (Rat)	1657	FALSE	FALSE	FALSE	FALSE	0
G3V7U6	G3V7U6_RAT	unreviewed	Calpain-5	Capn5	Rattus norvegicus (Rat)	750	FALSE	FALSE	FALSE	FALSE	0
G3V7U8	G3V7U8_RAT	unreviewed	Actin-related protein 2/3 complex subunit 5	Arpc5l	Rattus norvegicus (Rat)	153	FALSE	FALSE	FALSE	FALSE	0
G3V7V4	G3V7V4_RAT	unreviewed	Ectonucleotide pyrophosphatase/phosphodiesterase family member 1	Enpp1	Rattus norvegicus (Rat)	872	FALSE	FALSE	FALSE	TRUE	1
G3V7V6	G3V7V6_RAT	unreviewed	All-trans-13,14-dihydroretinol saturase, isoform CRA_b (All-trans-retinol 13,14-reductase)	Retsat rCG_56336	Rattus norvegicus (Rat)	609	FALSE	FALSE	FALSE	FALSE	1
G3V7V7	G3V7V7_RAT	unreviewed	Insulin receptor substrate 1	Irs1 rCG_24010	Rattus norvegicus (Rat)	1235	FALSE	FALSE	FALSE	FALSE	0
G3V7W1	G3V7W1_RAT	unreviewed	Programmed cell death 6 (Predicted), isoform CRA_a (Protein Pdcd6)	Pdcd6 Pdcd6_predicted rCG_42098	Rattus norvegicus (Rat)	191	FALSE	FALSE	FALSE	FALSE	0
G3V7Y3	G3V7Y3_RAT	unreviewed	ATP synthase subunit delta, mitochondrial (ATP synthase, H+ transporting, mitochondrial F1 complex, delta subunit, isoform CRA_b)	Atp5d rCG_29527	Rattus norvegicus (Rat)	168	FALSE	FALSE	FALSE	FALSE	0
G3V803	G3V803_RAT	unreviewed	Cadherin-2 (RCG49564, isoform CRA_a)	Cdh2 rCG_49564	Rattus norvegicus (Rat)	906	TRUE	FALSE	FALSE	TRUE	1
G3V816	G3V816_RAT	unreviewed	Nucleoside diphosphate kinase (EC 2.7.4.6)	Nme3 rCG_34958	Rattus norvegicus (Rat)	169	FALSE	FALSE	FALSE	FALSE	0
G3V818	G3V818_RAT	unreviewed	Alpha-parvin (Parvin, alpha, isoform CRA_a)	Parva rCG_40267	Rattus norvegicus (Rat)	372	FALSE	FALSE	FALSE	FALSE	0
G3V824	G3V824_RAT	unreviewed	Insulin-like growth factor 2 receptor, isoform CRA_b (Protein Igf2r)	Igf2r rCG_44907	Rattus norvegicus (Rat)	2481	FALSE	FALSE	FALSE	TRUE	1
G3V826	G3V826_RAT	unreviewed	Transketolase (EC 2.2.1.1)	Tkt rCG_42377	Rattus norvegicus (Rat)	655	FALSE	FALSE	FALSE	FALSE	0
G3V837	G3V837_RAT	unreviewed	Antigen-presenting glycoprotein CD1d (CD1d1 antigen)	Cd1d1 rCG_62454	Rattus norvegicus (Rat)	336	FALSE	FALSE	FALSE	TRUE	1
G3V845	G3V845_RAT	unreviewed	Phosphoinositide phospholipase C (EC 3.1.4.11)	Plcg1 rCG_32419	Rattus norvegicus (Rat)	1290	FALSE	FALSE	FALSE	FALSE	0
G3V852	G3V852_RAT	unreviewed	Protein Tln1 (RCG55135, isoform CRA_b)	Tln1 rCG_55135	Rattus norvegicus (Rat)	2541	FALSE	FALSE	FALSE	FALSE	0
G3V857	G3V857_RAT	unreviewed	Protein Gas2 (Similar to growth arrest-specific protein 2-mouse (Predicted), isoform CRA_b)	Gas2 RGD1563167_predicted rCG_53830	Rattus norvegicus (Rat)	314	FALSE	FALSE	FALSE	FALSE	0
G3V887	G3V887_RAT	unreviewed	V-type proton ATPase subunit a	Tcirg1 rCG_48498	Rattus norvegicus (Rat)	834	FALSE	FALSE	FALSE	TRUE	6
G3V888	G3V888_RAT	unreviewed	ATP-citrate synthase (EC 2.3.3.8) (ATP-citrate (pro-S-)-lyase) (Citrate cleavage enzyme)	Acly rCG_33241	Rattus norvegicus (Rat)	1101	FALSE	TRUE	FALSE	FALSE	0
G3V8A5	G3V8A5_RAT	unreviewed	Protein Vps35 (Vacuolar protein sorting 35 (Mapped), isoform CRA_b)	Vps35 Vps35_mapped rCG_44281	Rattus norvegicus (Rat)	796	FALSE	FALSE	FALSE	FALSE	0
G3V8B3	G3V8B3_RAT	unreviewed	Histone H2B	Hist1h2bq Hist1h2bcl1 Hist1h2bg Hist1h2bp_predicted LOC100364835 LOC100365043 LOC100910200 LOC684797 rCG_45129 rCG_45162 rCG_45199 rCG_45211 rCG_45227	Rattus norvegicus (Rat)	126	FALSE	FALSE	FALSE	FALSE	0
G3V8C3	G3V8C3_RAT	unreviewed	Vimentin (Vimentin, isoform CRA_b)	Vim rCG_55877	Rattus norvegicus (Rat)	466	FALSE	FALSE	FALSE	FALSE	0
G3V8C4	G3V8C4_RAT	unreviewed	Chloride intracellular channel protein	Clic4 rCG_30947	Rattus norvegicus (Rat)	253	TRUE	TRUE	FALSE	FALSE	0
G3V8E8	G3V8E8_RAT	unreviewed	Guanine nucleotide-binding protein G(olf) subunit alpha	Gnal	Rattus norvegicus (Rat)	378	FALSE	FALSE	FALSE	FALSE	0
G3V8F5	G3V8F5_RAT	unreviewed	Mitochondrial import receptor subunit TOM40 homolog (Translocase of outer mitochondrial membrane 40 homolog (Yeast), isoform CRA_b)	Tomm40 rCG_54542	Rattus norvegicus (Rat)	361	FALSE	FALSE	FALSE	FALSE	0
G3V8G5	G3V8G5_RAT	unreviewed	Golgi apparatus protein 1	Glg1 rCG_51093	Rattus norvegicus (Rat)	1171	FALSE	FALSE	FALSE	TRUE	1
G3V8H8	G3V8H8_RAT	unreviewed	P2Y purinoceptor 2 (Purinergic receptor P2Y, G-protein coupled 2, isoform CRA_a)	P2ry2 rCG_40111	Rattus norvegicus (Rat)	374	FALSE	FALSE	FALSE	TRUE	6
G3V8I4	G3V8I4_RAT	unreviewed	Syntaxin 4A (Placental), isoform CRA_a (Syntaxin-4)	Stx4 Stx4a rCG_39674	Rattus norvegicus (Rat)	298	FALSE	FALSE	FALSE	TRUE	1
G3V8J2	G3V8J2_RAT	unreviewed	Cytochrome P450, family 8, subfamily b, polypeptide 1 (Protein Cyp8b1)	Cyp8b1 rCG_25275	Rattus norvegicus (Rat)	499	TRUE	FALSE	FALSE	FALSE	0
G3V8K7	G3V8K7_RAT	unreviewed	Signal transducer and activator of transcription	Stat5a rCG_35111	Rattus norvegicus (Rat)	793	FALSE	TRUE	FALSE	FALSE	0
G3V8L7	G3V8L7_RAT	unreviewed	Integrin alpha M (Integrin alpha-D)	Itgam Itgad rCG_39446	Rattus norvegicus (Rat)	1151	TRUE	FALSE	FALSE	TRUE	1
G3V8N0	G3V8N0_RAT	unreviewed	Protein Sfxn2 (Sideroflexin 2)	Sfxn2	Rattus norvegicus (Rat)	144	FALSE	FALSE	FALSE	FALSE	0
G3V8P4	G3V8P4_RAT	unreviewed	RCG50226, isoform CRA_a (Receptor-type tyrosine-protein phosphatase F)	Ptprf rCG_50226	Rattus norvegicus (Rat)	1898	FALSE	FALSE	FALSE	TRUE	1
G3V8Q6	G3V8Q6_RAT	unreviewed	Protein kinase, cAMP-dependent, regulatory, type 2, alpha, isoform CRA_a (cAMP-dependent protein kinase type II-alpha regulatory subunit)	Prkar2a rCG_25539	Rattus norvegicus (Rat)	401	FALSE	FALSE	FALSE	FALSE	0
G3V8R1	G3V8R1_RAT	unreviewed	Nucleobindin 2, isoform CRA_b (Nucleobindin-2)	Nucb2 rCG_40412	Rattus norvegicus (Rat)	420	FALSE	FALSE	FALSE	FALSE	0
G3V8S4	G3V8S4_RAT	unreviewed	Sodium/potassium-transporting ATPase subunit alpha (EC 3.6.3.-)	Atp12a rCG_23353	Rattus norvegicus (Rat)	1036	TRUE	FALSE	FALSE	TRUE	8
G3V8T7	G3V8T7_RAT	unreviewed	Protein Tdrkh (RCG51933, isoform CRA_a)	Tdrkh rCG_51933	Rattus norvegicus (Rat)	560	FALSE	FALSE	FALSE	TRUE	1
G3V8U9	G3V8U9_RAT	unreviewed	Proteasome subunit beta type (EC 3.4.25.1)	Psmb4	Rattus norvegicus (Rat)	232	FALSE	TRUE	FALSE	FALSE	0
G3V8V4	G3V8V4_RAT	unreviewed	Longevity assurance homolog 2 (S. cerevisiae) (Protein Cers2)	Cers2 Lass2 rCG_51955	Rattus norvegicus (Rat)	380	FALSE	FALSE	FALSE	TRUE	6
G3V8V6	G3V8V6_RAT	unreviewed	O-acetyl-ADP-ribose deacetylase MACROD1	Macrod1	Rattus norvegicus (Rat)	243	FALSE	FALSE	FALSE	FALSE	0
G3V8Z6	G3V8Z6_RAT	unreviewed	Protein Krit1 (Similar to Krev interaction trapped protein 1 (Krev interaction trapped 1) (Cerebral cavernous malformations 1 protein homolog), isoform CRA_a)	Krit1 LOC362317 rCG_41054	Rattus norvegicus (Rat)	736	FALSE	FALSE	FALSE	FALSE	0
G3V928	G3V928_RAT	unreviewed	Protein Lrp1 (RCG59548)	Lrp1 rCG_59548	Rattus norvegicus (Rat)	4545	FALSE	FALSE	FALSE	TRUE	1
G3V940	G3V940_RAT	unreviewed	Coronin	Coro1b rCG_48535	Rattus norvegicus (Rat)	484	FALSE	FALSE	FALSE	FALSE	0
G3V946	G3V946_RAT	unreviewed	AIP1, isoform CRA_a (Protein dpy-30 homolog)	Dpy30 Aip1 rCG_62417	Rattus norvegicus (Rat)	99	FALSE	FALSE	FALSE	FALSE	0
G3V960	G3V960_RAT	unreviewed	Guanidinoacetate N-methyltransferase (Guanidinoacetate methyltransferase, isoform CRA_a)	Gamt rCG_29249	Rattus norvegicus (Rat)	236	FALSE	FALSE	FALSE	FALSE	0
G3V964	G3V964_RAT	unreviewed	Neurotrimin	Ntm	Rattus norvegicus (Rat)	339	FALSE	FALSE	FALSE	FALSE	1
G3V965	G3V965_RAT	unreviewed	Agpat5 protein (Protein Agpat5)	Agpat5	Rattus norvegicus (Rat)	359	FALSE	FALSE	FALSE	TRUE	2
G3V985	G3V985_RAT	unreviewed	Protein Sco1 (Similar to SCO cytochrome oxidase deficient homolog 1 (Yeast) (Predicted))	Sco1 RGD1559538_predicted rCG_34467	Rattus norvegicus (Rat)	284	FALSE	FALSE	FALSE	FALSE	0
G3V989	G3V989_RAT	unreviewed	Ephrin-A5	Efna5	Rattus norvegicus (Rat)	222	FALSE	FALSE	FALSE	FALSE	0
G3V996	G3V996_RAT	unreviewed	Protein Letmd1 (RCG50860, isoform CRA_b)	Letmd1 rCG_50860	Rattus norvegicus (Rat)	360	FALSE	FALSE	FALSE	TRUE	1
G3V9A6	G3V9A6_RAT	unreviewed	Lysoplasmalogenase (RCG22704)	Tmem86b rCG_22704	Rattus norvegicus (Rat)	226	FALSE	FALSE	FALSE	TRUE	6
G3V9C2	G3V9C2_RAT	unreviewed	Protein Slc16a2 (Solute carrier family 16 (Monocarboxylic acid transporters), member 2, isoform CRA_b)	Slc16a2 rCG_38053	Rattus norvegicus (Rat)	545	FALSE	FALSE	FALSE	TRUE	11
G3V9C8	G3V9C8_RAT	unreviewed	Phosphatidylcholine translocator ABCB4 (RCG41087)	Abcb4 rCG_41087	Rattus norvegicus (Rat)	1278	FALSE	FALSE	FALSE	TRUE	10
G3V9D1	G3V9D1_RAT	unreviewed	Phosphoinositide phospholipase C (EC 3.1.4.11)	Plcd1 rCG_25198	Rattus norvegicus (Rat)	756	FALSE	FALSE	FALSE	FALSE	0
G3V9E5	G3V9E5_RAT	unreviewed	Steroid sulfatase (Steryl-sulfatase)	Sts rCG_36428	Rattus norvegicus (Rat)	577	FALSE	FALSE	FALSE	TRUE	2
G3V9F3	G3V9F3_RAT	unreviewed	Myosin phosphatase Rho-interacting protein (Myosin phosphatase-Rho interacting protein)	Mprip Mrip rCG_33658	Rattus norvegicus (Rat)	1029	FALSE	FALSE	FALSE	FALSE	0
G3V9H5	G3V9H5_RAT	unreviewed	Protein UST4r (RCG47505)	Ust5r UST4r rCG_47505	Rattus norvegicus (Rat)	552	FALSE	FALSE	FALSE	TRUE	9
G3V9H6	G3V9H6_RAT	unreviewed	Protein Ppfibp2 (Protein tyrosine phosphatase, receptor-type, F interacting protein, binding protein 2, isoform CRA_f)	Ppfibp2 rCG_40386	Rattus norvegicus (Rat)	876	FALSE	FALSE	FALSE	FALSE	0
G3V9H9	G3V9H9_RAT	unreviewed	Glycoprotein 5, platelet (Platelet glycoprotein V)	Gp5 LOC100911551 rCG_36665	Rattus norvegicus (Rat)	567	FALSE	FALSE	FALSE	TRUE	1
G3V9J1	G3V9J1_RAT	unreviewed	Protein LOC297568	LOC297568	Rattus norvegicus (Rat)	872	FALSE	FALSE	FALSE	FALSE	0
G3V9J6	G3V9J6_RAT	unreviewed	Phosphatidylcholine translocator ABCB4 (RCG41101)	Abcb1b Abcb4 rCG_41101	Rattus norvegicus (Rat)	1275	FALSE	FALSE	FALSE	TRUE	11
G3V9J8	G3V9J8_RAT	unreviewed	Glycerol-3-phosphate acyltransferase 1, mitochondrial	Gpam	Rattus norvegicus (Rat)	772	FALSE	FALSE	FALSE	FALSE	0
G3V9N7	G3V9N7_RAT	unreviewed	Protein Pacsin3 (RCG27172, isoform CRA_a)	Pacsin3 rCG_27172	Rattus norvegicus (Rat)	424	FALSE	FALSE	FALSE	FALSE	0
G3V9N8	G3V9N8_RAT	unreviewed	AP complex subunit beta	Ap1b1 rCG_35796	Rattus norvegicus (Rat)	949	FALSE	FALSE	FALSE	FALSE	0
G3V9N9	G3V9N9_RAT	unreviewed	alpha-1,2-Mannosidase (EC 3.2.1.-)	Man1a1 Man1a_predicted rCG_21984	Rattus norvegicus (Rat)	655	FALSE	FALSE	FALSE	TRUE	2
G3V9P3	G3V9P3_RAT	unreviewed	Platelet receptor Gi24 (Uncharacterized protein)	Vsir MGC112715	Rattus norvegicus (Rat)	309	FALSE	FALSE	FALSE	TRUE	1
G3V9S0	G3V9S0_RAT	unreviewed	NADH-cytochrome b5 reductase (EC 1.6.2.2)	Cyb5r1 rCG_46248	Rattus norvegicus (Rat)	305	FALSE	FALSE	FALSE	FALSE	1
G3V9S9	G3V9S9_RAT	unreviewed	Protein Sec24d	Sec24d	Rattus norvegicus (Rat)	1033	FALSE	FALSE	FALSE	FALSE	0
G3V9U2	G3V9U2_RAT	unreviewed	3-ketoacyl-CoA thiolase, mitochondrial (Acetyl-Coenzyme A acyltransferase 2 (Mitochondrial 3-oxoacyl-Coenzyme A thiolase), isoform CRA_f)	Acaa2 rCG_41706	Rattus norvegicus (Rat)	397	FALSE	FALSE	FALSE	FALSE	0
G3V9W2	G3V9W2_RAT	unreviewed	Tyrosine-protein kinase (EC 2.7.10.2)	Jak1 rCG_53517	Rattus norvegicus (Rat)	1153	FALSE	FALSE	FALSE	FALSE	0
G3V9W5	G3V9W5_RAT	unreviewed	Phosphatidylinositol 5-phosphate 4-kinase type-2 gamma (Phosphatidylinositol-4-phosphate 5-kinase, type II, gamma)	Pip4k2c Pip5k2c rCG_59592	Rattus norvegicus (Rat)	421	FALSE	FALSE	FALSE	FALSE	0
G3V9W6	G3V9W6_RAT	unreviewed	Aldehyde dehydrogenase	Aldh3a2 rCG_33224	Rattus norvegicus (Rat)	484	FALSE	FALSE	FALSE	TRUE	1
G3V9W9	G3V9W9_RAT	unreviewed	Protein Fat1 (RCG59113)	Fat1 rCG_59113	Rattus norvegicus (Rat)	4589	FALSE	FALSE	FALSE	TRUE	1
G3V9X8	G3V9X8_RAT	unreviewed	Magnesium transporter protein 1	Magt1	Rattus norvegicus (Rat)	335	FALSE	FALSE	FALSE	TRUE	5
G3V9Y1	G3V9Y1_RAT	unreviewed	Myosin, heavy polypeptide 10, non-muscle, isoform CRA_b (Myosin-10)	Myh10 rCG_34638	Rattus norvegicus (Rat)	1976	FALSE	FALSE	FALSE	FALSE	0
G3V9Y2	G3V9Y2_RAT	unreviewed	Phosphatidic acid phosphatase 2a, isoform CRA_b (Uncharacterized protein)	Plpp1 Ppap2a rCG_44744	Rattus norvegicus (Rat)	283	FALSE	FALSE	FALSE	TRUE	6
G3V9Z3	G3V9Z3_RAT	unreviewed	Amine oxidase [flavin-containing] (EC 1.4.3.4) (Monoamine oxidase)	Maoa rCG_42932	Rattus norvegicus (Rat)	526	TRUE	FALSE	FALSE	FALSE	0
G3V9Z6	G3V9Z6_RAT	unreviewed	Septin 8 (Predicted) (Septin-8)	Sept8 Sept8_predicted rCG_33165	Rattus norvegicus (Rat)	429	FALSE	FALSE	FALSE	FALSE	0
Q6MG59	G6B_RAT	reviewed	Protein G6b	G6b	Rattus norvegicus (Rat)	232	TRUE	FALSE	FALSE	TRUE	1
P43428	G6PC_RAT	reviewed	Glucose-6-phosphatase (G-6-Pase) (G6Pase) (EC 3.1.3.9)	G6pc G6pt	Rattus norvegicus (Rat)	357	TRUE	FALSE	FALSE	TRUE	9
Q6P6V0	G6PI_RAT	reviewed	Glucose-6-phosphate isomerase (GPI) (EC 5.3.1.9) (Autocrine motility factor) (AMF) (Neuroleukin) (NLK) (Phosphoglucose isomerase) (PGI) (Phosphohexose isomerase) (PHI)	Gpi	Rattus norvegicus (Rat)	558	FALSE	TRUE	TRUE	FALSE	0
Q10473	GALT1_RAT	reviewed	Polypeptide N-acetylgalactosaminyltransferase 1 (EC 2.4.1.41) (Polypeptide GalNAc transferase 1) (GalNAc-T1) (pp-GaNTase 1) (Protein-UDP acetylgalactosaminyltransferase 1) (UDP-GalNAc:polypeptide N-acetylgalactosaminyltransferase 1) [Cleaved into: Polypeptide N-acetylgalactosaminyltransferase 1 soluble form]	Galnt1	Rattus norvegicus (Rat)	559	TRUE	FALSE	TRUE	TRUE	1
P54311	GBB1_RAT	reviewed	Guanine nucleotide-binding protein G(I)/G(S)/G(T) subunit beta-1 (Transducin beta chain 1)	Gnb1	Rattus norvegicus (Rat)	340	FALSE	FALSE	FALSE	FALSE	0
P54313	GBB2_RAT	reviewed	Guanine nucleotide-binding protein G(I)/G(S)/G(T) subunit beta-2 (G protein subunit beta-2) (Transducin beta chain 2)	Gnb2	Rattus norvegicus (Rat)	340	FALSE	TRUE	FALSE	FALSE	0
O35353	GBB4_RAT	reviewed	Guanine nucleotide-binding protein subunit beta-4 (Transducin beta chain 4)	Gnb4	Rattus norvegicus (Rat)	340	FALSE	FALSE	FALSE	FALSE	0
P63219	GBG5_RAT	reviewed	Guanine nucleotide-binding protein G(I)/G(S)/G(O) subunit gamma-5	Gng5 Gngt5	Rattus norvegicus (Rat)	68	TRUE	TRUE	FALSE	FALSE	0
P22288	GCH1_RAT	reviewed	GTP cyclohydrolase 1 (EC 3.5.4.16) (GTP cyclohydrolase I) (GTP-CH-I)	Gch1 Gch	Rattus norvegicus (Rat)	241	FALSE	TRUE	FALSE	FALSE	0
Q07071	GCKR_RAT	reviewed	Glucokinase regulatory protein (Glucokinase regulator)	Gckr	Rattus norvegicus (Rat)	627	FALSE	TRUE	FALSE	FALSE	0
P16261	GDC_RAT	reviewed	Graves disease carrier protein (GDC) (Mitochondrial solute carrier protein homolog) (Solute carrier family 25 member 16) (Fragment)	Slc25a16 Gda	Rattus norvegicus (Rat)	322	TRUE	FALSE	FALSE	FALSE	0
P50399	GDIB_RAT	reviewed	Rab GDP dissociation inhibitor beta (Rab GDI beta) (GDI-3) (Guanosine diphosphate dissociation inhibitor 2) (GDI-2)	Gdi2 Gdi3	Rattus norvegicus (Rat)	445	TRUE	TRUE	FALSE	FALSE	0
Q0VGK4	GDPD1_RAT	reviewed	Glycerophosphodiester phosphodiesterase domain-containing protein 1 (EC 3.1.-.-)	Gdpd1	Rattus norvegicus (Rat)	314	TRUE	FALSE	FALSE	TRUE	2
Q68FP1	GELS_RAT	reviewed	Gelsolin (Actin-depolymerizing factor) (ADF) (Brevin)	Gsn	Rattus norvegicus (Rat)	780	FALSE	TRUE	TRUE	FALSE	0
P47819	GFAP_RAT	reviewed	Glial fibrillary acidic protein (GFAP)	Gfap	Rattus norvegicus (Rat)	430	FALSE	TRUE	FALSE	FALSE	0
P70552	GFRP_RAT	reviewed	GTP cyclohydrolase 1 feedback regulatory protein (GFRP) (GTP cyclohydrolase I feedback regulatory protein) (p35)	Gchfr Gfrp	Rattus norvegicus (Rat)	84	TRUE	TRUE	FALSE	FALSE	0
P10867	GGLO_RAT	reviewed	L-gulonolactone oxidase (LGO) (EC 1.1.3.8) (L-gulono-gamma-lactone oxidase) (GLO)	Gulo	Rattus norvegicus (Rat)	440	TRUE	FALSE	FALSE	TRUE	1
P07314	GGT1_RAT	reviewed	Gamma-glutamyltranspeptidase 1 (GGT 1) (EC 2.3.2.2) (Gamma-glutamyltransferase 1) (Glutathione hydrolase 1) (EC 3.4.19.13) (Leukotriene-C4 hydrolase) (EC 3.4.19.14) (CD antigen CD224) [Cleaved into: Gamma-glutamyltranspeptidase 1 heavy chain; Gamma-glutamyltranspeptidase 1 light chain]	Ggt1 Ggt	Rattus norvegicus (Rat)	568	TRUE	FALSE	FALSE	TRUE	1
Q9QWE9	GGT5_RAT	reviewed	Gamma-glutamyltransferase 5 (GGT 5) (EC 2.3.2.2) (Gamma-glutamyl leukotrienase) (GGL) (Gamma-glutamyl transpeptidase-related enzyme) (GGT-rel) (Gamma-glutamyltransferase-like activity 1) (Gamma-glutamyltranspeptidase 5) (Glutathione hydrolase 5) (EC 3.4.19.13) (Leukotriene-C4 hydrolase) (EC 3.4.19.14) [Cleaved into: Gamma-glutamyltransferase 5 heavy chain; Gamma-glutamyltransferase 5 light chain]	Ggt5 Ggtla1	Rattus norvegicus (Rat)	572	TRUE	FALSE	FALSE	TRUE	1
Q505J6	GHC2_RAT	reviewed	Mitochondrial glutamate carrier 2 (GC-2) (Glutamate/H(+) symporter 2) (Solute carrier family 25 member 18)	Slc25a18	Rattus norvegicus (Rat)	320	TRUE	FALSE	FALSE	TRUE	1
Q5XIA8	GHITM_RAT	reviewed	Growth hormone-inducible transmembrane protein (Mitochondrial morphology and cristae structure 1) (MICS1)	Ghitm Mics1	Rattus norvegicus (Rat)	346	TRUE	FALSE	FALSE	TRUE	6
P16310	GHR_RAT	reviewed	Growth hormone receptor (GH receptor) (Somatotropin receptor) [Cleaved into: Growth hormone-binding protein (GH-binding protein) (GHBP) (Serum-binding protein)]	Ghr	Rattus norvegicus (Rat)	638	TRUE	FALSE	TRUE	TRUE	1
B0BMZ3	GIMD1_RAT	reviewed	GTPase IMAP family member GIMD1 (GIMAP family P-loop NTPase domain-containing protein 1)	Gimd1	Rattus norvegicus (Rat)	216	FALSE	FALSE	FALSE	FALSE	0
Q0VGK3	GLCTK_RAT	reviewed	Glycerate kinase (EC 2.7.1.31)	Glyctk	Rattus norvegicus (Rat)	523	FALSE	TRUE	FALSE	FALSE	0
P09606	GLNA_RAT	reviewed	Glutamine synthetase (GS) (EC 6.3.1.2) (Glutamate decarboxylase) (EC 4.1.1.15) (Glutamate--ammonia ligase)	Glul Glns	Rattus norvegicus (Rat)	373	FALSE	TRUE	FALSE	FALSE	0
Q6XFR6	GLPC_RAT	reviewed	Glycophorin-C (CD antigen CD236)	Gypc	Rattus norvegicus (Rat)	95	TRUE	FALSE	FALSE	TRUE	1
P30082	GLR_RAT	reviewed	Glucagon receptor (GL-R)	Gcgr	Rattus norvegicus (Rat)	485	TRUE	FALSE	FALSE	TRUE	7
Q5PQT3	GLYAT_RAT	reviewed	Glycine N-acyltransferase (EC 2.3.1.13) (Acyl-CoA:glycine N-acyltransferase) (AAc) (Aralkyl acyl-CoA N-acyltransferase) (Aralkyl acyl-CoA:amino acid N-acyltransferase) (Benzoyl-coenzyme A:glycine N-acyltransferase) (Glycine N-benzoyltransferase) (EC 2.3.1.71) (Liver regeneration-related protein LRRG067)	Glyat Ab2-132	Rattus norvegicus (Rat)	296	FALSE	FALSE	FALSE	FALSE	0
Q63228	GMFB_RAT	reviewed	Glia maturation factor beta (GMF-beta)	Gmfb	Rattus norvegicus (Rat)	142	FALSE	FALSE	FALSE	FALSE	0
Q5XIC1	GMPPA_RAT	reviewed	Mannose-1-phosphate guanyltransferase alpha (GDP-mannose pyrophosphorylase A) (GTP-mannose-1-phosphate guanylyltransferase alpha)	Gmppa	Rattus norvegicus (Rat)	420	FALSE	TRUE	FALSE	FALSE	0
Q63210	GNA12_RAT	reviewed	Guanine nucleotide-binding protein subunit alpha-12 (G alpha-12) (G-protein subunit alpha-12)	Gna12	Rattus norvegicus (Rat)	379	TRUE	FALSE	FALSE	FALSE	0
P10824	GNAI1_RAT	reviewed	Guanine nucleotide-binding protein G(i) subunit alpha-1 (Adenylate cyclase-inhibiting G alpha protein)	Gnai1 Gnai-1	Rattus norvegicus (Rat)	354	TRUE	TRUE	FALSE	FALSE	0
P04897	GNAI2_RAT	reviewed	Guanine nucleotide-binding protein G(i) subunit alpha-2 (Adenylate cyclase-inhibiting G alpha protein)	Gnai2 Gnai-2	Rattus norvegicus (Rat)	355	TRUE	TRUE	FALSE	FALSE	0
P08753	GNAI3_RAT	reviewed	Guanine nucleotide-binding protein G(k) subunit alpha (G(i) alpha-3)	Gnai3 Gnai-3	Rattus norvegicus (Rat)	354	TRUE	TRUE	FALSE	FALSE	0
P59215	GNAO_RAT	reviewed	Guanine nucleotide-binding protein G(o) subunit alpha	Gnao1 Gna0 Gnao	Rattus norvegicus (Rat)	354	TRUE	FALSE	FALSE	FALSE	0
P82471	GNAQ_RAT	reviewed	Guanine nucleotide-binding protein G(q) subunit alpha (Guanine nucleotide-binding protein alpha-q)	Gnaq	Rattus norvegicus (Rat)	359	TRUE	FALSE	FALSE	FALSE	0
P63095	GNAS2_RAT	reviewed	Guanine nucleotide-binding protein G(s) subunit alpha isoforms short (Adenylate cyclase-stimulating G alpha protein) (G-alpha-8)	Gnas Gnas1	Rattus norvegicus (Rat)	394	TRUE	FALSE	FALSE	FALSE	0
P29348	GNAT3_RAT	reviewed	Guanine nucleotide-binding protein G(t) subunit alpha-3 (Gustducin alpha-3 chain)	Gnat3 Gnat-3	Rattus norvegicus (Rat)	354	FALSE	TRUE	FALSE	FALSE	0
P19627	GNAZ_RAT	reviewed	Guanine nucleotide-binding protein G(z) subunit alpha (G(x) alpha chain) (Gz-alpha)	Gnaz	Rattus norvegicus (Rat)	355	TRUE	FALSE	FALSE	FALSE	0
P13255	GNMT_RAT	reviewed	Glycine N-methyltransferase (EC 2.1.1.20) (Folate-binding protein)	Gnmt	Rattus norvegicus (Rat)	293	FALSE	TRUE	FALSE	FALSE	0
Q6AYQ1	GOGA7_RAT	reviewed	Golgin subfamily A member 7	Golga7	Rattus norvegicus (Rat)	137	TRUE	FALSE	FALSE	FALSE	0
Q5BJK8	GOLI4_RAT	reviewed	Golgi integral membrane protein 4 (Golgi integral membrane protein, cis) (GIMPc) (Golgi phosphoprotein 4)	Golim4 Gimpc Golph4	Rattus norvegicus (Rat)	653	TRUE	FALSE	FALSE	TRUE	1
O35165	GOSR2_RAT	reviewed	Golgi SNAP receptor complex member 2 (27 kDa Golgi SNARE protein) (Membrin)	Gosr2 Gs27	Rattus norvegicus (Rat)	212	TRUE	FALSE	FALSE	TRUE	1
Q9JJM7	GP1BB_RAT	reviewed	Platelet glycoprotein Ib beta chain (GP-Ib beta) (GPIb-beta) (GPIbB) (CD antigen CD42c)	Gp1bb	Rattus norvegicus (Rat)	206	TRUE	FALSE	FALSE	TRUE	1
Q3KRC4	GPC5C_RAT	reviewed	G-protein coupled receptor family C group 5 member C	Gprc5c	Rattus norvegicus (Rat)	441	TRUE	FALSE	FALSE	TRUE	8
O35077	GPDA_RAT	reviewed	Glycerol-3-phosphate dehydrogenase [NAD(+)], cytoplasmic (GPD-C) (GPDH-C) (EC 1.1.1.8)	Gpd1	Rattus norvegicus (Rat)	349	FALSE	TRUE	FALSE	FALSE	0
Q812E9	GPM6A_RAT	reviewed	Neuronal membrane glycoprotein M6-a (M6a)	Gpm6a m6a	Rattus norvegicus (Rat)	278	TRUE	FALSE	FALSE	TRUE	4
O08770	GPV_RAT	reviewed	Platelet glycoprotein V (GPV) (Glycoprotein 5) (CD antigen CD42d)	Gp5	Rattus norvegicus (Rat)	567	TRUE	FALSE	FALSE	TRUE	1
P04041	GPX1_RAT	reviewed	Glutathione peroxidase 1 (GPx-1) (GSHPx-1) (EC 1.11.1.9) (Cellular glutathione peroxidase)	Gpx1	Rattus norvegicus (Rat)	201	FALSE	TRUE	FALSE	FALSE	0
P23785	GRN_RAT	reviewed	Granulins [Cleaved into: Acrogranin (Progranulin); Granulin-1 (Granulin G); Granulin-2 (Granulin F); Granulin-3 (Epithelin-2) (Granulin B); Granulin-4 (Epithelin-1) (Granulin A); Granulin-5 (Granulin C); Granulin-6 (Granulin D); Granulin-7 (Granulin E)]	Grn	Rattus norvegicus (Rat)	588	FALSE	FALSE	TRUE	FALSE	0
P06761	GRP78_RAT	reviewed	78 kDa glucose-regulated protein (GRP-78) (Heat shock 70 kDa protein 5) (Immunoglobulin heavy chain-binding protein) (BiP) (Steroidogenesis-activator polypeptide)	Hspa5 Grp78	Rattus norvegicus (Rat)	654	FALSE	TRUE	FALSE	FALSE	0
P48508	GSH0_RAT	reviewed	Glutamate--cysteine ligase regulatory subunit (GCS light chain) (Gamma-ECS regulatory subunit) (Gamma-glutamylcysteine synthetase regulatory subunit) (Glutamate--cysteine ligase modifier subunit)	Gclm Glclr	Rattus norvegicus (Rat)	274	FALSE	FALSE	FALSE	FALSE	0
P00502	GSTA1_RAT	reviewed	Glutathione S-transferase alpha-1 (EC 2.5.1.18) (GST 1-1) (GST 1a-1a) (GST A1-1) (GST B) (Glutathione S-transferase Ya-1) (GST Ya1) (Ligandin) [Cleaved into: Glutathione S-transferase alpha-1, N-terminally processed]	Gsta1	Rattus norvegicus (Rat)	222	FALSE	TRUE	FALSE	FALSE	0
P04903	GSTA2_RAT	reviewed	Glutathione S-transferase alpha-2 (EC 2.5.1.18) (GST 1b-1b) (GST A2-2) (Glutathione S-transferase Ya-2) (GST Ya2)	Gsta2	Rattus norvegicus (Rat)	222	FALSE	TRUE	FALSE	FALSE	0
P04904	GSTA3_RAT	reviewed	Glutathione S-transferase alpha-3 (EC 2.5.1.18) (GST 2-2) (GST A3-3) (GST AA) (Glutathione S-transferase Yc-1) (GST Yc1)	Gsta3 Gstyc1	Rattus norvegicus (Rat)	221	FALSE	TRUE	FALSE	FALSE	0
P14942	GSTA4_RAT	reviewed	Glutathione S-transferase alpha-4 (EC 2.5.1.18) (GST 8-8) (GST A4-4) (GST K) (Glutathione S-transferase Yk) (GST Yk)	Gsta4	Rattus norvegicus (Rat)	222	FALSE	TRUE	FALSE	FALSE	0
P46418	GSTA5_RAT	reviewed	Glutathione S-transferase alpha-5 (EC 2.5.1.18) (GST A5-5) (Glutathione S-transferase Yc-2) (GST Yc2)	Gsta5 Gstyc2	Rattus norvegicus (Rat)	221	FALSE	TRUE	FALSE	FALSE	0
Q6AXY0	GSTA6_RAT	reviewed	Glutathione S-transferase A6 (EC 2.5.1.18) (GST class-alpha member 6)	Gsta6	Rattus norvegicus (Rat)	222	FALSE	TRUE	FALSE	FALSE	0
P24473	GSTK1_RAT	reviewed	Glutathione S-transferase kappa 1 (EC 2.5.1.18) (GST 13-13) (GST class-kappa) (GSTK1-1) (rGSTK1) (Glutathione S-transferase subunit 13)	Gstk1	Rattus norvegicus (Rat)	226	FALSE	FALSE	FALSE	FALSE	0
P04905	GSTM1_RAT	reviewed	Glutathione S-transferase Mu 1 (EC 2.5.1.18) (GST 3-3) (GSTM1-1) (Glutathione S-transferase Yb-1) (GST Yb1)	Gstm1	Rattus norvegicus (Rat)	218	FALSE	TRUE	FALSE	FALSE	0
P08010	GSTM2_RAT	reviewed	Glutathione S-transferase Mu 2 (EC 2.5.1.18) (GST 4-4) (GSTM2-2) (Glutathione S-transferase Yb-2) (GST Yb2)	Gstm2	Rattus norvegicus (Rat)	218	FALSE	TRUE	FALSE	FALSE	0
P08009	GSTM4_RAT	reviewed	Glutathione S-transferase Yb-3 (EC 2.5.1.18) (Chain 4) (GST Yb3) (GST class-mu 3)	Gstm3	Rattus norvegicus (Rat)	218	FALSE	TRUE	FALSE	FALSE	0
P04906	GSTP1_RAT	reviewed	Glutathione S-transferase P (EC 2.5.1.18) (Chain 7) (GST 7-7) (GST class-pi)	Gstp1	Rattus norvegicus (Rat)	210	FALSE	TRUE	FALSE	FALSE	0
P30713	GSTT2_RAT	reviewed	Glutathione S-transferase theta-2 (EC 2.5.1.18) (GST 12-12) (GST class-theta-2) (Glutathione S-transferase 12) (Glutathione S-transferase Yrs-Yrs)	Gstt2	Rattus norvegicus (Rat)	244	FALSE	TRUE	FALSE	FALSE	0
P11167	GTR1_RAT	reviewed	Solute carrier family 2, facilitated glucose transporter member 1 (Glucose transporter type 1, erythrocyte/brain) (GLUT-1)	Slc2a1 Glut-1 Glut1	Rattus norvegicus (Rat)	492	TRUE	FALSE	FALSE	TRUE	12
P12336	GTR2_RAT	reviewed	Solute carrier family 2, facilitated glucose transporter member 2 (Glucose transporter type 2, liver) (GLUT-2)	Slc2a2 Glut-2 Glut2	Rattus norvegicus (Rat)	522	TRUE	FALSE	FALSE	TRUE	11
P43427	GTR5_RAT	reviewed	Solute carrier family 2, facilitated glucose transporter member 5 (Fructose transporter) (Glucose transporter type 5, small intestine) (GLUT-5)	Slc2a5 Glut5	Rattus norvegicus (Rat)	502	TRUE	FALSE	FALSE	TRUE	12
P43278	H10_RAT	reviewed	Histone H1.0 (Histone H1') (Histone H1(0)) [Cleaved into: Histone H1.0, N-terminally processed]	H1f0	Rattus norvegicus (Rat)	194	FALSE	FALSE	FALSE	FALSE	0
D4A3K5	H11_RAT	reviewed	Histone H1.1 (Histone H1a)	Hist1h1a	Rattus norvegicus (Rat)	214	FALSE	FALSE	FALSE	FALSE	0
P15865	H14_RAT	reviewed	Histone H1.4 (H1d)	Hist1h1e H1f4	Rattus norvegicus (Rat)	219	FALSE	FALSE	FALSE	FALSE	0
P06349	H1T_RAT	reviewed	Histone H1t	Hist1h1t H1ft H1t	Rattus norvegicus (Rat)	208	FALSE	FALSE	FALSE	FALSE	0
P0CC09	H2A2A_RAT	reviewed	Histone H2A type 2-A (Histone H2A.2)	Hist2h2aa3	Rattus norvegicus (Rat)	130	FALSE	FALSE	FALSE	FALSE	0
Q02874	H2AY_RAT	reviewed	Core histone macro-H2A.1 (Histone macroH2A1) (mH2A1) (H2A.y) (H2A/y)	H2afy	Rattus norvegicus (Rat)	371	FALSE	FALSE	FALSE	FALSE	0
Q00729	H2B1A_RAT	reviewed	Histone H2B type 1-A (Histone H2B, testis) (Testis-specific histone H2B)	Hist1h2ba Th2b	Rattus norvegicus (Rat)	127	FALSE	FALSE	FALSE	FALSE	0
Q6LED0	H31_RAT	reviewed	Histone H3.1		Rattus norvegicus (Rat)	136	FALSE	FALSE	FALSE	FALSE	0
P62804	H4_RAT	reviewed	Histone H4 [Cleaved into: Osteogenic growth peptide (OGP)]	Hist1h4b Hist4; Hist1h4m; Hist4h4 H4ft	Rattus norvegicus (Rat)	103	FALSE	FALSE	TRUE	FALSE	0
P15978	HA11_RAT	reviewed	Class I histocompatibility antigen, Non-RT1.A alpha-1 chain	RT1-Aw2	Rattus norvegicus (Rat)	319	TRUE	FALSE	FALSE	TRUE	0
P16391	HA12_RAT	reviewed	RT1 class I histocompatibility antigen, AA alpha chain		Rattus norvegicus (Rat)	371	TRUE	FALSE	FALSE	TRUE	1
Q8CHM7	HACL1_RAT	reviewed	2-hydroxyacyl-CoA lyase 1 (EC 4.1.-.-) (2-hydroxyphytanoyl-CoA lyase) (2-HPCL) (Phytanoyl-CoA 2-hydroxylase 2)	Hacl1 2hpcl Hpcl2 Phyh2	Rattus norvegicus (Rat)	581	FALSE	FALSE	FALSE	FALSE	0
Q07523	HAOX2_RAT	reviewed	Hydroxyacid oxidase 2 (HAOX2) (EC 1.1.3.15) ((S)-2-hydroxy-acid oxidase, peroxisomal) (Long chain alpha-hydroxy acid oxidase) (Long-chain L-2-hydroxy acid oxidase)	Hao2 Hao3 Haox2	Rattus norvegicus (Rat)	353	FALSE	FALSE	FALSE	FALSE	0
Q7TSE9	HAX1_RAT	reviewed	HCLS1-associated protein X-1 (HS1-associating protein X-1) (HAX-1) (HS1-binding protein 1) (HSP1BP-1)	Hax1 Hs1bp1	Rattus norvegicus (Rat)	278	TRUE	TRUE	FALSE	FALSE	0
P29826	HB2B_RAT	reviewed	Rano class II histocompatibility antigen, B-1 beta chain (RT1 class II histocompatibility antigen, B-1 beta chain) (RT1.B-beta(1))	RT1-Bb	Rattus norvegicus (Rat)	263	TRUE	FALSE	FALSE	TRUE	1
P18211	HB2D_RAT	reviewed	Rano class II histocompatibility antigen, D-1 beta chain (RT1 class II histocompatibility antigen, D-1 beta chain)	RT1-Db1	Rattus norvegicus (Rat)	264	TRUE	FALSE	FALSE	TRUE	2
P01946	HBA_RAT	reviewed	Hemoglobin subunit alpha-1/2 (Alpha-1/2-globin) (Hemoglobin alpha-1/2 chain)	Hba1 Hba-a1	Rattus norvegicus (Rat)	142	FALSE	FALSE	FALSE	FALSE	0
P02091	HBB1_RAT	reviewed	Hemoglobin subunit beta-1 (Beta-1-globin) (Hemoglobin beta chain, major-form) (Hemoglobin beta-1 chain)	Hbb	Rattus norvegicus (Rat)	147	FALSE	FALSE	FALSE	FALSE	0
P11517	HBB2_RAT	reviewed	Hemoglobin subunit beta-2 (Beta-2-globin) (Hemoglobin beta chain, minor-form) (Hemoglobin beta-2 chain)		Rattus norvegicus (Rat)	147	FALSE	FALSE	FALSE	FALSE	0
Q9WVK7	HCDH_RAT	reviewed	Hydroxyacyl-coenzyme A dehydrogenase, mitochondrial (HCDH) (EC 1.1.1.35) (Medium and short-chain L-3-hydroxyacyl-coenzyme A dehydrogenase) (Short-chain 3-hydroxyacyl-CoA dehydrogenase)	Hadh Had Hadhsc Schad	Rattus norvegicus (Rat)	314	FALSE	FALSE	FALSE	FALSE	0
P06214	HEM2_RAT	reviewed	Delta-aminolevulinic acid dehydratase (ALADH) (EC 4.2.1.24) (Porphobilinogen synthase)	Alad	Rattus norvegicus (Rat)	330	FALSE	FALSE	FALSE	FALSE	0
Q3B7D0	HEM6_RAT	reviewed	Oxygen-dependent coproporphyrinogen-III oxidase, mitochondrial (COX) (Coprogen oxidase) (Coproporphyrinogenase) (EC 1.3.3.3)	Cpox Cpo	Rattus norvegicus (Rat)	443	TRUE	FALSE	FALSE	FALSE	0
P20059	HEMO_RAT	reviewed	Hemopexin	Hpx	Rattus norvegicus (Rat)	460	FALSE	FALSE	TRUE	FALSE	1
O35799	HFE_RAT	reviewed	Hereditary hemochromatosis protein homolog (RT1-CAFE)	Hfe	Rattus norvegicus (Rat)	360	TRUE	FALSE	FALSE	TRUE	2
Q9JJ50	HGS_RAT	reviewed	Hepatocyte growth factor-regulated tyrosine kinase substrate (SNAP-25-interacting protein Hrs-2)	Hgs Hrs Hrs2	Rattus norvegicus (Rat)	776	TRUE	TRUE	FALSE	FALSE	0
Q5XIE6	HIBCH_RAT	reviewed	3-hydroxyisobutyryl-CoA hydrolase, mitochondrial (EC 3.1.2.4) (3-hydroxyisobutyryl-coenzyme A hydrolase) (HIB-CoA hydrolase) (HIBYL-CoA-H)	Hibch	Rattus norvegicus (Rat)	385	FALSE	FALSE	FALSE	FALSE	0
P22791	HMCS2_RAT	reviewed	Hydroxymethylglutaryl-CoA synthase, mitochondrial (HMG-CoA synthase) (EC 2.3.3.10) (3-hydroxy-3-methylglutaryl coenzyme A synthase)	Hmgcs2	Rattus norvegicus (Rat)	508	FALSE	FALSE	FALSE	FALSE	0
P51639	HMDH_RAT	reviewed	3-hydroxy-3-methylglutaryl-coenzyme A reductase (HMG-CoA reductase) (EC 1.1.1.34)	Hmgcr	Rattus norvegicus (Rat)	887	TRUE	FALSE	FALSE	TRUE	5
P97519	HMGCL_RAT	reviewed	Hydroxymethylglutaryl-CoA lyase, mitochondrial (HL) (HMG-CoA lyase) (EC 4.1.3.4) (3-hydroxy-3-methylglutarate-CoA lyase)	Hmgcl	Rattus norvegicus (Rat)	325	FALSE	FALSE	FALSE	FALSE	0
P23711	HMOX2_RAT	reviewed	Heme oxygenase 2 (HO-2) (EC 1.14.14.18)	Hmox2	Rattus norvegicus (Rat)	315	FALSE	FALSE	FALSE	FALSE	1
P61980	HNRPK_RAT	reviewed	Heterogeneous nuclear ribonucleoprotein K (hnRNP K) (dC stretch-binding protein) (CSBP)	Hnrnpk Hnrpk	Rattus norvegicus (Rat)	463	FALSE	TRUE	FALSE	FALSE	0
Q9Z214	HOME1_RAT	reviewed	Homer protein homolog 1 (PSD-Zip45) (VASP/Ena-related gene up-regulated during seizure and LTP 1) (Vesl-1)	Homer1 Homer Vesl	Rattus norvegicus (Rat)	366	TRUE	TRUE	FALSE	FALSE	0
O88801	HOME2_RAT	reviewed	Homer protein homolog 2 (Homer-2) (Cupidin) (VASP/Ena-related gene up-regulated during seizure and LTP 2) (Vesl-2)	Homer2 Vesl2	Rattus norvegicus (Rat)	354	TRUE	TRUE	FALSE	FALSE	0
Q9Z2X5	HOME3_RAT	reviewed	Homer protein homolog 3 (Homer-3) (VASP/Ena-related gene up-regulated during seizure and LTP 3) (Vesl-3)	Homer3 Vesl3	Rattus norvegicus (Rat)	358	TRUE	TRUE	FALSE	FALSE	0
P62749	HPCL1_RAT	reviewed	Hippocalcin-like protein 1 (Neural visinin-like protein 3) (NVL-3) (NVP-3) (Visinin-like protein 3) (VILIP-3)	Hpcal1	Rattus norvegicus (Rat)	193	TRUE	FALSE	FALSE	FALSE	0
P32755	HPPD_RAT	reviewed	4-hydroxyphenylpyruvate dioxygenase (EC 1.13.11.27) (4-hydroxyphenylpyruvic acid oxidase) (4HPPD) (HPD) (HPPDase) (F Alloantigen) (F protein)	Hpd	Rattus norvegicus (Rat)	393	TRUE	TRUE	FALSE	FALSE	0
P06866	HPT_RAT	reviewed	Haptoglobin (Liver regeneration-related protein LRRG173) (Zonulin) [Cleaved into: Haptoglobin alpha chain; Haptoglobin beta chain]	Hp Ba1-647	Rattus norvegicus (Rat)	347	FALSE	FALSE	TRUE	FALSE	0
Q66HA8	HS105_RAT	reviewed	Heat shock protein 105 kDa (Heat shock 110 kDa protein)	Hsph1 Hsp105 Hsp110	Rattus norvegicus (Rat)	858	FALSE	TRUE	FALSE	FALSE	0
P55063	HS71L_RAT	reviewed	Heat shock 70 kDa protein 1-like (Heat shock 70 kDa protein 1L) (Heat shock 70 kDa protein 3) (HSP70.3)	Hspa1l Hsp70-3	Rattus norvegicus (Rat)	641	FALSE	FALSE	FALSE	FALSE	0
P82995	HS90A_RAT	reviewed	Heat shock protein HSP 90-alpha (Heat shock 86 kDa) (HSP 86) (HSP86)	Hsp90aa1 Hsp86 Hspca	Rattus norvegicus (Rat)	733	TRUE	TRUE	FALSE	FALSE	0
P34058	HS90B_RAT	reviewed	Heat shock protein HSP 90-beta (Heat shock 84 kDa) (HSP 84) (HSP84)	Hsp90ab1 Hsp84 Hspcb	Rattus norvegicus (Rat)	724	FALSE	TRUE	FALSE	FALSE	0
Q4V8B7	HSDL1_RAT	reviewed	Inactive hydroxysteroid dehydrogenase-like protein 1	Hsdl1	Rattus norvegicus (Rat)	330	FALSE	FALSE	FALSE	FALSE	0
P14659	HSP72_RAT	reviewed	Heat shock-related 70 kDa protein 2 (Heat shock protein 70.2) (Testis-specific heat shock protein-related) (HST)	Hspa2 Hst70	Rattus norvegicus (Rat)	633	FALSE	TRUE	FALSE	FALSE	0
P63018	HSP7C_RAT	reviewed	Heat shock cognate 71 kDa protein (Heat shock 70 kDa protein 8)	Hspa8 Hsc70 Hsc73	Rattus norvegicus (Rat)	646	TRUE	TRUE	FALSE	FALSE	0
P21213	HUTH_RAT	reviewed	Histidine ammonia-lyase (Histidase) (EC 4.3.1.3)	Hal Huth	Rattus norvegicus (Rat)	657	FALSE	FALSE	FALSE	FALSE	0
P07687	HYEP_RAT	reviewed	Epoxide hydrolase 1 (EC 3.3.2.9) (Epoxide hydratase) (Microsomal epoxide hydrolase)	Ephx1 Eph-1	Rattus norvegicus (Rat)	455	TRUE	FALSE	FALSE	TRUE	0
Q00238	ICAM1_RAT	reviewed	Intercellular adhesion molecule 1 (ICAM-1) (CD antigen CD54)	Icam1 Icam-1	Rattus norvegicus (Rat)	545	TRUE	FALSE	FALSE	TRUE	2
P35559	IDE_RAT	reviewed	Insulin-degrading enzyme (EC 3.4.24.56) (Insulin protease) (Insulinase) (Insulysin)	Ide	Rattus norvegicus (Rat)	1019	TRUE	TRUE	TRUE	FALSE	0
Q68FX0	IDH3B_RAT	reviewed	Isocitrate dehydrogenase [NAD] subunit beta, mitochondrial (EC 1.1.1.41) (Isocitric dehydrogenase subunit beta) (NAD(+)-specific ICDH subunit beta)	Idh3B	Rattus norvegicus (Rat)	385	FALSE	FALSE	FALSE	FALSE	0
P41562	IDHC_RAT	reviewed	Isocitrate dehydrogenase [NADP] cytoplasmic (IDH) (EC 1.1.1.42) (Cytosolic NADP-isocitrate dehydrogenase) (IDP) (NADP(+)-specific ICDH) (Oxalosuccinate decarboxylase)	Idh1	Rattus norvegicus (Rat)	414	FALSE	TRUE	FALSE	FALSE	0
P56574	IDHP_RAT	reviewed	Isocitrate dehydrogenase [NADP], mitochondrial (IDH) (EC 1.1.1.42) (ICD-M) (IDP) (NADP(+)-specific ICDH) (Oxalosuccinate decarboxylase)	Idh2	Rattus norvegicus (Rat)	452	FALSE	FALSE	FALSE	FALSE	0
Q5RKI1	IF4A2_RAT	reviewed	Eukaryotic initiation factor 4A-II (eIF-4A-II) (eIF4A-II) (EC 3.6.4.13) (ATP-dependent RNA helicase eIF4A-2) [Cleaved into: Eukaryotic initiation factor 4A-II, N-terminally processed]	Eif4a2	Rattus norvegicus (Rat)	407	FALSE	FALSE	FALSE	FALSE	0
P26376	IFM3_RAT	reviewed	Interferon-induced transmembrane protein 3 (Dispanin subfamily A member 2b) (DSPA2b)	ifitm3	Rattus norvegicus (Rat)	137	TRUE	FALSE	FALSE	TRUE	2
P24062	IGF1R_RAT	reviewed	Insulin-like growth factor 1 receptor (EC 2.7.10.1) (Insulin-like growth factor I receptor) (IGF-I receptor) (CD antigen CD221) [Cleaved into: Insulin-like growth factor 1 receptor alpha chain; Insulin-like growth factor 1 receptor beta chain]	Igf1r	Rattus norvegicus (Rat)	1370	TRUE	FALSE	FALSE	TRUE	1
Q5VJ70	IGSF5_RAT	reviewed	Immunoglobulin superfamily member 5 (IgSF5) (Junctional adhesion molecule 4) (JAM-4)	Igsf5 Jam4	Rattus norvegicus (Rat)	369	TRUE	TRUE	FALSE	TRUE	1
Q63257	IL4RA_RAT	reviewed	Interleukin-4 receptor subunit alpha (IL-4 receptor subunit alpha) (IL-4R subunit alpha) (IL-4R-alpha) (IL-4RA) (CD antigen CD124)	Il4r Il4ra	Rattus norvegicus (Rat)	801	TRUE	FALSE	TRUE	TRUE	0
P40190	IL6RB_RAT	reviewed	Interleukin-6 receptor subunit beta (IL-6 receptor subunit beta) (IL-6R subunit beta) (IL-6R-beta) (IL-6RB) (Interleukin-6 signal transducer) (Membrane glycoprotein 130) (gp130) (Oncostatin-M receptor subunit alpha) (CD antigen CD130)	Il6st	Rattus norvegicus (Rat)	918	TRUE	FALSE	FALSE	TRUE	1
Q99J82	ILK_RAT	reviewed	Integrin-linked protein kinase (EC 2.7.11.1)	Ilk	Rattus norvegicus (Rat)	452	TRUE	TRUE	FALSE	FALSE	0
P15127	INSR_RAT	reviewed	Insulin receptor (IR) (EC 2.7.10.1) (CD antigen CD220) [Cleaved into: Insulin receptor subunit alpha; Insulin receptor subunit beta]	Insr	Rattus norvegicus (Rat)	1383	TRUE	FALSE	FALSE	TRUE	1
P24389	IOD1_RAT	reviewed	Type I iodothyronine deiodinase (EC 1.21.99.4) (5DI) (DIOI) (Type 1 DI) (Type-I 5'-deiodinase)	Dio1 Itdi1 Txdi1	Rattus norvegicus (Rat)	257	TRUE	FALSE	FALSE	TRUE	0
Q6AYC2	IRGM_RAT	reviewed	Immunity-related GTPase family M protein (EC 3.6.5.-)	Irgm	Rattus norvegicus (Rat)	411	TRUE	TRUE	FALSE	FALSE	0
P35570	IRS1_RAT	reviewed	Insulin receptor substrate 1 (IRS-1) (pp185)	Irs1 Irs-1	Rattus norvegicus (Rat)	1235	FALSE	FALSE	FALSE	FALSE	0
Q5U3Z3	ISOC2_RAT	reviewed	Isochorismatase domain-containing protein 2	Isoc2 Isoc2b	Rattus norvegicus (Rat)	210	FALSE	TRUE	FALSE	FALSE	0
P18614	ITA1_RAT	reviewed	Integrin alpha-1 (CD49 antigen-like family member A) (Laminin and collagen receptor) (VLA-1) (CD antigen CD49a)	Itga1	Rattus norvegicus (Rat)	1180	TRUE	FALSE	FALSE	TRUE	2
P49134	ITB1_RAT	reviewed	Integrin beta-1 (Beta oligodendroglia) (Beta OL) (Fibronectin receptor subunit beta) (VLA-4 subunit beta) (CD antigen CD29)	Itgb1	Rattus norvegicus (Rat)	799	TRUE	FALSE	FALSE	TRUE	1
Q63416	ITIH3_RAT	reviewed	Inter-alpha-trypsin inhibitor heavy chain H3 (ITI heavy chain H3) (ITI-HC3) (Inter-alpha-inhibitor heavy chain 3)	Itih3	Rattus norvegicus (Rat)	887	FALSE	FALSE	TRUE	FALSE	0
Q5XIE8	ITM2B_RAT	reviewed	Integral membrane protein 2B (Immature BRI2) (imBRI2) (Transmembrane protein BRI) (Bri) [Cleaved into: BRI2, membrane form (Mature BRI2) (mBRI2); BRI2 intracellular domain (BRI2 ICD); BRI2C, soluble form; Bri23 peptide (Bri2-23) (ABri23) (C-terminal peptide) (P23 peptide)]	Itm2b	Rattus norvegicus (Rat)	266	TRUE	FALSE	TRUE	TRUE	1
P29994	ITPR1_RAT	reviewed	Inositol 1,4,5-trisphosphate receptor type 1 (IP3 receptor isoform 1) (IP-3-R) (IP3R 1) (InsP3R1) (Type 1 inositol 1,4,5-trisphosphate receptor) (Type 1 InsP3 receptor)	Itpr1 Insp3r	Rattus norvegicus (Rat)	2750	TRUE	FALSE	FALSE	TRUE	6
P29995	ITPR2_RAT	reviewed	Inositol 1,4,5-trisphosphate receptor type 2 (IP3 receptor isoform 2) (IP3R 2) (InsP3R2) (Type 2 inositol 1,4,5-trisphosphate receptor) (Type 2 InsP3 receptor)	Itpr2	Rattus norvegicus (Rat)	2701	TRUE	FALSE	FALSE	TRUE	6
P12007	IVD_RAT	reviewed	Isovaleryl-CoA dehydrogenase, mitochondrial (IVD) (EC 1.3.8.4)	Ivd	Rattus norvegicus (Rat)	424	FALSE	FALSE	FALSE	FALSE	0
Q5BK17	IYD1_RAT	reviewed	Iodotyrosine deiodinase 1 (IYD-1) (EC 1.21.1.1) (Iodotyrosine dehalogenase 1)	Iyd Dehal1	Rattus norvegicus (Rat)	285	TRUE	FALSE	FALSE	TRUE	1
Q9JHY1	JAM1_RAT	reviewed	Junctional adhesion molecule A (JAM-A) (Junctional adhesion molecule 1) (JAM-1) (CD antigen CD321)	F11r Jam1	Rattus norvegicus (Rat)	300	TRUE	FALSE	FALSE	TRUE	1
Q68FQ2	JAM3_RAT	reviewed	Junctional adhesion molecule C (JAM-C) (Junctional adhesion molecule 3) (JAM-3)	Jam3	Rattus norvegicus (Rat)	310	TRUE	FALSE	TRUE	TRUE	1
Q6IFW6	K1C10_RAT	reviewed	Keratin, type I cytoskeletal 10 (Cytokeratin-10) (CK-10) (Keratin-10) (K10) (Type I keratin Ka10)	Krt10 Ka10	Rattus norvegicus (Rat)	526	FALSE	FALSE	FALSE	FALSE	0
Q6IFV4	K1C13_RAT	reviewed	Keratin, type I cytoskeletal 13 (Cytokeratin-13) (CK-13) (Keratin-13) (K13) (Type I keratin Ka13)	Krt13 Ka13	Rattus norvegicus (Rat)	438	FALSE	FALSE	FALSE	FALSE	0
Q5BJY9	K1C18_RAT	reviewed	Keratin, type I cytoskeletal 18 (Cytokeratin-18) (CK-18) (Keratin-18) (K18)	Krt18 Krt1-18	Rattus norvegicus (Rat)	423	FALSE	TRUE	FALSE	FALSE	0
Q63279	K1C19_RAT	reviewed	Keratin, type I cytoskeletal 19 (Cytokeratin-19) (CK-19) (Keratin-19) (K19) (Type I keratin Ka19)	Krt19 Ka19 Krt1-19	Rattus norvegicus (Rat)	403	FALSE	FALSE	FALSE	FALSE	0
Q6IFU7	K1C42_RAT	reviewed	Keratin, type I cytoskeletal 42 (Cytokeratin-42) (CK-42) (Keratin-42) (K42) (Type I keratin Ka22)	Krt42 Ka22	Rattus norvegicus (Rat)	452	FALSE	TRUE	FALSE	FALSE	0
Q6IG02	K22E_RAT	reviewed	Keratin, type II cytoskeletal 2 epidermal (Cytokeratin-2e) (CK-2e) (Epithelial keratin-2e) (Keratin-2 epidermis) (Keratin-2e) (K2e) (Type-II keratin Kb2)	Krt2 Kb2 Krt2a	Rattus norvegicus (Rat)	685	FALSE	FALSE	FALSE	FALSE	0
Q6IMF3	K2C1_RAT	reviewed	Keratin, type II cytoskeletal 1 (Cytokeratin-1) (CK-1) (Keratin-1) (K1) (Type-II keratin Kb1)	Krt1 Kb1	Rattus norvegicus (Rat)	625	TRUE	FALSE	FALSE	FALSE	0
Q6IG01	K2C1B_RAT	reviewed	Keratin, type II cytoskeletal 1b (Cytokeratin-1B) (CK-1B) (Keratin-77) (K77) (Type-II keratin Kb39)	Krt77 Kb39 Krt1b	Rattus norvegicus (Rat)	519	FALSE	FALSE	FALSE	FALSE	0
Q6IG00	K2C4_RAT	reviewed	Keratin, type II cytoskeletal 4 (Cytokeratin-4) (CK-4) (Keratin-4) (K4) (Type-II keratin Kb4)	Krt4 Kb4	Rattus norvegicus (Rat)	536	FALSE	FALSE	FALSE	FALSE	0
Q6P6Q2	K2C5_RAT	reviewed	Keratin, type II cytoskeletal 5 (Cytokeratin-5) (CK-5) (Keratin-5) (K5) (Type-II keratin Kb5)	Krt5 Krt2-5	Rattus norvegicus (Rat)	576	FALSE	FALSE	FALSE	FALSE	0
Q4FZU2	K2C6A_RAT	reviewed	Keratin, type II cytoskeletal 6A (Cytokeratin-6A) (CK-6A) (Keratin-6A) (K6A) (Type-II keratin Kb6)	Krt6a	Rattus norvegicus (Rat)	552	FALSE	FALSE	FALSE	FALSE	0
Q6IG12	K2C7_RAT	reviewed	Keratin, type II cytoskeletal 7 (Cytokeratin-7) (CK-7) (Keratin-7) (K7) (Type-II keratin Kb7)	Krt7 Kb7 Krt2-7	Rattus norvegicus (Rat)	457	FALSE	FALSE	FALSE	FALSE	0
Q6IG04	K2C72_RAT	reviewed	Keratin, type II cytoskeletal 72 (Cytokeratin-72) (CK-72) (Keratin-72) (K72) (Type II inner root sheath-specific keratin-K6irs2) (Type-II keratin Kb35)	Krt72 Kb35	Rattus norvegicus (Rat)	520	FALSE	FALSE	FALSE	FALSE	0
Q10758	K2C8_RAT	reviewed	Keratin, type II cytoskeletal 8 (Cytokeratin endo A) (Cytokeratin-8) (CK-8) (Keratin-8) (K8) (Type-II keratin Kb8)	Krt8 Krt2-8	Rattus norvegicus (Rat)	483	FALSE	TRUE	FALSE	FALSE	0
P01836	KACA_RAT	reviewed	Ig kappa chain C region, A allele		Rattus norvegicus (Rat)	106	FALSE	FALSE	FALSE	FALSE	0
P29410	KAD2_RAT	reviewed	Adenylate kinase 2, mitochondrial (AK 2) (EC 2.7.4.3) (ATP-AMP transphosphorylase 2) (ATP:AMP phosphotransferase) (Adenylate monophosphate kinase) [Cleaved into: Adenylate kinase 2, mitochondrial, N-terminally processed]	Ak2	Rattus norvegicus (Rat)	239	TRUE	FALSE	FALSE	FALSE	0
Q9WUS0	KAD4_RAT	reviewed	Adenylate kinase 4, mitochondrial (AK 4) (EC 2.7.4.10) (EC 2.7.4.6) (Adenylate kinase 3-like) (Adenylate kinase isoenzyme 4) (GTP:AMP phosphotransferase AK4)	Ak4 Ak3l1	Rattus norvegicus (Rat)	223	FALSE	FALSE	FALSE	FALSE	0
P97924	KALRN_RAT	reviewed	Kalirin (EC 2.7.11.1) (Huntingtin-associated protein-interacting protein) (PAM COOH-terminal interactor protein 10) (P-CIP10) (Protein Duo) (Serine/threonine-protein kinase with Dbl- and pleckstrin homology domain)	Kalrn Duo Hapip	Rattus norvegicus (Rat)	2959	TRUE	TRUE	FALSE	FALSE	0
P09456	KAP0_RAT	reviewed	cAMP-dependent protein kinase type I-alpha regulatory subunit [Cleaved into: cAMP-dependent protein kinase type I-alpha regulatory subunit, N-terminally processed]	Prkar1a	Rattus norvegicus (Rat)	381	TRUE	FALSE	FALSE	FALSE	0
P68182	KAPCB_RAT	reviewed	cAMP-dependent protein kinase catalytic subunit beta (PKA C-beta) (EC 2.7.11.11)	Prkacb Pkacb	Rattus norvegicus (Rat)	351	TRUE	TRUE	FALSE	FALSE	0
Q62761	KC1G1_RAT	reviewed	Casein kinase I isoform gamma-1 (CKI-gamma 1) (EC 2.7.11.1)	Csnk1g1	Rattus norvegicus (Rat)	390	FALSE	TRUE	FALSE	FALSE	0
Q62762	KC1G2_RAT	reviewed	Casein kinase I isoform gamma-2 (CKI-gamma 2) (EC 2.7.11.1)	Csnk1g2 Ck1g2	Rattus norvegicus (Rat)	415	FALSE	TRUE	FALSE	FALSE	0
Q62763	KC1G3_RAT	reviewed	Casein kinase I isoform gamma-3 (CKI-gamma 3) (EC 2.7.11.1)	Csnk1g3	Rattus norvegicus (Rat)	448	FALSE	TRUE	FALSE	FALSE	0
Q6AY88	KDF1_RAT	reviewed	Keratinocyte differentiation factor 1	Kdf1	Rattus norvegicus (Rat)	397	TRUE	TRUE	FALSE	FALSE	0
Q02974	KHK_RAT	reviewed	Ketohexokinase (EC 2.7.1.3) (Hepatic fructokinase)	Khk	Rattus norvegicus (Rat)	298	FALSE	FALSE	FALSE	FALSE	0
Q2PQA9	KINH_RAT	reviewed	Kinesin-1 heavy chain (Conventional kinesin heavy chain) (Ubiquitous kinesin heavy chain) (UKHC)	Kif5b Khc	Rattus norvegicus (Rat)	963	FALSE	TRUE	FALSE	FALSE	0
O88867	KMO_RAT	reviewed	Kynurenine 3-monooxygenase (EC 1.14.13.9) (Kynurenine 3-hydroxylase)	Kmo	Rattus norvegicus (Rat)	478	TRUE	FALSE	FALSE	TRUE	2
P68403	KPCB_RAT	reviewed	Protein kinase C beta type (PKC-B) (PKC-beta) (EC 2.7.11.13)	Prkcb Pkcb Prkcb1	Rattus norvegicus (Rat)	671	TRUE	TRUE	FALSE	FALSE	0
P09215	KPCD_RAT	reviewed	Protein kinase C delta type (EC 2.7.11.13) (nPKC-delta) [Cleaved into: Protein kinase C delta type regulatory subunit; Protein kinase C delta type catalytic subunit (Sphingosine-dependent protein kinase-1) (SDK1)]	Prkcd Pkcd	Rattus norvegicus (Rat)	673	TRUE	TRUE	FALSE	FALSE	0
P09216	KPCE_RAT	reviewed	Protein kinase C epsilon type (EC 2.7.11.13) (nPKC-epsilon)	Prkce Pkce	Rattus norvegicus (Rat)	737	TRUE	TRUE	FALSE	FALSE	0
F1M7Y5	KPCI_RAT	reviewed	Protein kinase C iota type (EC 2.7.11.13) (Atypical protein kinase C-lambda/iota) (aPKC-lambda/iota) (nPKC-iota)	Prkci Pkcl	Rattus norvegicus (Rat)	596	TRUE	TRUE	FALSE	FALSE	0
Q64617	KPCL_RAT	reviewed	Protein kinase C eta type (EC 2.7.11.13) (PKC-L) (nPKC-eta)	Prkch Pkch	Rattus norvegicus (Rat)	683	FALSE	TRUE	FALSE	FALSE	0
P12928	KPYR_RAT	reviewed	Pyruvate kinase PKLR (EC 2.7.1.40) (L-PK) (Pyruvate kinase isozymes L/R)	Pklr	Rattus norvegicus (Rat)	574	FALSE	FALSE	FALSE	FALSE	0
P20767	LAC2_RAT	reviewed	Ig lambda-2 chain C region		Rattus norvegicus (Rat)	104	FALSE	FALSE	FALSE	FALSE	0
P14562	LAMP1_RAT	reviewed	Lysosome-associated membrane glycoprotein 1 (LAMP-1) (Lysosome-associated membrane protein 1) (120 kDa lysosomal membrane glycoprotein) (LGP-120) (CD107 antigen-like family member A) (CD antigen CD107a)	Lamp1 Lamp-1	Rattus norvegicus (Rat)	407	TRUE	FALSE	FALSE	TRUE	1
P17046	LAMP2_RAT	reviewed	Lysosome-associated membrane glycoprotein 2 (LAMP-2) (Lysosome-associated membrane protein 2) (CD107 antigen-like family member B) (LGP-110) (LGP-96) (Lysosomal membrane glycoprotein type B) (LGP-B) (CD antigen CD107b)	Lamp2 Lamp-2	Rattus norvegicus (Rat)	411	TRUE	FALSE	FALSE	TRUE	1
Q9QX69	LANC1_RAT	reviewed	LanC-like protein 1 (40 kDa erythrocyte membrane protein) (p40)	Lancl1 Gpr69a	Rattus norvegicus (Rat)	399	TRUE	TRUE	FALSE	FALSE	0
Q62733	LAP2_RAT	reviewed	Lamina-associated polypeptide 2, isoform beta (Thymopoietin isoform beta) (TP beta)	Tmpo Lap2	Rattus norvegicus (Rat)	452	TRUE	FALSE	FALSE	TRUE	1
Q99MZ8	LASP1_RAT	reviewed	LIM and SH3 domain protein 1 (LASP-1)	Lasp1	Rattus norvegicus (Rat)	263	FALSE	TRUE	FALSE	FALSE	0
Q63016	LAT1_RAT	reviewed	Large neutral amino acids transporter small subunit 1 (4F2 light chain) (4F2 LC) (4F2LC) (Integral membrane protein E16) (Protein TA1) (L-type amino acid transporter 1) (Solute carrier family 7 member 5)	Slc7a5 Mpe16 Ta1	Rattus norvegicus (Rat)	512	TRUE	TRUE	FALSE	TRUE	9
P18424	LCAT_RAT	reviewed	Phosphatidylcholine-sterol acyltransferase (EC 2.3.1.43) (Lecithin-cholesterol acyltransferase) (Phospholipid-cholesterol acyltransferase)	Lcat	Rattus norvegicus (Rat)	440	FALSE	FALSE	TRUE	FALSE	1
Q01621	LCK_RAT	reviewed	Proto-oncogene tyrosine-protein kinase LCK (EC 2.7.10.2) (Lymphocyte cell-specific protein-tyrosine kinase) (p56-LCK)	Lck	Rattus norvegicus (Rat)	509	TRUE	TRUE	FALSE	FALSE	0
P04642	LDHA_RAT	reviewed	L-lactate dehydrogenase A chain (LDH-A) (EC 1.1.1.27) (LDH muscle subunit) (LDH-M)	Ldha Ldh-1 Ldh1	Rattus norvegicus (Rat)	332	FALSE	TRUE	FALSE	FALSE	0
P08699	LEG3_RAT	reviewed	Galectin-3 (Gal-3) (35 kDa lectin) (Carbohydrate-binding protein 35) (CBP 35) (Galactose-specific lectin 3) (IgE-binding protein) (Laminin-binding protein) (Lectin L-29) (Mac-2 antigen)	Lgals3	Rattus norvegicus (Rat)	262	FALSE	TRUE	TRUE	FALSE	0
Q62665	LEG8_RAT	reviewed	Galectin-8 (Gal-8) (30 kDa S-type lectin) (RL-30)	Lgals8	Rattus norvegicus (Rat)	316	FALSE	TRUE	FALSE	FALSE	0
Q5XIN6	LETM1_RAT	reviewed	LETM1 and EF-hand domain-containing protein 1, mitochondrial (Leucine zipper-EF-hand-containing transmembrane protein 1)	Letm1	Rattus norvegicus (Rat)	739	TRUE	FALSE	FALSE	TRUE	1
Q9Z2H4	LGR4_RAT	reviewed	Leucine-rich repeat-containing G-protein coupled receptor 4 (G-protein coupled receptor 48)	Lgr4 Gpr48	Rattus norvegicus (Rat)	951	TRUE	FALSE	FALSE	TRUE	7
Q9Z250	LIN7A_RAT	reviewed	Protein lin-7 homolog A (Lin-7A) (Mammalian lin-seven protein 1) (MALS-1) (Vertebrate lin-7 homolog 1) (Veli-1)	Lin7a Mals1 Veli1	Rattus norvegicus (Rat)	232	TRUE	FALSE	FALSE	FALSE	0
Q9Z252	LIN7B_RAT	reviewed	Protein lin-7 homolog B (Lin-7B) (Mammalian lin-seven protein 2) (MALS-2) (Vertebrate lin-7 homolog 2) (Veli-2)	Lin7b Mals2 Veli1a Veli2	Rattus norvegicus (Rat)	207	TRUE	FALSE	FALSE	FALSE	0
Q792I0	LIN7C_RAT	reviewed	Protein lin-7 homolog C (Lin-7C) (Mammalian lin-seven protein 3) (MALS-3) (Vertebrate lin-7 homolog 3) (Veli-3)	Lin7c Mals3 Veli3	Rattus norvegicus (Rat)	197	TRUE	FALSE	FALSE	FALSE	0
P30349	LKHA4_RAT	reviewed	Leukotriene A-4 hydrolase (LTA-4 hydrolase) (EC 3.3.2.6) (Leukotriene A(4) hydrolase)	Lta4h	Rattus norvegicus (Rat)	610	FALSE	TRUE	FALSE	FALSE	0
Q62902	LMAN1_RAT	reviewed	Protein ERGIC-53 (ER-Golgi intermediate compartment 53 kDa protein) (Lectin mannose-binding 1) (p58)	Lman1 Ergic53	Rattus norvegicus (Rat)	517	TRUE	FALSE	FALSE	TRUE	1
A1L1J9	LMF2_RAT	reviewed	Lipase maturation factor 2	Lmf2	Rattus norvegicus (Rat)	702	TRUE	FALSE	FALSE	TRUE	9
Q4G072	LPAR6_RAT	reviewed	Lysophosphatidic acid receptor 6 (LPA receptor 6) (LPA-6) (Oleoyl-L-alpha-lysophosphatidic acid receptor) (P2Y purinoceptor 5) (P2Y5) (Purinergic receptor 5)	Lpar6 P2ry5 P2y5	Rattus norvegicus (Rat)	344	TRUE	FALSE	FALSE	TRUE	7
Q5XI07	LPP_RAT	reviewed	Lipoma-preferred partner homolog	Lpp	Rattus norvegicus (Rat)	632	FALSE	TRUE	FALSE	FALSE	0
Q9JI61	LRAT_RAT	reviewed	Lecithin retinol acyltransferase (EC 2.3.1.135) (Phosphatidylcholine--retinol O-acyltransferase)	Lrat	Rattus norvegicus (Rat)	231	TRUE	TRUE	FALSE	TRUE	1
Q5FVI3	LRC57_RAT	reviewed	Leucine-rich repeat-containing protein 57	Lrrc57	Rattus norvegicus (Rat)	239	TRUE	FALSE	FALSE	FALSE	0
Q5RJR8	LRC59_RAT	reviewed	Leucine-rich repeat-containing protein 59 (Protein p34)	Lrrc59 Rbp34	Rattus norvegicus (Rat)	307	TRUE	FALSE	FALSE	TRUE	1
Q4V8I7	LRC8A_RAT	reviewed	Volume-regulated anion channel subunit LRRC8A (Leucine-rich repeat-containing protein 8A)	Lrrc8a Lrrc8	Rattus norvegicus (Rat)	810	TRUE	FALSE	FALSE	TRUE	4
Q498T9	LRC8C_RAT	reviewed	Volume-regulated anion channel subunit LRRC8C (Leucine-rich repeat-containing protein 8C)	Lrrc8c	Rattus norvegicus (Rat)	803	TRUE	FALSE	FALSE	TRUE	4
Q5U308	LRC8D_RAT	reviewed	Volume-regulated anion channel subunit LRRC8D (Leucine-rich repeat-containing protein 5) (Leucine-rich repeat-containing protein 8D)	Lrrc8d Lrrc5	Rattus norvegicus (Rat)	858	TRUE	FALSE	FALSE	TRUE	3
Q62813	LSAMP_RAT	reviewed	Limbic system-associated membrane protein (LSAMP)	Lsamp Lamp	Rattus norvegicus (Rat)	338	TRUE	FALSE	FALSE	FALSE	1
Q9WU74	LSR_RAT	reviewed	Lipolysis-stimulated lipoprotein receptor (Lipolysis-stimulated remnant receptor)	Lsr Lisch7	Rattus norvegicus (Rat)	593	TRUE	FALSE	FALSE	TRUE	1
Q07014	LYN_RAT	reviewed	Tyrosine-protein kinase Lyn (EC 2.7.10.2) (V-yes-1 Yamaguchi sarcoma viral related oncogene homolog) (p53Lyn) (p56Lyn)	Lyn	Rattus norvegicus (Rat)	512	TRUE	TRUE	FALSE	FALSE	0
Q9QYL8	LYPA2_RAT	reviewed	Acyl-protein thioesterase 2 (APT-2) (EC 3.1.2.-) (Lysophospholipase 2) (Lysophospholipase II) (LPL-II) (LysoPLA II)	Lypla2	Rattus norvegicus (Rat)	231	FALSE	TRUE	FALSE	FALSE	0
M0R402	M0R402_RAT	unreviewed	Protein Tmx3	Tmx3	Rattus norvegicus (Rat)	459	FALSE	FALSE	FALSE	TRUE	1
M0R436	M0R436_RAT	unreviewed	Protein Rnf170	Rnf170	Rattus norvegicus (Rat)	257	FALSE	FALSE	FALSE	TRUE	3
M0R4E9	M0R4E9_RAT	unreviewed	Protein RT1-CE3 (Fragment)	RT1-CE3	Rattus norvegicus (Rat)	199	FALSE	FALSE	FALSE	FALSE	0
M0R4J2	M0R4J2_RAT	unreviewed	Bile salt export pump	Abcb11	Rattus norvegicus (Rat)	1320	FALSE	FALSE	FALSE	TRUE	9
M0R4L7	M0R4L7_RAT	unreviewed	Histone H2B	Hist1h2bl	Rattus norvegicus (Rat)	126	FALSE	FALSE	FALSE	FALSE	0
M0R4N4	M0R4N4_RAT	unreviewed	Protein Dhrs7l1	Dhrs7l1	Rattus norvegicus (Rat)	324	FALSE	FALSE	FALSE	FALSE	1
M0R4V3	M0R4V3_RAT	unreviewed	Synaptosomal-associated protein	Snap23	Rattus norvegicus (Rat)	210	FALSE	FALSE	FALSE	FALSE	0
M0R553	M0R553_RAT	unreviewed	Dimethylaniline monooxygenase [N-oxide-forming] (EC 1.14.13.8)	Fmo6	Rattus norvegicus (Rat)	532	TRUE	FALSE	FALSE	TRUE	1
M0R597	M0R597_RAT	unreviewed	Ferritin	LOC100362384	Rattus norvegicus (Rat)	184	FALSE	FALSE	FALSE	FALSE	0
M0R5J1	M0R5J1_RAT	unreviewed	Protein Asap3	Asap3 LOC684122	Rattus norvegicus (Rat)	903	FALSE	FALSE	FALSE	FALSE	0
M0R5T5	M0R5T5_RAT	unreviewed	SH3 and multiple ankyrin repeat domains protein 2	Shank2	Rattus norvegicus (Rat)	1842	FALSE	FALSE	FALSE	FALSE	0
M0R5U4	M0R5U4_RAT	unreviewed	Adenylate cyclase 9 (Predicted), isoform CRA_b (Protein Adcy9)	Adcy9 Adcy9_predicted rCG_49826	Rattus norvegicus (Rat)	1354	FALSE	FALSE	FALSE	TRUE	9
M0R5V7	M0R5V7_RAT	unreviewed	Murinoglobulin-2	Mug2	Rattus norvegicus (Rat)	1365	FALSE	FALSE	FALSE	FALSE	0
M0R5Y8	M0R5Y8_RAT	unreviewed	Protein RGD1565048	RGD1565048	Rattus norvegicus (Rat)	198	FALSE	FALSE	FALSE	FALSE	0
M0R620	M0R620_RAT	unreviewed	Protein LOC100912565	LOC100912565	Rattus norvegicus (Rat)	179	FALSE	FALSE	FALSE	FALSE	0
M0R665	M0R665_RAT	unreviewed	Uncharacterized protein		Rattus norvegicus (Rat)	156	FALSE	FALSE	FALSE	FALSE	0
M0R6B4	M0R6B4_RAT	unreviewed	Protein LOC103692519	LOC103692519 LOC100910002	Rattus norvegicus (Rat)	200	FALSE	FALSE	FALSE	FALSE	0
M0R6B5	M0R6B5_RAT	unreviewed	Protein Gucd1	Gucd1 LOC687713	Rattus norvegicus (Rat)	142	FALSE	FALSE	FALSE	FALSE	0
M0R6E0	M0R6E0_RAT	unreviewed	Phospholipid-transporting ATPase (EC 3.6.3.1)	Atp9a	Rattus norvegicus (Rat)	808	TRUE	FALSE	FALSE	TRUE	3
M0R6L3	M0R6L3_RAT	unreviewed	Protein LOC100910721	LOC100910721	Rattus norvegicus (Rat)	150	FALSE	FALSE	FALSE	FALSE	0
M0R749	M0R749_RAT	unreviewed	Tetraspanin	Tspan15	Rattus norvegicus (Rat)	293	TRUE	FALSE	FALSE	TRUE	4
M0R776	M0R776_RAT	unreviewed	Protein Mrps36 (RCG44686, isoform CRA_a)	Mrps36 rCG_44686	Rattus norvegicus (Rat)	103	FALSE	FALSE	FALSE	FALSE	0
M0R7A6	M0R7A6_RAT	unreviewed	Protein Itsn2	Itsn2	Rattus norvegicus (Rat)	1716	FALSE	FALSE	FALSE	FALSE	0
M0R7T1	M0R7T1_RAT	unreviewed	Phosphatase and actin regulator	Phactr4	Rattus norvegicus (Rat)	681	FALSE	FALSE	FALSE	FALSE	0
M0R805	M0R805_RAT	unreviewed	SH3 and multiple ankyrin repeat domains protein 2	Shank2	Rattus norvegicus (Rat)	1167	FALSE	FALSE	FALSE	FALSE	0
M0R866	M0R866_RAT	unreviewed	Uncharacterized protein (Fragment)	LOC686860	Rattus norvegicus (Rat)	245	FALSE	FALSE	FALSE	TRUE	1
M0R890	M0R890_RAT	unreviewed	Protein Abca6	Abca6	Rattus norvegicus (Rat)	1627	FALSE	FALSE	FALSE	TRUE	13
M0R8B6	M0R8B6_RAT	unreviewed	Protein Tubb1 (RCG40913)	Tubb1 LOC679312 rCG_40913	Rattus norvegicus (Rat)	452	FALSE	TRUE	FALSE	FALSE	0
M0R8M9	M0R8M9_RAT	unreviewed	Heat shock cognate 71 kDa protein	Hspa8	Rattus norvegicus (Rat)	661	FALSE	FALSE	FALSE	FALSE	0
M0R8T2	M0R8T2_RAT	unreviewed	10-formyltetrahydrofolate dehydrogenase (EC 1.5.1.6)	Aldh1l1	Rattus norvegicus (Rat)	907	FALSE	FALSE	FALSE	FALSE	0
M0R9I6	M0R9I6_RAT	unreviewed	Aminomethyltransferase (EC 2.1.2.10)	Amt	Rattus norvegicus (Rat)	403	FALSE	FALSE	FALSE	FALSE	0
M0RA19	M0RA19_RAT	unreviewed	Protein Eng	Eng	Rattus norvegicus (Rat)	650	FALSE	FALSE	FALSE	TRUE	1
M0RAJ8	M0RAJ8_RAT	unreviewed	Protein Gm6576	Gm6576	Rattus norvegicus (Rat)	288	FALSE	FALSE	FALSE	FALSE	0
M0RAK0	M0RAK0_RAT	unreviewed	Protein Proser2 (RCG55724)	Proser2 LOC683460 rCG_55724	Rattus norvegicus (Rat)	471	FALSE	FALSE	FALSE	FALSE	0
M0RAK2	M0RAK2_RAT	unreviewed	Protein LOC684270 (RCG22622)	LOC684270 rCG_22622	Rattus norvegicus (Rat)	209	FALSE	FALSE	FALSE	FALSE	0
M0RAK3	M0RAK3_RAT	unreviewed	Solute carrier family 12 member 9	Slc12a9	Rattus norvegicus (Rat)	915	FALSE	FALSE	FALSE	TRUE	10
M0RAL0	M0RAL0_RAT	unreviewed	Zinc transporter ZIP4	Slc39a4	Rattus norvegicus (Rat)	343	FALSE	FALSE	FALSE	TRUE	2
M0RB11	M0RB11_RAT	unreviewed	Protein Flvcr1	Flvcr1	Rattus norvegicus (Rat)	558	FALSE	FALSE	FALSE	TRUE	10
M0RB90	M0RB90_RAT	unreviewed	Protein Cyp2c6v1	Cyp2c6v1	Rattus norvegicus (Rat)	452	FALSE	FALSE	FALSE	FALSE	0
M0RBF1	M0RBF1_RAT	unreviewed	Complement C3 (RCG45082)	C3 rCG_45082	Rattus norvegicus (Rat)	1663	FALSE	FALSE	FALSE	FALSE	1
M0RBJ0	M0RBJ0_RAT	unreviewed	Guanine nucleotide-binding protein subunit gamma	Gng2	Rattus norvegicus (Rat)	44	TRUE	TRUE	FALSE	FALSE	0
M0RC65	M0RC65_RAT	unreviewed	Cofilin 2, muscle (Predicted), isoform CRA_b (Protein Cfl2)	Cfl2 Cfl2_predicted rCG_62072	Rattus norvegicus (Rat)	166	FALSE	FALSE	FALSE	FALSE	0
M0RCA3	M0RCA3_RAT	unreviewed	Protein Zfpl1 (RCG47159, isoform CRA_a)	Zfpl1 LOC684755 rCG_47159	Rattus norvegicus (Rat)	310	FALSE	FALSE	FALSE	TRUE	1
M0RCF3	M0RCF3_RAT	unreviewed	Integrin beta	Itgb3	Rattus norvegicus (Rat)	788	TRUE	FALSE	FALSE	TRUE	1
M0RCH6	M0RCH6_RAT	unreviewed	Uncharacterized protein	Chmp4b	Rattus norvegicus (Rat)	222	FALSE	FALSE	FALSE	FALSE	0
M0RCJ9	M0RCJ9_RAT	unreviewed	Protein LOC100911027	LOC100911027	Rattus norvegicus (Rat)	157	FALSE	FALSE	FALSE	TRUE	3
M0RCL5	M0RCL5_RAT	unreviewed	Histone H2A	LOC100910554	Rattus norvegicus (Rat)	130	FALSE	FALSE	FALSE	FALSE	0
M0RCN1	M0RCN1_RAT	unreviewed	Protein LOC100361079	LOC100361079	Rattus norvegicus (Rat)	100	FALSE	FALSE	FALSE	FALSE	0
M0RCS3	M0RCS3_RAT	unreviewed	Ferritin	Ftl1l1 RGD1561055	Rattus norvegicus (Rat)	183	FALSE	FALSE	FALSE	FALSE	0
M0RCU5	M0RCU5_RAT	unreviewed	Protein Urad	Urad LOC684055	Rattus norvegicus (Rat)	169	FALSE	FALSE	FALSE	FALSE	0
M0RCY2	M0RCY2_RAT	unreviewed	Protein LOC683961	LOC683961	Rattus norvegicus (Rat)	155	FALSE	FALSE	FALSE	FALSE	0
M0RD75	M0RD75_RAT	unreviewed	40S ribosomal protein S6	Rps6 LOC100911372	Rattus norvegicus (Rat)	247	FALSE	FALSE	FALSE	FALSE	0
M0RDA4	M0RDA4_RAT	unreviewed	Protein Ephb4 (RCG21674, isoform CRA_a)	Ephb4 LOC686310 rCG_21674	Rattus norvegicus (Rat)	987	FALSE	FALSE	FALSE	TRUE	1
M0RDI5	M0RDI5_RAT	unreviewed	Protein Mcu (Similar to CG18769-PB, isoform B, isoform CRA_b)	Mcu LOC294560 rCG_22037	Rattus norvegicus (Rat)	350	FALSE	FALSE	FALSE	TRUE	3
M0RDW3	M0RDW3_RAT	unreviewed	Protein LOC102549803	LOC102549803 LOC102556148 LOC102556908	Rattus norvegicus (Rat)	226	FALSE	FALSE	FALSE	TRUE	2
M0RE17	M0RE17_RAT	unreviewed	Protein RGD1564378	RGD1564378	Rattus norvegicus (Rat)	131	FALSE	FALSE	FALSE	FALSE	0
Q63342	M2GD_RAT	reviewed	Dimethylglycine dehydrogenase, mitochondrial (EC 1.5.8.4) (ME2GLYDH)	Dmgdh	Rattus norvegicus (Rat)	857	FALSE	FALSE	FALSE	FALSE	0
P97700	M2OM_RAT	reviewed	Mitochondrial 2-oxoglutarate/malate carrier protein (OGCP) (Solute carrier family 25 member 11)	Slc25a11 Slc20a4	Rattus norvegicus (Rat)	314	TRUE	FALSE	FALSE	TRUE	0
P28494	MA2A1_RAT	reviewed	Alpha-mannosidase 2 (EC 3.2.1.114) (Golgi alpha-mannosidase II) (AMan II) (Man II) (Mannosidase alpha class 2A member 1) (Mannosyl-oligosaccharide 1,3-1,6-alpha-mannosidase)	Man2a1 Mana2	Rattus norvegicus (Rat)	1148	TRUE	FALSE	FALSE	TRUE	1
P57113	MAAI_RAT	reviewed	Maleylacetoacetate isomerase (MAAI) (EC 5.2.1.2) (GSTZ1-1) (Glutathione S-transferase zeta 1) (EC 2.5.1.18)	Gstz1	Rattus norvegicus (Rat)	216	FALSE	TRUE	FALSE	FALSE	0
D3ZHV2	MACF1_RAT	reviewed	Microtubule-actin cross-linking factor 1 (Actin cross-linking family 7)	Macf1 Acf7 Aclp7 Macf	Rattus norvegicus (Rat)	5430	TRUE	TRUE	FALSE	FALSE	0
Q66HG9	MAVS_RAT	reviewed	Mitochondrial antiviral-signaling protein (MAVS) (Interferon beta promoter stimulator protein 1) (IPS-1) (Virus-induced-signaling adapter) (VISA)	Mavs Ips1 Visa	Rattus norvegicus (Rat)	507	TRUE	FALSE	FALSE	TRUE	0
Q5FVN0	MBOA5_RAT	reviewed	Lysophospholipid acyltransferase 5 (LPLAT 5) (EC 2.3.1.-) (1-acylglycerophosphocholine O-acyltransferase) (EC 2.3.1.23) (Lysophosphatidylcholine acyltransferase 3) (Lyso-PC acyltransferase 3) (Membrane-bound O-acyltransferase domain-containing protein 5) (O-acyltransferase domain-containing protein 5)	Lpcat3 Grcc3f Mboat5 Oact5	Rattus norvegicus (Rat)	487	TRUE	FALSE	FALSE	TRUE	9
P97521	MCAT_RAT	reviewed	Mitochondrial carnitine/acylcarnitine carrier protein (Carnitine/acylcarnitine translocase) (CAC) (Solute carrier family 25 member 20)	Slc25a20 Cact	Rattus norvegicus (Rat)	301	TRUE	FALSE	FALSE	TRUE	3
Q5XIT9	MCCB_RAT	reviewed	Methylcrotonoyl-CoA carboxylase beta chain, mitochondrial (MCCase subunit beta) (EC 6.4.1.4) (3-methylcrotonyl-CoA carboxylase 2) (3-methylcrotonyl-CoA carboxylase non-biotin-containing subunit) (3-methylcrotonyl-CoA:carbon dioxide ligase subunit beta)	Mccc2	Rattus norvegicus (Rat)	563	FALSE	FALSE	FALSE	FALSE	0
Q8K5B3	MCFD2_RAT	reviewed	Multiple coagulation factor deficiency protein 2 homolog (Neural stem cell-derived neuronal survival protein)	Mcfd2 Sdnsf	Rattus norvegicus (Rat)	145	FALSE	FALSE	FALSE	FALSE	0
O88989	MDHC_RAT	reviewed	Malate dehydrogenase, cytoplasmic (EC 1.1.1.37) (Cytosolic malate dehydrogenase)	Mdh1 Mdh	Rattus norvegicus (Rat)	334	FALSE	TRUE	FALSE	FALSE	0
P04636	MDHM_RAT	reviewed	Malate dehydrogenase, mitochondrial (EC 1.1.1.37)	Mdh2 Mor1	Rattus norvegicus (Rat)	338	FALSE	FALSE	FALSE	FALSE	0
P43245	MDR1_RAT	reviewed	Multidrug resistance protein 1 (EC 3.6.3.44) (ATP-binding cassette sub-family B member 1) (P-glycoprotein 1) (CD antigen CD243)	Abcb1 Mdr1 Mdr1b Pgy1	Rattus norvegicus (Rat)	1277	TRUE	FALSE	FALSE	TRUE	12
P57097	MERTK_RAT	reviewed	Tyrosine-protein kinase Mer (EC 2.7.10.1) (Proto-oncogene c-Mer) (Receptor tyrosine kinase MerTK)	Mertk Mer	Rattus norvegicus (Rat)	994	TRUE	FALSE	FALSE	TRUE	1
Q562C4	MET7B_RAT	reviewed	Methyltransferase-like protein 7B (EC 2.1.1.-) (Associated with lipid droplet protein 1) (ALDI)	Mettl7b	Rattus norvegicus (Rat)	244	TRUE	FALSE	FALSE	FALSE	1
P13444	METK1_RAT	reviewed	S-adenosylmethionine synthase isoform type-1 (AdoMet synthase 1) (EC 2.5.1.6) (Methionine adenosyltransferase 1) (MAT 1) (Methionine adenosyltransferase I/III) (MAT-I/III)	Mat1a Ams1	Rattus norvegicus (Rat)	397	FALSE	FALSE	FALSE	FALSE	0
P70490	MFGM_RAT	reviewed	Lactadherin (MFGM) (Milk fat globule-EGF factor 8) (MFG-E8) (O-acetyl GD3 ganglioside synthase) (AGS) (SED1)	Mfge8 Ags	Rattus norvegicus (Rat)	427	TRUE	FALSE	TRUE	FALSE	0
Q8R4Z9	MFN1_RAT	reviewed	Mitofusin-1 (EC 3.6.5.-) (Mitochondrial transmembrane GTPase FZO1B) (Transmembrane GTPase MFN1)	Mfn1 Fzo1b	Rattus norvegicus (Rat)	741	TRUE	FALSE	FALSE	TRUE	0
Q8R500	MFN2_RAT	reviewed	Mitofusin-2 (EC 3.6.5.-) (Mitochondrial transmembrane GTPase FZO1A) (Protein HSG) (Transmembrane GTPase MFN2)	Mfn2 Fzo1a	Rattus norvegicus (Rat)	757	TRUE	FALSE	FALSE	TRUE	1
Q09325	MGAT1_RAT	reviewed	Alpha-1,3-mannosyl-glycoprotein 2-beta-N-acetylglucosaminyltransferase (EC 2.4.1.101) (N-glycosyl-oligosaccharide-glycoprotein N-acetylglucosaminyltransferase I) (GNT-I) (GlcNAc-T I)	Mgat1 Gnt1	Rattus norvegicus (Rat)	447	TRUE	FALSE	FALSE	TRUE	1
Q09326	MGAT2_RAT	reviewed	Alpha-1,6-mannosyl-glycoprotein 2-beta-N-acetylglucosaminyltransferase (EC 2.4.1.143) (Beta-1,2-N-acetylglucosaminyltransferase II) (GlcNAc-T II) (GNT-II) (Mannoside acetylglucosaminyltransferase 2) (N-glycosyl-oligosaccharide-glycoprotein N-acetylglucosaminyltransferase II)	Mgat2 Gnt2	Rattus norvegicus (Rat)	442	TRUE	FALSE	FALSE	TRUE	1
Q8R431	MGLL_RAT	reviewed	Monoglyceride lipase (MGL) (EC 3.1.1.23) (Monoacylglycerol lipase) (MAGL)	Mgll Mgl2	Rattus norvegicus (Rat)	303	TRUE	TRUE	FALSE	FALSE	0
Q5XIQ4	MGRN1_RAT	reviewed	E3 ubiquitin-protein ligase MGRN1 (EC 6.3.2.-) (Mahogunin RING finger protein 1)	Mgrn1	Rattus norvegicus (Rat)	533	TRUE	TRUE	FALSE	FALSE	0
P08011	MGST1_RAT	reviewed	Microsomal glutathione S-transferase 1 (Microsomal GST-1) (EC 2.5.1.18) (Microsomal GST-I)	Mgst1 Gst12	Rattus norvegicus (Rat)	155	TRUE	FALSE	FALSE	TRUE	2
Q3KR86	MIC60_RAT	reviewed	MICOS complex subunit Mic60 (Mitochondrial inner membrane protein) (Mitofilin) (Fragment)	Immt Mic60	Rattus norvegicus (Rat)	609	TRUE	FALSE	FALSE	TRUE	0
Q7TSA0	MIRO2_RAT	reviewed	Mitochondrial Rho GTPase 2 (MIRO-2) (EC 3.6.5.-) (Ras homolog gene family member T2)	Rhot2 Arht2	Rattus norvegicus (Rat)	622	TRUE	FALSE	FALSE	TRUE	1
P63086	MK01_RAT	reviewed	Mitogen-activated protein kinase 1 (MAP kinase 1) (MAPK 1) (EC 2.7.11.24) (ERT1) (Extracellular signal-regulated kinase 2) (ERK-2) (MAP kinase isoform p42) (p42-MAPK) (Mitogen-activated protein kinase 2) (MAP kinase 2) (MAPK 2)	Mapk1 Erk2 Mapk Prkm1	Rattus norvegicus (Rat)	358	FALSE	TRUE	FALSE	FALSE	0
Q5FVQ4	MLEC_RAT	reviewed	Malectin	Mlec	Rattus norvegicus (Rat)	291	TRUE	FALSE	FALSE	TRUE	1
B5DF51	MMGT1_RAT	reviewed	Membrane magnesium transporter 1 (ER membrane protein complex subunit 5) (Transmembrane protein 32)	Mmgt1 Emc5 Tmem32	Rattus norvegicus (Rat)	131	TRUE	FALSE	FALSE	TRUE	2
Q9ES58	MO2R1_RAT	reviewed	Cell surface glycoprotein CD200 receptor 1 (CD200 cell surface glycoprotein receptor) (Cell surface glycoprotein OX2 receptor 1) (OX102 antigen)	Cd200r1 Mox2r Ox2r	Rattus norvegicus (Rat)	327	TRUE	FALSE	FALSE	TRUE	1
P53987	MOT1_RAT	reviewed	Monocarboxylate transporter 1 (MCT 1) (Solute carrier family 16 member 1)	Slc16a1 Mct1	Rattus norvegicus (Rat)	494	TRUE	FALSE	FALSE	TRUE	11
Q63344	MOT2_RAT	reviewed	Monocarboxylate transporter 2 (MCT 2) (Solute carrier family 16 member 7)	Slc16a7 Mct2	Rattus norvegicus (Rat)	489	TRUE	FALSE	FALSE	TRUE	11
P36506	MP2K2_RAT	reviewed	Dual specificity mitogen-activated protein kinase kinase 2 (MAP kinase kinase 2) (MAPKK 2) (EC 2.7.12.2) (ERK activator kinase 2) (MAPK/ERK kinase 2) (MEK 2)	Map2k2 Mek2 Mkk2 Prkmk2	Rattus norvegicus (Rat)	400	TRUE	TRUE	FALSE	FALSE	0
P63031	MPC1_RAT	reviewed	Mitochondrial pyruvate carrier 1 (Apoptosis-regulating basic protein) (Brain protein 44-like protein)	Mpc1 Arbp Brp44l	Rattus norvegicus (Rat)	109	TRUE	FALSE	FALSE	TRUE	0
P38718	MPC2_RAT	reviewed	Mitochondrial pyruvate carrier 2 (Brain protein 44) (Protein 0-44)	Mpc2 Brp44	Rattus norvegicus (Rat)	127	TRUE	FALSE	FALSE	TRUE	0
P16036	MPCP_RAT	reviewed	Phosphate carrier protein, mitochondrial (Phosphate transport protein) (PTP) (Solute carrier family 25 member 3)	Slc25a3 Phc	Rattus norvegicus (Rat)	356	TRUE	FALSE	FALSE	TRUE	2
Q7TT49	MRCKB_RAT	reviewed	Serine/threonine-protein kinase MRCK beta (EC 2.7.11.1) (CDC42-binding protein kinase beta) (DMPK-like beta) (Myotonic dystrophy kinase-related CDC42-binding kinase beta) (MRCK beta) (Myotonic dystrophy protein kinase-like beta)	Cdc42bpb	Rattus norvegicus (Rat)	1713	TRUE	TRUE	FALSE	FALSE	0
P13832	MRLCA_RAT	reviewed	Myosin regulatory light chain RLC-A (Myosin RLC-A) (Myosin regulatory light chain 2-A, smooth muscle isoform)	Rlc-a	Rattus norvegicus (Rat)	172	FALSE	FALSE	FALSE	FALSE	0
Q9EPH2	MRP_RAT	reviewed	MARCKS-related protein (Brain protein F52) (MARCKS-like protein 1) (Macrophage myristoylated alanine-rich C kinase substrate) (Mac-MARCKS) (MacMARCKS)	Marcksl1 Mlp	Rattus norvegicus (Rat)	199	TRUE	TRUE	FALSE	FALSE	0
Q8CG09	MRP1_RAT	reviewed	Multidrug resistance-associated protein 1 (ATP-binding cassette sub-family C member 1) (Leukotriene C(4) transporter) (LTC4 transporter)	Abcc1 Mrp1	Rattus norvegicus (Rat)	1532	TRUE	FALSE	FALSE	TRUE	16
Q63120	MRP2_RAT	reviewed	Canalicular multispecific organic anion transporter 1 (ATP-binding cassette sub-family C member 2) (Canalicular multidrug resistance protein) (Multidrug resistance-associated protein 2)	Abcc2 Cmoat Cmrp Mrp2	Rattus norvegicus (Rat)	1541	TRUE	FALSE	FALSE	TRUE	14
O88563	MRP3_RAT	reviewed	Canalicular multispecific organic anion transporter 2 (ATP-binding cassette sub-family C member 3) (MRP-like protein 2) (MLP-2) (Multidrug resistance-associated protein 3)	Abcc3 Cmoat2 Mlp2 Mrp3	Rattus norvegicus (Rat)	1522	TRUE	FALSE	FALSE	TRUE	16
Q9QYM0	MRP5_RAT	reviewed	Multidrug resistance-associated protein 5 (ATP-binding cassette sub-family C member 5)	Abcc5 Abcc5a Mrp5	Rattus norvegicus (Rat)	1436	TRUE	FALSE	FALSE	TRUE	11
O88269	MRP6_RAT	reviewed	Multidrug resistance-associated protein 6 (ATP-binding cassette sub-family C member 6) (MRP-like protein 1) (MLP-1)	Abcc6 Mlp1 Mrp6	Rattus norvegicus (Rat)	1502	TRUE	FALSE	FALSE	TRUE	12
O35532	MSMO1_RAT	reviewed	Methylsterol monooxygenase 1 (EC 1.14.13.72) (C-4 methylsterol oxidase) (Neuropep 1) (RANP-1)	Msmo1 Sc4mol	Rattus norvegicus (Rat)	293	TRUE	FALSE	FALSE	TRUE	3
Q923M1	MSRA_RAT	reviewed	Mitochondrial peptide methionine sulfoxide reductase (EC 1.8.4.11) (Peptide-methionine (S)-S-oxide reductase) (Peptide Met(O) reductase) (Protein-methionine-S-oxide reductase) (PMSR)	Msra	Rattus norvegicus (Rat)	233	FALSE	TRUE	FALSE	FALSE	0
P42346	MTOR_RAT	reviewed	Serine/threonine-protein kinase mTOR (EC 2.7.11.1) (FK506-binding protein 12-rapamycin complex-associated protein 1) (FKBP12-rapamycin complex-associated protein) (Mammalian target of rapamycin) (mTOR) (Mechanistic target of rapamycin) (Rapamycin target protein 1) (RAPT1)	Mtor Frap1 Raft1	Rattus norvegicus (Rat)	2549	TRUE	TRUE	FALSE	FALSE	0
Q6IMY1	MTUS1_RAT	reviewed	Microtubule-associated tumor suppressor 1 homolog (Angiotensin-II type 2 receptor-interacting protein) (Mitochondrial tumor suppressor 1 homolog)	Mtus1 Atip Mtsg1	Rattus norvegicus (Rat)	440	TRUE	FALSE	FALSE	FALSE	0
Q9EPF2	MUC18_RAT	reviewed	Cell surface glycoprotein MUC18 (Gicerin) (Melanoma cell adhesion molecule) (Melanoma-associated antigen MUC18) (CD antigen CD146)	Mcam Muc18	Rattus norvegicus (Rat)	648	TRUE	FALSE	FALSE	TRUE	1
Q6AY82	MUCEN_RAT	reviewed	Endomucin	Emcn	Rattus norvegicus (Rat)	250	TRUE	FALSE	FALSE	TRUE	1
Q03626	MUG1_RAT	reviewed	Murinoglobulin-1 (Alpha-1 inhibitor 3 variant I) (Alpha-X protein)	Mug1 A1i3	Rattus norvegicus (Rat)	1487	FALSE	FALSE	TRUE	FALSE	1
Q6IE52	MUG2_RAT	reviewed	Murinoglobulin-2	Mug2	Rattus norvegicus (Rat)	1448	FALSE	FALSE	TRUE	FALSE	1
P02761	MUP_RAT	reviewed	Major urinary protein (MUP) (Allergen Rat n I) (Alpha(2)-euglobulin) (Alpha-2u-globulin) (alpha-2u globulin PGCL1) (allergen Rat n 1) [Cleaved into: 15.5 kDa fatty acid-binding protein (15.5 kDa FABP)]		Rattus norvegicus (Rat)	181	FALSE	TRUE	TRUE	FALSE	0
Q62667	MVP_RAT	reviewed	Major vault protein (MVP)	Mvp	Rattus norvegicus (Rat)	861	FALSE	TRUE	FALSE	FALSE	0
Q6VBQ5	MYADM_RAT	reviewed	Myeloid-associated differentiation marker (Myeloid up-regulated protein)	Myadm	Rattus norvegicus (Rat)	318	TRUE	FALSE	FALSE	TRUE	8
P02564	MYH7_RAT	reviewed	Myosin-7 (Myosin heavy chain 7) (Myosin heavy chain slow isoform) (MyHC-slow) (Myosin heavy chain, cardiac muscle beta isoform) (MyHC-beta)	Myh7	Rattus norvegicus (Rat)	1935	FALSE	TRUE	FALSE	FALSE	0
Q62812	MYH9_RAT	reviewed	Myosin-9 (Cellular myosin heavy chain, type A) (Myosin heavy chain 9) (Myosin heavy chain, non-muscle IIa) (Non-muscle myosin heavy chain A) (NMMHC-A) (Non-muscle myosin heavy chain IIa) (NMMHC II-a) (NMMHC-IIA)	Myh9	Rattus norvegicus (Rat)	1961	FALSE	TRUE	FALSE	FALSE	0
P02600	MYL1_RAT	reviewed	Myosin light chain 1/3, skeletal muscle isoform (MLC1/MLC3) (MLC1F/MLC3F) (Myosin light chain alkali 1/2) (Myosin light chain A1/A2)	Myl1	Rattus norvegicus (Rat)	189	FALSE	FALSE	FALSE	FALSE	0
Q64119	MYL6_RAT	reviewed	Myosin light polypeptide 6 (17 kDa myosin light chain) (LC17) (Myosin light chain 3) (MLC-3) (Myosin light chain alkali 3) (Myosin light chain A3) (Smooth muscle and nonmuscle myosin light chain alkali 6)	Myl6	Rattus norvegicus (Rat)	151	FALSE	FALSE	FALSE	FALSE	0
Q64122	MYL9_RAT	reviewed	Myosin regulatory light polypeptide 9 (Myosin regulatory light chain 2, smooth muscle isoform) (Myosin regulatory light chain 9)	Myl9 Myrl2	Rattus norvegicus (Rat)	171	FALSE	FALSE	FALSE	FALSE	0
Q05096	MYO1B_RAT	reviewed	Unconventional myosin-Ib (Myosin I alpha) (MMI-alpha) (MMIa) (Myosin heavy chain myr 1)	Myo1b Myo1a Myr1	Rattus norvegicus (Rat)	1136	FALSE	FALSE	FALSE	FALSE	0
Q63355	MYO1C_RAT	reviewed	Unconventional myosin-Ic (Myosin I beta) (MMI-beta) (MMIb) (Myosin heavy chain myr 2)	Myo1c Myr2	Rattus norvegicus (Rat)	1044	TRUE	TRUE	FALSE	FALSE	0
Q63357	MYO1D_RAT	reviewed	Unconventional myosin-Id (Myosin heavy chain myr 4)	Myo1d Myr4	Rattus norvegicus (Rat)	1006	FALSE	FALSE	FALSE	FALSE	0
Q63356	MYO1E_RAT	reviewed	Unconventional myosin-Ie (Myosin heavy chain myr 3) (Unconventional myosin 1E)	Myo1e Myr3	Rattus norvegicus (Rat)	1107	TRUE	TRUE	FALSE	FALSE	0
Q9QXT3	NAT8_RAT	reviewed	N-acetyltransferase 8 (EC 2.3.1.-) (Acetyltransferase 2) (ATase2) (Camello-like protein 4) (Cysteinyl-conjugate N-acetyltransferase) (CCNAT) (EC 2.3.1.80)	Nat8 Cml4	Rattus norvegicus (Rat)	222	TRUE	FALSE	FALSE	TRUE	2
P20070	NB5R3_RAT	reviewed	NADH-cytochrome b5 reductase 3 (B5R) (Cytochrome b5 reductase) (EC 1.6.2.2) (Diaphorase-1) [Cleaved into: NADH-cytochrome b5 reductase 3 membrane-bound form; NADH-cytochrome b5 reductase 3 soluble form]	Cyb5r3 Dia1	Rattus norvegicus (Rat)	301	TRUE	TRUE	FALSE	FALSE	0
B2GV54	NCEH1_RAT	reviewed	Neutral cholesterol ester hydrolase 1 (NCEH) (EC 3.1.1.-) (Arylacetamide deacetylase-like 1)	Nceh1 Aadacl1	Rattus norvegicus (Rat)	408	TRUE	FALSE	FALSE	TRUE	1
P55161	NCKP1_RAT	reviewed	Nck-associated protein 1 (NAP 1) (Membrane-associated protein HEM-2) (p125Nap1)	Nckap1 Hem2 Nap1	Rattus norvegicus (Rat)	1128	TRUE	TRUE	FALSE	TRUE	0
Q5XIA1	NCLN_RAT	reviewed	Nicalin (Nicastrin-like protein)	Ncln	Rattus norvegicus (Rat)	563	TRUE	FALSE	FALSE	TRUE	2
P00388	NCPR_RAT	reviewed	NADPH--cytochrome P450 reductase (CPR) (P450R) (EC 1.6.2.4)	Por	Rattus norvegicus (Rat)	678	TRUE	TRUE	FALSE	TRUE	1
P19804	NDKB_RAT	reviewed	Nucleoside diphosphate kinase B (NDK B) (NDP kinase B) (EC 2.7.4.6) (Histidine protein kinase NDKB) (EC 2.7.13.3) (P18)	Nme2	Rattus norvegicus (Rat)	152	FALSE	TRUE	FALSE	FALSE	0
Q8VBU2	NDRG2_RAT	reviewed	Protein NDRG2 (Antidepressant-related protein ADRG123) (N-myc downstream-regulated gene 2 protein) (NDRG1-related protein)	Ndrg2	Rattus norvegicus (Rat)	371	FALSE	TRUE	FALSE	FALSE	0
Q63362	NDUA5_RAT	reviewed	NADH dehydrogenase [ubiquinone] 1 alpha subcomplex subunit 5 (Complex I subunit B13) (Complex I-13kD-B) (CI-13kD-B) (NADH-ubiquinone oxidoreductase 13 kDa-B subunit)	Ndufa5	Rattus norvegicus (Rat)	116	TRUE	FALSE	FALSE	FALSE	0
Q5BK63	NDUA9_RAT	reviewed	NADH dehydrogenase [ubiquinone] 1 alpha subcomplex subunit 9, mitochondrial (Complex I-39kD) (CI-39kD) (NADH-ubiquinone oxidoreductase 39 kDa subunit) (Sperm flagella protein 3)	Ndufa9	Rattus norvegicus (Rat)	377	FALSE	FALSE	FALSE	FALSE	0
Q561S0	NDUAA_RAT	reviewed	NADH dehydrogenase [ubiquinone] 1 alpha subcomplex subunit 10, mitochondrial (Complex I-42kD) (CI-42kD) (NADH-ubiquinone oxidoreductase 42 kDa subunit)	Ndufa10	Rattus norvegicus (Rat)	355	FALSE	FALSE	FALSE	FALSE	0
Q80W89	NDUAB_RAT	reviewed	NADH dehydrogenase [ubiquinone] 1 alpha subcomplex subunit 11 (Complex I-B14.7) (CI-B14.7) (NADH-ubiquinone oxidoreductase subunit B14.7)	Ndufa11	Rattus norvegicus (Rat)	141	TRUE	FALSE	FALSE	TRUE	2
Q66HF1	NDUS1_RAT	reviewed	NADH-ubiquinone oxidoreductase 75 kDa subunit, mitochondrial (EC 1.6.5.3) (EC 1.6.99.3)	Ndufs1	Rattus norvegicus (Rat)	727	TRUE	TRUE	FALSE	FALSE	0
Q641Y2	NDUS2_RAT	reviewed	NADH dehydrogenase [ubiquinone] iron-sulfur protein 2, mitochondrial (EC 1.6.5.3) (EC 1.6.99.3) (Complex I-49kD) (CI-49kD) (NADH-ubiquinone oxidoreductase 49 kDa subunit)	Ndufs2	Rattus norvegicus (Rat)	463	TRUE	FALSE	FALSE	FALSE	0
Q5XIF3	NDUS4_RAT	reviewed	NADH dehydrogenase [ubiquinone] iron-sulfur protein 4, mitochondrial (Complex I-18 kDa) (CI-18 kDa) (NADH-ubiquinone oxidoreductase 18 kDa subunit)	Ndufs4	Rattus norvegicus (Rat)	175	TRUE	FALSE	FALSE	FALSE	0
P19234	NDUV2_RAT	reviewed	NADH dehydrogenase [ubiquinone] flavoprotein 2, mitochondrial (EC 1.6.5.3) (EC 1.6.99.3) (NADH-ubiquinone oxidoreductase 24 kDa subunit)	Ndufv2	Rattus norvegicus (Rat)	248	TRUE	FALSE	FALSE	FALSE	0
Q62940	NEDD4_RAT	reviewed	E3 ubiquitin-protein ligase NEDD4 (EC 6.3.2.-)	Nedd4 Nedd4a	Rattus norvegicus (Rat)	887	TRUE	TRUE	FALSE	FALSE	0
Q71UE8	NEDD8_RAT	reviewed	NEDD8 (Neddylin) (Ubiquitin-like protein NEDD8)	Nedd8	Rattus norvegicus (Rat)	81	FALSE	FALSE	FALSE	FALSE	0
Q9Z0J8	NEGR1_RAT	reviewed	Neuronal growth regulator 1 (Kindred of IgLON) (Kilon)	Negr1	Rattus norvegicus (Rat)	348	TRUE	FALSE	FALSE	FALSE	0
P97603	NEO1_RAT	reviewed	Neogenin (Fragment)	Neo1 Ngn	Rattus norvegicus (Rat)	1377	TRUE	FALSE	FALSE	TRUE	1
P07861	NEP_RAT	reviewed	Neprilysin (EC 3.4.24.11) (Atriopeptidase) (Enkephalinase) (Neutral endopeptidase 24.11) (NEP) (Neutral endopeptidase) (Skin fibroblast elastase) (SFE) (CD antigen CD10)	Mme	Rattus norvegicus (Rat)	750	TRUE	FALSE	FALSE	TRUE	1
Q99PW5	NEUR3_RAT	reviewed	Sialidase-3 (EC 3.2.1.18) (Ganglioside sialidase) (Membrane sialidase) (N-acetyl-alpha-neuraminidase 3)	Neu3	Rattus norvegicus (Rat)	418	TRUE	FALSE	FALSE	FALSE	0
Q5BKC9	NGEF_RAT	reviewed	Ephexin-1 (Eph-interacting exchange protein) (Neuronal guanine nucleotide exchange factor)	Ngef	Rattus norvegicus (Rat)	701	TRUE	TRUE	FALSE	FALSE	0
Q9JJ19	NHRF1_RAT	reviewed	Na(+)/H(+) exchange regulatory cofactor NHE-RF1 (NHERF-1) (Ezrin-radixin-moesin-binding phosphoprotein 50) (EBP50) (Regulatory cofactor of Na(+)/H(+) exchanger) (Sodium-hydrogen exchanger regulatory factor 1) (Solute carrier family 9 isoform A3 regulatory factor 1)	Slc9a3r1 Nherf Nherf1	Rattus norvegicus (Rat)	356	TRUE	TRUE	FALSE	FALSE	0
Q9JJ40	NHRF3_RAT	reviewed	Na(+)/H(+) exchange regulatory cofactor NHE-RF3 (NHERF-3) (C-terminal-linking and modulating protein) (Dietary Pi-regulated RNA-1) (Diphor-1) (Na(+)/H(+) exchanger regulatory factor 3) (Na/Pi cotransporter C-terminal-associated protein 1) (NaPi-Cap1) (PDZ domain-containing protein 1) (Sodium-hydrogen exchanger regulatory factor 3)	Pdzk1 Clamp Diphor1 Nherf3	Rattus norvegicus (Rat)	523	TRUE	FALSE	FALSE	FALSE	0
Q9ESN0	NIBAN_RAT	reviewed	Protein Niban (Protein FAM129A)	Fam129a Niban	Rattus norvegicus (Rat)	937	TRUE	TRUE	FALSE	FALSE	0
B4F7E8	NIBL1_RAT	reviewed	Niban-like protein 1 (Protein FAM129B)	Fam129b	Rattus norvegicus (Rat)	747	TRUE	TRUE	FALSE	FALSE	0
Q8CGU6	NICA_RAT	reviewed	Nicastrin	Ncstn	Rattus norvegicus (Rat)	708	TRUE	FALSE	FALSE	TRUE	1
P70617	NINJ1_RAT	reviewed	Ninjurin-1 (Nerve injury-induced protein 1)	Ninj1	Rattus norvegicus (Rat)	152	TRUE	FALSE	FALSE	TRUE	2
Q497B0	NIT2_RAT	reviewed	Omega-amidase NIT2 (EC 3.5.1.3) (Nitrilase homolog 2)	Nit2	Rattus norvegicus (Rat)	276	FALSE	TRUE	FALSE	FALSE	0
Q5FVQ8	NLRX1_RAT	reviewed	NLR family member X1	Nlrx1	Rattus norvegicus (Rat)	973	TRUE	FALSE	FALSE	FALSE	0
Q5I0D6	NOSTN_RAT	reviewed	Nostrin (BM247) (Nitric oxide synthase trafficker) (eNOS-trafficking inducer)	Nostrin	Rattus norvegicus (Rat)	502	TRUE	TRUE	FALSE	FALSE	0
Q07008	NOTC1_RAT	reviewed	Neurogenic locus notch homolog protein 1 (Notch 1) [Cleaved into: Notch 1 extracellular truncation (NEXT); Notch 1 intracellular domain (NICD)]	Notch1	Rattus norvegicus (Rat)	2531	TRUE	FALSE	FALSE	TRUE	0
Q9QW30	NOTC2_RAT	reviewed	Neurogenic locus notch homolog protein 2 (Notch 2) [Cleaved into: Notch 2 extracellular truncation; Notch 2 intracellular domain]	Notch2	Rattus norvegicus (Rat)	2471	TRUE	TRUE	TRUE	TRUE	2
P13084	NPM_RAT	reviewed	Nucleophosmin (NPM) (Nucleolar phosphoprotein B23) (Nucleolar protein NO38) (Numatrin)	Npm1	Rattus norvegicus (Rat)	292	FALSE	TRUE	FALSE	FALSE	0
Q9JJ09	NPT2B_RAT	reviewed	Sodium-dependent phosphate transport protein 2B (Sodium-phosphate transport protein 2B) (Na(+)-dependent phosphate cotransporter 2B) (Sodium/phosphate cotransporter 2B) (Na(+)/Pi cotransporter 2B) (NaPi-2b) (Solute carrier family 34 member 2) (rNaPi IIb)	Slc34a2	Rattus norvegicus (Rat)	695	TRUE	FALSE	FALSE	TRUE	9
P97546	NPTN_RAT	reviewed	Neuroplastin (Glycoprotein 55/65) (gp55/65) (Stromal cell-derived receptor 1) (SDR-1)	Nptn Sdfr1 Sdr1	Rattus norvegicus (Rat)	393	TRUE	FALSE	FALSE	TRUE	1
Q9QWJ9	NRP1_RAT	reviewed	Neuropilin-1 (Vascular endothelial cell growth factor 165 receptor) (CD antigen CD304)	Nrp1	Rattus norvegicus (Rat)	922	TRUE	FALSE	FALSE	TRUE	1
Q5PPL3	NSDHL_RAT	reviewed	Sterol-4-alpha-carboxylate 3-dehydrogenase, decarboxylating (EC 1.1.1.170)	Nsdhl	Rattus norvegicus (Rat)	362	TRUE	FALSE	FALSE	TRUE	1
Q9QUL6	NSF_RAT	reviewed	Vesicle-fusing ATPase (EC 3.6.4.6) (N-ethylmaleimide-sensitive fusion protein) (NEM-sensitive fusion protein) (Vesicular-fusion protein NSF)	Nsf Erg1	Rattus norvegicus (Rat)	744	FALSE	TRUE	FALSE	FALSE	0
Q9ET64	NSMA_RAT	reviewed	Sphingomyelin phosphodiesterase 2 (EC 3.1.4.12) (Lyso-platelet-activating factor-phospholipase C) (Lyso-PAF-PLC) (Neutral sphingomyelinase) (N-SMase) (nSMase)	Smpd2	Rattus norvegicus (Rat)	422	TRUE	FALSE	FALSE	TRUE	2
P26435	NTCP_RAT	reviewed	Sodium/bile acid cotransporter (Na(+)/bile acid cotransporter) (Na(+)/taurocholate transport protein) (Sodium/taurocholate cotransporting polypeptide) (Solute carrier family 10 member 1)	Slc10a1 Ntcp	Rattus norvegicus (Rat)	362	TRUE	FALSE	FALSE	TRUE	7
P11662	NU2M_RAT	reviewed	NADH-ubiquinone oxidoreductase chain 2 (EC 1.6.5.3) (NADH dehydrogenase subunit 2)	Mtnd2 mt-Nd2 Nd2	Rattus norvegicus (Rat)	346	TRUE	FALSE	FALSE	TRUE	9
P05508	NU4M_RAT	reviewed	NADH-ubiquinone oxidoreductase chain 4 (EC 1.6.5.3) (NADH dehydrogenase subunit 4)	Mtnd4 mt-Nd4 Nd4	Rattus norvegicus (Rat)	459	TRUE	FALSE	FALSE	TRUE	13
Q63083	NUCB1_RAT	reviewed	Nucleobindin-1 (Bone 63 kDa calcium-binding protein) (CALNUC)	Nucb1 Nuc	Rattus norvegicus (Rat)	459	TRUE	TRUE	TRUE	FALSE	0
Q5XI89	NXPE4_RAT	reviewed	NXPE family member 4 (Protein FAM55D)	Nxpe4 Fam55d	Rattus norvegicus (Rat)	542	FALSE	FALSE	TRUE	FALSE	1
O35370	O35370_RAT	unreviewed	Protein Thbd (Thrombomodulin)	Thbd rCG_27567	Rattus norvegicus (Rat)	577	FALSE	FALSE	FALSE	TRUE	1
O35849	O35849_RAT	unreviewed	Lecithin cholesterol acyltransferase (Lecithin cholesterol acyltransferase, isoform CRA_b) (Lecithin:cholesterol acyltransferase) (EC 2.3.1.43) (Phosphatidylcholine-sterol acyltransferase)	Lcat rCG_51339	Rattus norvegicus (Rat)	440	FALSE	FALSE	FALSE	FALSE	1
O70177	O70177_RAT	unreviewed	Carboxylic ester hydrolase (EC 3.1.1.-)	LOC100365112 Ces2 Ces2c rCG_39046	Rattus norvegicus (Rat)	561	FALSE	FALSE	FALSE	FALSE	1
O89035	O89035_RAT	unreviewed	Mitochondrial dicarboxylate carrier (Protein Slc25a10) (Solute carrier family 25 (Mitochondrial carrier dicarboxylate transporter), member 10) (Solute carrier family 25 (Mitochondrial carrier; dicarboxylate transporter), member 10, isoform CRA_b)	Slc25a10 rCG_34251	Rattus norvegicus (Rat)	286	FALSE	FALSE	FALSE	FALSE	0
Q5XIG4	OCAD1_RAT	reviewed	OCIA domain-containing protein 1	Ociad1	Rattus norvegicus (Rat)	247	FALSE	FALSE	FALSE	FALSE	0
Q6P6T5	OCLN_RAT	reviewed	Occludin	Ocln	Rattus norvegicus (Rat)	523	TRUE	FALSE	FALSE	TRUE	5
P35738	ODBB_RAT	reviewed	2-oxoisovalerate dehydrogenase subunit beta, mitochondrial (EC 1.2.4.4) (Branched-chain alpha-keto acid dehydrogenase E1 component beta chain) (BCKDE1B) (BCKDH E1-beta)	Bckdhb	Rattus norvegicus (Rat)	390	FALSE	FALSE	FALSE	FALSE	0
Q99JD3	ODC_RAT	reviewed	Mitochondrial 2-oxodicarboxylate carrier (Solute carrier family 25 member 21)	Slc25a21 Odc	Rattus norvegicus (Rat)	298	TRUE	FALSE	FALSE	TRUE	0
Q5XI78	ODO1_RAT	reviewed	2-oxoglutarate dehydrogenase, mitochondrial (EC 1.2.4.2) (2-oxoglutarate dehydrogenase complex component E1) (OGDC-E1) (Alpha-ketoglutarate dehydrogenase)	Ogdh Ogdhl	Rattus norvegicus (Rat)	1023	FALSE	FALSE	FALSE	FALSE	0
P08461	ODP2_RAT	reviewed	Dihydrolipoyllysine-residue acetyltransferase component of pyruvate dehydrogenase complex, mitochondrial (EC 2.3.1.12) (70 kDa mitochondrial autoantigen of primary biliary cirrhosis) (PBC) (Dihydrolipoamide acetyltransferase component of pyruvate dehydrogenase complex) (Pyruvate dehydrogenase complex component E2) (PDC-E2) (PDCE2)	Dlat	Rattus norvegicus (Rat)	632	FALSE	FALSE	FALSE	FALSE	0
Q6QI25	ORML3_RAT	reviewed	ORM1-like protein 3 (Liver regeneration-related protein LRRGT00183)	Ormdl3	Rattus norvegicus (Rat)	153	TRUE	FALSE	FALSE	TRUE	2
Q5RKH6	OS9_RAT	reviewed	Protein OS-9	Os9	Rattus norvegicus (Rat)	666	FALSE	FALSE	FALSE	FALSE	1
Q641Y0	OST48_RAT	reviewed	Dolichyl-diphosphooligosaccharide--protein glycosyltransferase 48 kDa subunit (DDOST 48 kDa subunit) (Oligosaccharyl transferase 48 kDa subunit) (EC 2.4.99.18)	Ddost	Rattus norvegicus (Rat)	441	TRUE	FALSE	FALSE	TRUE	2
B0K025	OSTC_RAT	reviewed	Oligosaccharyltransferase complex subunit OSTC	Ostc Dc2	Rattus norvegicus (Rat)	149	TRUE	FALSE	FALSE	TRUE	3
P00481	OTC_RAT	reviewed	Ornithine carbamoyltransferase, mitochondrial (EC 2.1.3.3) (Ornithine transcarbamylase) (OTCase)	Otc	Rattus norvegicus (Rat)	354	FALSE	FALSE	FALSE	FALSE	0
Q64663	P2RX7_RAT	reviewed	P2X purinoceptor 7 (P2X7) (ATP receptor) (P2Z receptor) (Purinergic receptor)	P2rx7	Rattus norvegicus (Rat)	595	TRUE	FALSE	FALSE	TRUE	0
P49651	P2RY1_RAT	reviewed	P2Y purinoceptor 1 (P2Y1) (ATP receptor) (Purinergic receptor)	P2ry1	Rattus norvegicus (Rat)	373	TRUE	FALSE	FALSE	TRUE	7
Q99M64	P4K2A_RAT	reviewed	Phosphatidylinositol 4-kinase type 2-alpha (EC 2.7.1.67) (55 kDa type II phosphatidylinositol 4-kinase) (Phosphatidylinositol 4-kinase type II-alpha)	Pi4k2a Pi4kii	Rattus norvegicus (Rat)	478	TRUE	TRUE	FALSE	FALSE	0
B3DMA0	P5I11_RAT	reviewed	Tumor protein p53-inducible protein 11 (p53-induced gene 11 protein)	Tp53i11 Pig11	Rattus norvegicus (Rat)	189	TRUE	FALSE	FALSE	TRUE	4
Q9QY17	PACN2_RAT	reviewed	Protein kinase C and casein kinase substrate in neurons 2 protein (Synaptic dynamin-associated protein II) (Syndapin-2) (Syndapin-II) (SdpII)	Pacsin2	Rattus norvegicus (Rat)	488	TRUE	TRUE	FALSE	FALSE	0
P57093	PAHX_RAT	reviewed	Phytanoyl-CoA dioxygenase, peroxisomal (EC 1.14.11.18) (Phytanic acid oxidase) (Phytanoyl-CoA alpha-hydroxylase) (PhyH)	Phyh	Rattus norvegicus (Rat)	338	FALSE	FALSE	FALSE	FALSE	0
Q920Q0	PALM_RAT	reviewed	Paralemmin-1 (Paralemmin)	Palm	Rattus norvegicus (Rat)	383	TRUE	TRUE	FALSE	FALSE	0
P60570	PANX1_RAT	reviewed	Pannexin-1	Panx1 Px1	Rattus norvegicus (Rat)	426	TRUE	FALSE	FALSE	TRUE	4
Q9Z340	PARD3_RAT	reviewed	Partitioning defective 3 homolog (PAR-3) (PARD-3) (Atypical PKC isotype-specific-interacting protein) (ASIP) (Atypical PKC-specific-binding protein) (ASBP)	Pard3 Par3	Rattus norvegicus (Rat)	1337	TRUE	TRUE	FALSE	FALSE	0
A2VD12	PBIP1_RAT	reviewed	Pre-B-cell leukemia transcription factor-interacting protein 1 (Hematopoietic PBX-interacting protein)	Pbxip1 Hpip	Rattus norvegicus (Rat)	722	FALSE	TRUE	FALSE	FALSE	1
Q68G31	PBLD_RAT	reviewed	Phenazine biosynthesis-like domain-containing protein (EC 5.1.-.-)	Pbld Mawbp	Rattus norvegicus (Rat)	288	FALSE	FALSE	FALSE	FALSE	0
P07633	PCCB_RAT	reviewed	Propionyl-CoA carboxylase beta chain, mitochondrial (PCCase subunit beta) (EC 6.4.1.3) (Propanoyl-CoA:carbon dioxide ligase subunit beta)	Pccb	Rattus norvegicus (Rat)	541	FALSE	FALSE	FALSE	FALSE	0
Q5EBA8	PCFT_RAT	reviewed	Proton-coupled folate transporter (Heme carrier protein 1) (PCFT/HCP1) (Solute carrier family 46 member 1)	Slc46a1 Hcp1 Pcft	Rattus norvegicus (Rat)	459	TRUE	TRUE	FALSE	TRUE	10
Q99ML5	PCYOX_RAT	reviewed	Prenylcysteine oxidase (EC 1.8.3.5) (Chloride ion pump-associated 55 kDa protein)	Pcyox1 Clp55	Rattus norvegicus (Rat)	504	FALSE	FALSE	FALSE	FALSE	0
Q6NX65	PDC10_RAT	reviewed	Programmed cell death protein 10	Pdcd10	Rattus norvegicus (Rat)	210	TRUE	TRUE	FALSE	FALSE	0
Q9QZA2	PDC6I_RAT	reviewed	Programmed cell death 6-interacting protein (ALG-2-interacting protein 1)	Pdcd6ip Aip1	Rattus norvegicus (Rat)	873	FALSE	TRUE	TRUE	FALSE	0
P04785	PDIA1_RAT	reviewed	Protein disulfide-isomerase (PDI) (EC 5.3.4.1) (Cellular thyroid hormone-binding protein) (Prolyl 4-hydroxylase subunit beta)	P4hb Pdia1	Rattus norvegicus (Rat)	509	TRUE	FALSE	TRUE	FALSE	0
P11598	PDIA3_RAT	reviewed	Protein disulfide-isomerase A3 (EC 5.3.4.1) (58 kDa glucose-regulated protein) (58 kDa microsomal protein) (p58) (Disulfide isomerase ER-60) (Endoplasmic reticulum resident protein 57) (ER protein 57) (ERp57) (Endoplasmic reticulum resident protein 60) (ER protein 60) (ERp60) (HIP-70) (Q-2)	Pdia3 Erp60 Grp58	Rattus norvegicus (Rat)	505	FALSE	FALSE	FALSE	FALSE	0
Q63081	PDIA6_RAT	reviewed	Protein disulfide-isomerase A6 (EC 5.3.4.1) (Calcium-binding protein 1) (CaBP1) (Protein disulfide isomerase P5) (Thioredoxin domain-containing protein 7)	Pdia6 Cabp1 Txndc7	Rattus norvegicus (Rat)	440	TRUE	FALSE	FALSE	FALSE	0
P52944	PDLI1_RAT	reviewed	PDZ and LIM domain protein 1 (C-terminal LIM domain protein 1) (Elfin) (LIM domain protein CLP-36)	Pdlim1 Clim1 Clp36	Rattus norvegicus (Rat)	327	FALSE	TRUE	FALSE	FALSE	0
Q62920	PDLI5_RAT	reviewed	PDZ and LIM domain protein 5 (Enigma homolog) (Enigma-like PDZ and LIM domains protein)	Pdlim5 Enh	Rattus norvegicus (Rat)	591	TRUE	TRUE	FALSE	FALSE	0
P31044	PEBP1_RAT	reviewed	Phosphatidylethanolamine-binding protein 1 (PEBP-1) (23 kDa morphine-binding protein) (HCNPpp) (P23K) [Cleaved into: Hippocampal cholinergic neurostimulating peptide (HCNP)]	Pebp1 Pbp Pebp	Rattus norvegicus (Rat)	187	TRUE	TRUE	FALSE	FALSE	0
Q3SWT0	PECA1_RAT	reviewed	Platelet endothelial cell adhesion molecule (PECAM-1) (CD antigen CD31)	Pecam1 Pecam	Rattus norvegicus (Rat)	678	TRUE	FALSE	FALSE	TRUE	1
Q9WVK3	PECR_RAT	reviewed	Peroxisomal trans-2-enoyl-CoA reductase (TERP) (EC 1.3.1.38) (PX-2,4-DCR1) (Peroxisomal 2,4-dienoyl-CoA reductase) (RLF98)	Pecr	Rattus norvegicus (Rat)	303	FALSE	FALSE	FALSE	FALSE	0
Q641Z8	PEF1_RAT	reviewed	Peflin (PEF protein with a long N-terminal hydrophobic domain) (Penta-EF hand domain-containing protein 1)	Pef1	Rattus norvegicus (Rat)	283	TRUE	TRUE	FALSE	FALSE	0
P21807	PERI_RAT	reviewed	Peripherin	Prph Prph1	Rattus norvegicus (Rat)	468	FALSE	FALSE	FALSE	FALSE	0
P54777	PEX6_RAT	reviewed	Peroxisome assembly factor 2 (PAF-2) (Peroxin-6) (Peroxisomal biogenesis factor 6) (Peroxisomal-type ATPase 1)	Pex6	Rattus norvegicus (Rat)	978	TRUE	TRUE	FALSE	FALSE	0
P25113	PGAM1_RAT	reviewed	Phosphoglycerate mutase 1 (EC 3.1.3.13) (EC 5.4.2.11) (EC 5.4.2.4) (BPG-dependent PGAM 1) (Phosphoglycerate mutase isozyme B) (PGAM-B)	Pgam1	Rattus norvegicus (Rat)	254	FALSE	FALSE	FALSE	FALSE	0
Q05030	PGFRB_RAT	reviewed	Platelet-derived growth factor receptor beta (PDGF-R-beta) (PDGFR-beta) (EC 2.7.10.1) (Beta platelet-derived growth factor receptor) (Beta-type platelet-derived growth factor receptor) (CD140 antigen-like family member B) (Platelet-derived growth factor receptor 1) (PDGFR-1) (CD antigen CD140b)	Pdgfrb Pdgfr Pdgfr1	Rattus norvegicus (Rat)	1097	TRUE	TRUE	FALSE	TRUE	1
Q63921	PGH1_RAT	reviewed	Prostaglandin G/H synthase 1 (EC 1.14.99.1) (Cyclooxygenase-1) (COX-1) (Prostaglandin H2 synthase 1) (PGH synthase 1) (PGHS-1) (PHS 1) (Prostaglandin-endoperoxide synthase 1)	Ptgs1 Cox-1 Cox1	Rattus norvegicus (Rat)	602	TRUE	FALSE	FALSE	FALSE	0
P16617	PGK1_RAT	reviewed	Phosphoglycerate kinase 1 (EC 2.7.2.3)	Pgk1 Pgk-1	Rattus norvegicus (Rat)	417	FALSE	TRUE	FALSE	FALSE	0
P38652	PGM1_RAT	reviewed	Phosphoglucomutase-1 (PGM 1) (EC 5.4.2.2) (Glucose phosphomutase 1)	Pgm1	Rattus norvegicus (Rat)	562	FALSE	TRUE	FALSE	FALSE	0
P70580	PGRC1_RAT	reviewed	Membrane-associated progesterone receptor component 1 (25-DX) (Acidic 25 kDa protein) (Ventral midline antigen) (VEMA)	Pgrmc1 25dx Lewi Pgrmc	Rattus norvegicus (Rat)	195	TRUE	FALSE	FALSE	TRUE	1
Q5XIU9	PGRC2_RAT	reviewed	Membrane-associated progesterone receptor component 2	Pgrmc2	Rattus norvegicus (Rat)	217	TRUE	FALSE	FALSE	TRUE	1
P67779	PHB_RAT	reviewed	Prohibitin	Phb	Rattus norvegicus (Rat)	272	TRUE	FALSE	FALSE	FALSE	0
Q5XIH7	PHB2_RAT	reviewed	Prohibitin-2 (B-cell receptor-associated protein BAP37) (BAP-37)	Phb2 Bcap37	Rattus norvegicus (Rat)	299	TRUE	TRUE	FALSE	FALSE	0
P61459	PHS_RAT	reviewed	Pterin-4-alpha-carbinolamine dehydratase (PHS) (EC 4.2.1.96) (4-alpha-hydroxy-tetrahydropterin dehydratase) (Dimerization cofactor of hepatocyte nuclear factor 1-alpha) (DCoH) (Dimerization cofactor of HNF1) (Phenylalanine hydroxylase-stimulating protein) (Pterin carbinolamine dehydratase) (PCD)	Pcbd1 Dcoh Pcbd	Rattus norvegicus (Rat)	104	FALSE	TRUE	FALSE	FALSE	0
P0C0R5	PI3R4_RAT	reviewed	Phosphoinositide 3-kinase regulatory subunit 4 (PI3-kinase regulatory subunit 4) (EC 2.7.11.1)	Pik3r4	Rattus norvegicus (Rat)	1358	TRUE	TRUE	FALSE	FALSE	0
D3ZSI8	PI51A_RAT	reviewed	Phosphatidylinositol 4-phosphate 5-kinase type-1 alpha (PIP5K1-alpha) (PtdIns(4)P-5-kinase 1 alpha) (EC 2.7.1.68) (68 kDa type I phosphatidylinositol 4-phosphate 5-kinase) (Phosphatidylinositol 4-phosphate 5-kinase type I alpha) (PIP5KIalpha)	Pip5k1a	Rattus norvegicus (Rat)	546	TRUE	TRUE	FALSE	FALSE	0
O55012	PICAL_RAT	reviewed	Phosphatidylinositol-binding clathrin assembly protein (Clathrin assembly lymphoid myeloid leukemia protein) (rCALM)	Picalm Calm	Rattus norvegicus (Rat)	640	TRUE	TRUE	FALSE	FALSE	0
P15083	PIGR_RAT	reviewed	Polymeric immunoglobulin receptor (PIgR) (Poly-Ig receptor) [Cleaved into: Secretory component]	Pigr	Rattus norvegicus (Rat)	769	TRUE	FALSE	TRUE	TRUE	1
Q5XI31	PIGS_RAT	reviewed	GPI transamidase component PIG-S (Phosphatidylinositol-glycan biosynthesis class S protein)	Pigs	Rattus norvegicus (Rat)	555	TRUE	FALSE	FALSE	TRUE	2
D3ZAW2	PISD_RAT	reviewed	Phosphatidylserine decarboxylase proenzyme, mitochondrial (EC 4.1.1.65) [Cleaved into: Phosphatidylserine decarboxylase beta chain; Phosphatidylserine decarboxylase alpha chain]	Pisd	Rattus norvegicus (Rat)	406	TRUE	FALSE	FALSE	TRUE	0
Q68FU1	PKHF1_RAT	reviewed	Pleckstrin homology domain-containing family F member 1 (PH domain-containing family F member 1)	Plekhf1	Rattus norvegicus (Rat)	279	FALSE	TRUE	FALSE	FALSE	0
Q6P0K8	PLAK_RAT	reviewed	Junction plakoglobin	Jup	Rattus norvegicus (Rat)	745	TRUE	TRUE	FALSE	FALSE	0
Q5U2V4	PLBL1_RAT	reviewed	Phospholipase B-like 1 (EC 3.1.1.-) (LAMA-like protein 1) (Lamina ancestor homolog 1) (Phospholipase B domain-containing protein 1) [Cleaved into: Phospholipase B-like 1 chain A; Phospholipase B-like 1 chain B; Phospholipase B-like 1 chain C]	Plbd1	Rattus norvegicus (Rat)	550	FALSE	FALSE	FALSE	FALSE	0
P10687	PLCB1_RAT	reviewed	1-phosphatidylinositol 4,5-bisphosphate phosphodiesterase beta-1 (EC 3.1.4.11) (PLC-154) (Phosphoinositide phospholipase C-beta-1) (Phospholipase C-I) (PLC-I) (Phospholipase C-beta-1) (PLC-beta-1)	Plcb1	Rattus norvegicus (Rat)	1216	TRUE	TRUE	FALSE	FALSE	0
Q99JE6	PLCB3_RAT	reviewed	1-phosphatidylinositol 4,5-bisphosphate phosphodiesterase beta-3 (EC 3.1.4.11) (Phosphoinositide phospholipase C-beta-3) (Phospholipase C-beta-3) (PLC-beta-3)	Plcb3	Rattus norvegicus (Rat)	1234	TRUE	TRUE	FALSE	FALSE	0
P70498	PLD2_RAT	reviewed	Phospholipase D2 (PLD 2) (rPLD2) (EC 3.1.4.4) (Choline phosphatase 2) (PLD1C) (Phosphatidylcholine-hydrolyzing phospholipase D2)	Pld2	Rattus norvegicus (Rat)	933	TRUE	FALSE	FALSE	FALSE	0
P30427	PLEC_RAT	reviewed	Plectin (PCN) (PLTN) (Plectin-1)	Plec Plec1	Rattus norvegicus (Rat)	4687	FALSE	TRUE	FALSE	FALSE	0
O08589	PLM_RAT	reviewed	Phospholemman (FXYD domain-containing ion transport regulator 1)	Fxyd1 Plm	Rattus norvegicus (Rat)	92	TRUE	FALSE	FALSE	TRUE	1
Q01177	PLMN_RAT	reviewed	Plasminogen (EC 3.4.21.7) [Cleaved into: Plasmin heavy chain A; Activation peptide; Angiostatin; Plasmin heavy chain A, short form; Plasmin light chain B]	Plg	Rattus norvegicus (Rat)	812	FALSE	FALSE	TRUE	FALSE	0
Q6P742	PLP2_RAT	reviewed	Proteolipid protein 2	Plp2	Rattus norvegicus (Rat)	151	TRUE	FALSE	FALSE	TRUE	4
O08564	PLPP1_RAT	reviewed	Phospholipid phosphatase 1 (EC 3.1.3.4) (Lipid phosphate phosphohydrolase 1) (PAP2-alpha) (Phosphatidate phosphohydrolase type 2a) (Phosphatidic acid phosphatase 2a) (PAP-2a) (PAP2a)	Plpp1 Lpp1 Ppap2a	Rattus norvegicus (Rat)	282	TRUE	FALSE	FALSE	TRUE	5
P97544	PLPP3_RAT	reviewed	Phospholipid phosphatase 3 (EC 3.1.3.4) (Differentially expressed in rat intestine 42) (Dri42) (Lipid phosphate phosphohydrolase 3) (PAP2-beta) (Phosphatidate phosphohydrolase type 2b) (Phosphatidic acid phosphatase 2b) (PAP-2b) (PAP2b)	Plpp3 Lpp3 Ppap2b	Rattus norvegicus (Rat)	312	TRUE	FALSE	FALSE	TRUE	6
Q6QBQ4	PLS3_RAT	reviewed	Phospholipid scramblase 3 (PL scramblase 3) (Ca(2+)-dependent phospholipid scramblase 3)	Plscr3 Pls3	Rattus norvegicus (Rat)	296	TRUE	FALSE	FALSE	TRUE	0
P11654	PO210_RAT	reviewed	Nuclear pore membrane glycoprotein 210 (Nuclear pore protein gp210) (Nuclear envelope pore membrane protein POM 210) (POM210) (Nucleoporin Nup210) (Pore membrane protein of 210 kDa)	Nup210 Gp210 Pom210	Rattus norvegicus (Rat)	1886	TRUE	FALSE	FALSE	TRUE	1
Q9WTQ2	PODXL_RAT	reviewed	Podocalyxin (Podocalyxin-like protein 1) (PC) (PCLP-1)	Podxl Pclp1	Rattus norvegicus (Rat)	485	TRUE	FALSE	FALSE	TRUE	1
P55159	PON1_RAT	reviewed	Serum paraoxonase/arylesterase 1 (PON 1) (EC 3.1.1.2) (EC 3.1.1.81) (EC 3.1.8.1) (Aromatic esterase 1) (A-esterase 1) (Serum aryldialkylphosphatase 1)	Pon1 Pon	Rattus norvegicus (Rat)	355	FALSE	FALSE	TRUE	FALSE	0
Q6AXM8	PON2_RAT	reviewed	Serum paraoxonase/arylesterase 2 (PON 2) (EC 3.1.1.2) (EC 3.1.1.81) (Aromatic esterase 2) (A-esterase 2) (Serum aryldialkylphosphatase 2)	Pon2	Rattus norvegicus (Rat)	354	TRUE	FALSE	FALSE	FALSE	0
Q68FP2	PON3_RAT	reviewed	Serum paraoxonase/lactonase 3 (EC 3.1.1.2) (EC 3.1.1.81) (EC 3.1.8.1)	Pon3	Rattus norvegicus (Rat)	354	FALSE	FALSE	TRUE	FALSE	0
P62138	PP1A_RAT	reviewed	Serine/threonine-protein phosphatase PP1-alpha catalytic subunit (PP-1A) (EC 3.1.3.16)	Ppp1ca Ppp1a	Rattus norvegicus (Rat)	330	FALSE	TRUE	FALSE	FALSE	0
P62142	PP1B_RAT	reviewed	Serine/threonine-protein phosphatase PP1-beta catalytic subunit (PP-1B) (EC 3.1.3.16) (EC 3.1.3.53)	Ppp1cb	Rattus norvegicus (Rat)	327	FALSE	TRUE	FALSE	FALSE	0
P63088	PP1G_RAT	reviewed	Serine/threonine-protein phosphatase PP1-gamma catalytic subunit (PP-1G) (EC 3.1.3.16) (Protein phosphatase 1C catalytic subunit)	Ppp1cc	Rattus norvegicus (Rat)	323	FALSE	TRUE	FALSE	FALSE	0
P20611	PPAL_RAT	reviewed	Lysosomal acid phosphatase (LAP) (EC 3.1.3.2)	Acp2	Rattus norvegicus (Rat)	423	TRUE	FALSE	FALSE	TRUE	2
P08289	PPBT_RAT	reviewed	Alkaline phosphatase, tissue-nonspecific isozyme (AP-TNAP) (TNSALP) (EC 3.1.3.1) (Alkaline phosphatase liver/bone/kidney isozyme)	Alpl	Rattus norvegicus (Rat)	524	TRUE	FALSE	FALSE	FALSE	0
P10111	PPIA_RAT	reviewed	Peptidyl-prolyl cis-trans isomerase A (PPIase A) (EC 5.2.1.8) (Cyclophilin A) (Cyclosporin A-binding protein) (Rotamase A) (p1B15) (p31) [Cleaved into: Peptidyl-prolyl cis-trans isomerase A, N-terminally processed]	Ppia	Rattus norvegicus (Rat)	164	FALSE	TRUE	TRUE	FALSE	0
P24368	PPIB_RAT	reviewed	Peptidyl-prolyl cis-trans isomerase B (PPIase B) (EC 5.2.1.8) (CYP-S1) (Cyclophilin B) (Rotamase B) (S-cyclophilin) (SCYLP)	Ppib	Rattus norvegicus (Rat)	216	FALSE	FALSE	FALSE	FALSE	1
P29117	PPIF_RAT	reviewed	Peptidyl-prolyl cis-trans isomerase F, mitochondrial (PPIase F) (EC 5.2.1.8) (Cyclophilin D) (CyP-D) (CypD) (Cyclophilin F) (Rotamase F)	Ppif	Rattus norvegicus (Rat)	206	FALSE	FALSE	FALSE	FALSE	0
P45479	PPT1_RAT	reviewed	Palmitoyl-protein thioesterase 1 (PPT-1) (EC 3.1.2.22) (Palmitoyl-protein hydrolase 1)	Ppt1 Ppt	Rattus norvegicus (Rat)	306	FALSE	FALSE	FALSE	FALSE	0
Q9ES40	PRAF3_RAT	reviewed	PRA1 family protein 3 (ADP-ribosylation factor-like protein 6-interacting protein 5) (ARL-6-interacting protein 5) (Aip-5) (GTRAP3-18) (Glutamate transporter EAAC1-interacting protein) (Prenylated Rab acceptor protein 2) (Protein JWa)	Arl6ip5 Gtrap3-18 Jwa Pra2 Praf3	Rattus norvegicus (Rat)	188	TRUE	TRUE	FALSE	TRUE	4
Q63716	PRDX1_RAT	reviewed	Peroxiredoxin-1 (EC 1.11.1.15) (HBP23) (Heme-binding 23 kDa protein) (Thioredoxin peroxidase 2) (Thioredoxin-dependent peroxide reductase 2)	Prdx1 Tdpx2	Rattus norvegicus (Rat)	199	FALSE	TRUE	FALSE	FALSE	0
P35704	PRDX2_RAT	reviewed	Peroxiredoxin-2 (EC 1.11.1.15) (Thiol-specific antioxidant protein) (TSA) (Thioredoxin peroxidase 1) (Thioredoxin-dependent peroxide reductase 1)	Prdx2 Tdpx1	Rattus norvegicus (Rat)	198	FALSE	TRUE	FALSE	FALSE	0
Q9Z0V5	PRDX4_RAT	reviewed	Peroxiredoxin-4 (EC 1.11.1.15) (Antioxidant enzyme AOE372) (Peroxiredoxin IV) (Prx-IV) (Thioredoxin peroxidase AO372) (Thioredoxin-dependent peroxide reductase A0372)	Prdx4 Rno2CysPrx04	Rattus norvegicus (Rat)	273	FALSE	TRUE	TRUE	FALSE	0
O35244	PRDX6_RAT	reviewed	Peroxiredoxin-6 (EC 1.11.1.15) (1-Cys peroxiredoxin) (1-Cys PRX) (Acidic calcium-independent phospholipase A2) (aiPLA2) (EC 3.1.1.-) (Antioxidant protein 2) (Non-selenium glutathione peroxidase) (NSGPx) (EC 1.11.1.9) (Thiol-specific antioxidant protein)	Prdx6 Aipla2 Aop2 Tsa	Rattus norvegicus (Rat)	224	FALSE	TRUE	FALSE	FALSE	0
Q2V057	PROD2_RAT	reviewed	Probable proline dehydrogenase 2 (EC 1.5.5.2) (Probable proline oxidase 2) (Proline oxidase-like protein)	Prodh2	Rattus norvegicus (Rat)	456	FALSE	FALSE	FALSE	FALSE	0
P62963	PROF1_RAT	reviewed	Profilin-1 (Profilin I)	Pfn1	Rattus norvegicus (Rat)	140	FALSE	TRUE	FALSE	FALSE	0
P62193	PRS4_RAT	reviewed	26S protease regulatory subunit 4 (P26s4) (26S proteasome AAA-ATPase subunit RPT2) (Proteasome 26S subunit ATPase 1)	Psmc1	Rattus norvegicus (Rat)	440	TRUE	TRUE	FALSE	FALSE	0
P18420	PSA1_RAT	reviewed	Proteasome subunit alpha type-1 (EC 3.4.25.1) (Macropain subunit C2) (Multicatalytic endopeptidase complex subunit C2) (Proteasome component C2) (Proteasome nu chain)	Psma1	Rattus norvegicus (Rat)	263	FALSE	TRUE	FALSE	FALSE	0
P17220	PSA2_RAT	reviewed	Proteasome subunit alpha type-2 (EC 3.4.25.1) (Macropain subunit C3) (Multicatalytic endopeptidase complex subunit C3) (Proteasome component C3)	Psma2	Rattus norvegicus (Rat)	234	FALSE	TRUE	FALSE	FALSE	0
P60901	PSA6_RAT	reviewed	Proteasome subunit alpha type-6 (EC 3.4.25.1) (Macropain iota chain) (Multicatalytic endopeptidase complex iota chain) (Proteasome iota chain)	Psma6	Rattus norvegicus (Rat)	246	FALSE	TRUE	FALSE	FALSE	0
P40307	PSB2_RAT	reviewed	Proteasome subunit beta type-2 (EC 3.4.25.1) (Macropain subunit C7-I) (Multicatalytic endopeptidase complex subunit C7-I) (Proteasome component C7-I)	Psmb2	Rattus norvegicus (Rat)	201	FALSE	TRUE	FALSE	FALSE	0
Q9JHW0	PSB7_RAT	reviewed	Proteasome subunit beta type-7 (EC 3.4.25.1) (Macropain chain Z) (Multicatalytic endopeptidase complex chain Z) (Proteasome subunit Z)	Psmb7	Rattus norvegicus (Rat)	277	FALSE	TRUE	FALSE	FALSE	0
F1LMZ8	PSD11_RAT	reviewed	26S proteasome non-ATPase regulatory subunit 11 (26S proteasome regulatory subunit RPN6)	Psmd11	Rattus norvegicus (Rat)	422	FALSE	TRUE	FALSE	FALSE	0
P97887	PSN1_RAT	reviewed	Presenilin-1 (PS-1) (EC 3.4.23.-) (Protein S182) [Cleaved into: Presenilin-1 NTF subunit; Presenilin-1 CTF subunit; Presenilin-1 CTF12 (PS1-CTF12)]	Psen1 Psnl1	Rattus norvegicus (Rat)	468	TRUE	TRUE	FALSE	TRUE	9
P25961	PTH1R_RAT	reviewed	Parathyroid hormone/parathyroid hormone-related peptide receptor (PTH/PTHrP type I receptor) (PTH/PTHr receptor) (Parathyroid hormone 1 receptor) (PTH1 receptor)	Pth1r Pthr Pthr1	Rattus norvegicus (Rat)	591	TRUE	FALSE	FALSE	TRUE	7
P06302	PTMA_RAT	reviewed	Prothymosin alpha [Cleaved into: Prothymosin alpha, N-terminally processed; Thymosin alpha]	Ptma	Rattus norvegicus (Rat)	112	FALSE	FALSE	FALSE	FALSE	0
Q62728	PTN21_RAT	reviewed	Tyrosine-protein phosphatase non-receptor type 21 (EC 3.1.3.48) (Protein-tyrosine phosphatase 2E)	Ptpn21 Ptp2e	Rattus norvegicus (Rat)	1175	FALSE	TRUE	FALSE	FALSE	0
P04157	PTPRC_RAT	reviewed	Receptor-type tyrosine-protein phosphatase C (EC 3.1.3.48) (Leukocyte common antigen) (L-CA) (T200) (CD antigen CD45)	Ptprc	Rattus norvegicus (Rat)	1273	TRUE	FALSE	FALSE	TRUE	2
Q64604	PTPRF_RAT	reviewed	Receptor-type tyrosine-protein phosphatase F (EC 3.1.3.48) (Leukocyte common antigen related) (LAR)	Ptprf Lar	Rattus norvegicus (Rat)	1898	TRUE	FALSE	FALSE	TRUE	1
Q64605	PTPRS_RAT	reviewed	Receptor-type tyrosine-protein phosphatase S (R-PTP-S) (EC 3.1.3.48) (Leukocyte common antigen-related protein-tyrosine phosphatase 2) (LAR-PTP2) (Receptor-type tyrosine-protein phosphatase sigma) (R-PTP-sigma)	Ptprs	Rattus norvegicus (Rat)	1907	TRUE	FALSE	FALSE	TRUE	2
Q6P767	PTTG_RAT	reviewed	Pituitary tumor-transforming gene 1 protein-interacting protein (Pituitary tumor-transforming gene protein-binding factor) (PBF) (PTTG-binding factor)	Pttg1ip	Rattus norvegicus (Rat)	174	TRUE	TRUE	FALSE	TRUE	2
Q07066	PXMP2_RAT	reviewed	Peroxisomal membrane protein 2 (22 kDa peroxisomal membrane protein)	Pxmp2 Pmp22	Rattus norvegicus (Rat)	194	TRUE	FALSE	FALSE	TRUE	4
P52873	PYC_RAT	reviewed	Pyruvate carboxylase, mitochondrial (EC 6.4.1.1) (Pyruvic carboxylase) (PCB)	Pc	Rattus norvegicus (Rat)	1178	FALSE	FALSE	FALSE	FALSE	0
P09811	PYGL_RAT	reviewed	Glycogen phosphorylase, liver form (EC 2.4.1.1)	Pygl Lgp	Rattus norvegicus (Rat)	850	FALSE	FALSE	FALSE	FALSE	0
Q63707	PYRD_RAT	reviewed	Dihydroorotate dehydrogenase (quinone), mitochondrial (DHOdehase) (EC 1.3.5.2) (Dihydroorotate oxidase)	Dhodh	Rattus norvegicus (Rat)	395	TRUE	FALSE	FALSE	TRUE	1
Q68FT3	PYRD2_RAT	reviewed	Pyridine nucleotide-disulfide oxidoreductase domain-containing protein 2 (EC 1.-.-.-)	Pyroxd2	Rattus norvegicus (Rat)	581	FALSE	FALSE	FALSE	FALSE	0
Q06884	Q06884_RAT	unreviewed	Cytochrome P-450 (Cytochrome P450 3A2) (Cytochrome P450, family 3, subfamily a, polypeptide 23/polypeptide 1) (Cytochrome P450/6 beta B) (Cytochrome P450IIIA23) (RCG42817) (Testosterone-6-beta hydroxylase)	Cyp3a23/3a1 3a1 CYP3A1 Cyp3a2 CYP3A23 Cyp3a23 Cyp3a73 LOC100910877 rCG_42817	Rattus norvegicus (Rat)	502	FALSE	FALSE	FALSE	TRUE	2
Q2I6B2	Q2I6B2_RAT	unreviewed	V-type proton ATPase subunit a	Atp6v0a1	Rattus norvegicus (Rat)	832	FALSE	FALSE	FALSE	TRUE	6
Q2IBC6	Q2IBC6_RAT	unreviewed	Caveolin	Cav1 Capza2 Cav Cav2 Cftr LOC500040 Met ST7 Wnt2 rCG_28268	Rattus norvegicus (Rat)	178	TRUE	FALSE	FALSE	TRUE	1
Q2IBC7	Q2IBC7_RAT	unreviewed	Met proto-oncogene (RCG27969)	Met Capza2 Cav Cav2 Cftr LOC500040 ST7 Wnt2 rCG_27969	Rattus norvegicus (Rat)	1382	FALSE	FALSE	FALSE	TRUE	1
Q32PX6	Q32PX6_RAT	unreviewed	Protein Rhog (Ras homolog gene family, member G) (Ras homolog gene family, member G (Rho G))	Rhog rCG_39701	Rattus norvegicus (Rat)	191	FALSE	FALSE	FALSE	FALSE	0
Q32Q55	Q32Q55_RAT	unreviewed	Carboxylic ester hydrolase (EC 3.1.1.-)	Ces2h Ces2 LOC498940	Rattus norvegicus (Rat)	558	FALSE	FALSE	FALSE	FALSE	0
Q3B7V0	Q3B7V0_RAT	unreviewed	Dehydrogenase/reductase (SDR family) member 3 (Dehydrogenase/reductase (SDR family) member 3, isoform CRA_b) (Protein Dhrs3)	Dhrs3 rCG_31196	Rattus norvegicus (Rat)	302	FALSE	FALSE	FALSE	TRUE	1
Q3B7V5	Q3B7V5_RAT	unreviewed	Protein Rab2b (RAB2B, member RAS oncogene family) (RCG61209, isoform CRA_a)	Rab2b rCG_61209	Rattus norvegicus (Rat)	215	FALSE	FALSE	FALSE	FALSE	0
Q3B8N9	Q3B8N9_RAT	unreviewed	Biphenyl hydrolase-like (Serine hydrolase) (Protein Bphl)	Bphl	Rattus norvegicus (Rat)	291	FALSE	FALSE	FALSE	FALSE	0
Q3KR94	Q3KR94_RAT	unreviewed	Protein Vtn (Vitronectin) (Vitronectin, isoform CRA_b)	Vtn rCG_34659	Rattus norvegicus (Rat)	478	FALSE	FALSE	FALSE	FALSE	0
Q3KRC3	Q3KRC3_RAT	unreviewed	Signal recognition particle receptor ('docking protein') (Uncharacterized protein)	Srpra Srpr	Rattus norvegicus (Rat)	636	FALSE	FALSE	FALSE	FALSE	0
Q3KRE2	Q3KRE2_RAT	unreviewed	Methyltransferase like 7A (Methyltransferase like 7A, isoform CRA_b) (Protein Mettl7a)	Mettl7a LOC100362962 rCG_50729	Rattus norvegicus (Rat)	244	FALSE	FALSE	FALSE	TRUE	1
Q3KRE3	Q3KRE3_RAT	unreviewed	Guanine nucleotide-binding protein subunit gamma	Gng10	Rattus norvegicus (Rat)	68	TRUE	TRUE	FALSE	FALSE	0
Q3MHS9	Q3MHS9_RAT	unreviewed	Chaperonin containing Tcp1, subunit 6A (Zeta 1) (Chaperonin subunit 6a (Zeta)) (Protein Cct6a)	Cct6a rCG_21714	Rattus norvegicus (Rat)	531	FALSE	FALSE	FALSE	FALSE	0
Q3ZB99	Q3ZB99_RAT	unreviewed	Protein Tjp2 (Tight junction protein 2)	Tjp2	Rattus norvegicus (Rat)	1164	FALSE	FALSE	FALSE	FALSE	0
Q45QJ4	Q45QJ4_RAT	unreviewed	Phosphoinositide phospholipase C (EC 3.1.4.11)	Plcb3 rCG_47445	Rattus norvegicus (Rat)	1236	FALSE	FALSE	FALSE	FALSE	0
Q499S6	Q499S6_RAT	unreviewed	Cathepsin F (Cathepsin F, isoform CRA_a) (Protein Ctsf)	Ctsf rCG_47118	Rattus norvegicus (Rat)	462	FALSE	FALSE	FALSE	FALSE	0
Q4AEG0	Q4AEG0_RAT	unreviewed	Glycoprotein 9 (Protein Gp9)	Gp9	Rattus norvegicus (Rat)	189	FALSE	FALSE	FALSE	TRUE	1
Q4KLZ0	Q4KLZ0_RAT	unreviewed	Protein Vnn1 (Vanin 1)	Vnn1 rCG_41942	Rattus norvegicus (Rat)	512	FALSE	FALSE	FALSE	FALSE	0
Q4KM07	Q4KM07_RAT	unreviewed	Integral membrane transport protein UST5r (Protein Ust5r) (RCG47373)	Ust5r rCG_47373	Rattus norvegicus (Rat)	552	FALSE	FALSE	FALSE	TRUE	9
Q4KM08	Q4KM08_RAT	unreviewed	ATP-binding cassette, sub-family G (WHITE), member 3-like 1 (Protein Abcg3l1)	Abcg3l1	Rattus norvegicus (Rat)	646	FALSE	FALSE	FALSE	TRUE	5
Q4KM97	Q4KM97_RAT	unreviewed	Tyrosine-protein kinase (EC 2.7.10.2)	Blk rCG_52180	Rattus norvegicus (Rat)	499	FALSE	FALSE	FALSE	FALSE	0
Q4QQS6	Q4QQS6_RAT	unreviewed	Asparagine-linked glycosylation 5 homolog (Yeast, dolichyl-phosphate beta-glucosyltransferase), isoform CRA_a (Asparagine-linked glycosylation 5, dolichyl-phosphate beta-glucosyltransferase homolog (S. cerevisiae)) (Protein Alg5)	Alg5 rCG_50026	Rattus norvegicus (Rat)	324	FALSE	FALSE	FALSE	FALSE	1
Q4QQW2	Q4QQW2_RAT	unreviewed	CD40 molecule, TNF receptor superfamily member 5 (Protein Cd40) (Tumor necrosis factor receptor superfamily, member 5, isoform CRA_a)	Cd40 Tnfrsf5 rCG_32260	Rattus norvegicus (Rat)	289	FALSE	FALSE	FALSE	TRUE	1
Q4QR84	Q4QR84_RAT	unreviewed	Hypothetical LOC298077 (Protein RGD1305807)	RGD1305807 rCG_55008	Rattus norvegicus (Rat)	621	FALSE	FALSE	FALSE	TRUE	10
Q4V797	Q4V797_RAT	unreviewed	Interferon-gamma-inducible GTPase Ifgga1 protein (Protein RGD1309362) (Similar to interferon-inducible GTPase)	RGD1309362 Ifgga1 LOC100910934	Rattus norvegicus (Rat)	417	FALSE	FALSE	FALSE	FALSE	0
Q4V7D1	Q4V7D1_RAT	unreviewed	Signal sequence receptor, alpha (Translocon-associated protein subunit alpha)	Ssr1 rCG_43983	Rattus norvegicus (Rat)	287	FALSE	FALSE	FALSE	TRUE	1
Q4V7D4	Q4V7D4_RAT	unreviewed	Family with sequence similarity 126, member B (Protein Fam126b)	Fam126b	Rattus norvegicus (Rat)	456	FALSE	FALSE	FALSE	FALSE	0
Q4V7D9	Q4V7D9_RAT	unreviewed	Protein Smpdl3b (Sphingomyelin phosphodiesterase, acid-like 3B)	Smpdl3b	Rattus norvegicus (Rat)	456	FALSE	FALSE	FALSE	FALSE	0
Q4V8H7	Q4V8H7_RAT	unreviewed	E3 ubiquitin-protein ligase (EC 6.3.2.-)	Wwp1	Rattus norvegicus (Rat)	918	FALSE	FALSE	FALSE	FALSE	0
Q4V8I0	Q4V8I0_RAT	unreviewed	Crumbs homolog 3 (Drosophila) (Crumbs homolog 3 (Drosophila), isoform CRA_a) (Protein Crb3)	Crb3 rCG_45043	Rattus norvegicus (Rat)	114	FALSE	FALSE	FALSE	TRUE	1
Q4V8I9	Q4V8I9_RAT	unreviewed	Protein Ugp2 (UDP-glucose pyrophosphorylase 2) (UDP-glucose pyrophosphorylase 2, isoform CRA_b)	Ugp2 rCG_23243	Rattus norvegicus (Rat)	508	FALSE	FALSE	FALSE	FALSE	0
Q52KJ9	Q52KJ9_RAT	unreviewed	Protein Tmx1 (Thioredoxin domain containing 1)	Tmx1 Txndc1 rCG_62384	Rattus norvegicus (Rat)	278	FALSE	FALSE	FALSE	TRUE	3
Q569D2	Q569D2_RAT	unreviewed	ST3 beta-galactoside alpha-2,3-sialyltransferase 6 (Type 2 lactosamine alpha-2,3-sialyltransferase)	St3gal6 rCG_52893	Rattus norvegicus (Rat)	331	FALSE	FALSE	FALSE	TRUE	1
Q587K3	Q587K3_RAT	unreviewed	Potential RabGAP (Protein Tbc1d10a) (TBC1 domain family, member 10a)	Tbc1d10a rabgap(po) rCG_35814	Rattus norvegicus (Rat)	505	FALSE	FALSE	FALSE	FALSE	0
Q5BJQ1	Q5BJQ1_RAT	unreviewed	Claudin	Cldn14 rCG_53111	Rattus norvegicus (Rat)	239	TRUE	FALSE	FALSE	TRUE	4
Q5BJU0	Q5BJU0_RAT	unreviewed	Protein Rras2 (RCG40097) (Related RAS viral (R-ras) oncogene homolog 2)	Rras2 rCG_40097	Rattus norvegicus (Rat)	204	FALSE	FALSE	FALSE	FALSE	0
Q5BJZ3	Q5BJZ3_RAT	unreviewed	Nicotinamide nucleotide transhydrogenase (Protein Nnt)	Nnt	Rattus norvegicus (Rat)	1086	FALSE	FALSE	FALSE	TRUE	12
Q5BK21	Q5BK21_RAT	unreviewed	Protein Tm7sf2 (Transmembrane 7 superfamily member 2)	Tm7sf2 rCG_47919	Rattus norvegicus (Rat)	418	FALSE	FALSE	FALSE	TRUE	7
Q5BK56	Q5BK56_RAT	unreviewed	Glutathione S-transferase mu 4 (Protein Gstm4) (RCG29014, isoform CRA_a)	Gstm4 MGC108896 rCG_29014	Rattus norvegicus (Rat)	218	FALSE	FALSE	FALSE	FALSE	0
Q5BK80	Q5BK80_RAT	unreviewed	Tetraspanin	Tspan4 LOC100911766 rCG_47178	Rattus norvegicus (Rat)	238	TRUE	FALSE	FALSE	TRUE	4
Q5EAP4	Q5EAP4_RAT	unreviewed	Guanine nucleotide binding protein, alpha 14 (Guanine nucleotide binding protein, alpha 14, isoform CRA_a) (Protein Gna14)	Gna14 rCG_48433	Rattus norvegicus (Rat)	355	FALSE	FALSE	FALSE	FALSE	0
Q5EBB0	Q5EBB0_RAT	unreviewed	Protein LOC298795 (Similar to 14-3-3 protein sigma)	LOC298795	Rattus norvegicus (Rat)	248	FALSE	FALSE	FALSE	FALSE	0
Q5EBD0	Q5EBD0_RAT	unreviewed	SEC14-like 2 (S. cerevisiae) (SEC14-like 2 (S. cerevisiae), isoform CRA_a) (SEC14-like protein 2)	Sec14l2 rCG_35791	Rattus norvegicus (Rat)	403	FALSE	FALSE	FALSE	FALSE	0
Q5FVC4	Q5FVC4_RAT	unreviewed	DnaJ (Hsp40) homolog, subfamily B, member 12 (Protein Dnajb12) (RCG22093, isoform CRA_c)	Dnajb12 LOC294513 rCG_22093	Rattus norvegicus (Rat)	378	FALSE	FALSE	FALSE	TRUE	1
Q5FVC5	Q5FVC5_RAT	unreviewed	Poliovirus receptor-related 2 (Protein Pvrl2)	Pvrl2	Rattus norvegicus (Rat)	530	FALSE	FALSE	FALSE	TRUE	1
Q5FVG4	Q5FVG4_RAT	unreviewed	Protein LOC100911440 (Solute carrier family 25 (Mitochondrial carrier, glutamate), member 22)	Slc25a22 LOC100911440	Rattus norvegicus (Rat)	229	FALSE	FALSE	FALSE	TRUE	2
Q5FVL8	Q5FVL8_RAT	unreviewed	ATP-binding cassette, sub-family B (MDR/TAP), member 10 (Protein Abcb10)	Abcb10	Rattus norvegicus (Rat)	715	FALSE	FALSE	FALSE	TRUE	5
Q5FVQ6	Q5FVQ6_RAT	unreviewed	Interferon-gamma-inducible GTPase Ifgga3 protein (Protein MGC108823) (Similar to interferon-inducible GTPase)	MGC108823 Ifgga3	Rattus norvegicus (Rat)	417	FALSE	FALSE	FALSE	FALSE	0
Q5FWU4	Q5FWU4_RAT	unreviewed	Hemochromatosis type 2 (Juvenile) (Human homolog) (Hemojuvelin) (RCG51986)	Hfe2 rCG_51986	Rattus norvegicus (Rat)	422	FALSE	FALSE	FALSE	FALSE	0
Q5I0K1	Q5I0K1_RAT	unreviewed	Pipecolic acid oxidase (Protein Pipox)	Pipox	Rattus norvegicus (Rat)	390	FALSE	FALSE	FALSE	FALSE	0
Q5I0M1	Q5I0M1_RAT	unreviewed	Apolipoprotein H (Apolipoprotein H (Beta-2-glycoprotein I)) (Beta-2-glycoprotein 1)	Apoh rCG_34942	Rattus norvegicus (Rat)	345	FALSE	FALSE	FALSE	FALSE	0
Q5I0M4	Q5I0M4_RAT	unreviewed	Aldo-keto reductase family 1, member C13 (Protein Akr1c12) (RCG62949)	Akr1c12 Akr1c13 LOC364773 rCG_62949	Rattus norvegicus (Rat)	323	FALSE	FALSE	FALSE	FALSE	0
Q5I0N4	Q5I0N4_RAT	unreviewed	Estradiol 17-beta-dehydrogenase 2 (Hydroxysteroid (17-beta) dehydrogenase 2)	Hsd17b2 rCG_51612	Rattus norvegicus (Rat)	381	FALSE	FALSE	FALSE	TRUE	2
Q5I0P5	Q5I0P5_RAT	unreviewed	Cytochrome P450 2C13, male-specific (Cytochrome P450 2c13)	Cyp2c13 rCG_57713	Rattus norvegicus (Rat)	490	FALSE	FALSE	FALSE	FALSE	1
Q5I0P9	Q5I0P9_RAT	unreviewed	Cytochrome P450 2D10 (Cytochrome P450, family 2, subfamily d, polypeptide 5) (RCG59422)	Cyp2d5 Cyp2d10 rCG_59422	Rattus norvegicus (Rat)	504	FALSE	FALSE	FALSE	TRUE	2
Q5M7T5	Q5M7T5_RAT	unreviewed	Protein Serpinc1 (Serine (Or cysteine) peptidase inhibitor, clade C (Antithrombin), member 1)	Serpinc1	Rattus norvegicus (Rat)	465	FALSE	FALSE	FALSE	FALSE	0
Q5M7T6	Q5M7T6_RAT	unreviewed	ATPase, H+ transporting, lysosomal 38kDa, V0 subunit d1 (Protein Atp6v0d1) (RCG51062, isoform CRA_a)	Atp6v0d1 rCG_51062	Rattus norvegicus (Rat)	351	FALSE	FALSE	FALSE	FALSE	0
Q5M884	Q5M884_RAT	unreviewed	Enoyl-CoA delta isomerase 2, mitochondrial (Uncharacterized protein)	Eci3 Eci2 RGD1310224	Rattus norvegicus (Rat)	303	FALSE	FALSE	FALSE	FALSE	0
Q5M949	Q5M949_RAT	unreviewed	Nipsnap homolog 3A (C. elegans) (Protein Nipsnap3b)	Nipsnap3b Nipsnap3a	Rattus norvegicus (Rat)	247	FALSE	FALSE	FALSE	FALSE	0
Q5M9H2	Q5M9H2_RAT	unreviewed	Acyl-Coenzyme A dehydrogenase, very long chain (Acyl-Coenzyme A dehydrogenase, very long chain, isoform CRA_c) (Very long-chain-specific acyl-CoA dehydrogenase, mitochondrial)	Acadvl rCG_35202	Rattus norvegicus (Rat)	655	FALSE	FALSE	FALSE	FALSE	0
Q5PPI8	Q5PPI8_RAT	unreviewed	Protein RGD1311805 (Uncharacterized protein)	RGD1311805	Rattus norvegicus (Rat)	657	FALSE	FALSE	FALSE	FALSE	0
Q5PQM7	Q5PQM7_RAT	unreviewed	LIM and senescent cell antigen like domains 2 (Protein Lims2)	Lims2	Rattus norvegicus (Rat)	306	FALSE	FALSE	FALSE	FALSE	0
Q5PQQ3	Q5PQQ3_RAT	unreviewed	Anterior pharynx defective 1 homolog A (C. elegans) (Anterior pharynx defective 1a homolog (C. elegans), isoform CRA_b) (Protein Aph1a)	Aph1a rCG_52020	Rattus norvegicus (Rat)	247	FALSE	FALSE	FALSE	TRUE	7
Q5PQU0	Q5PQU0_RAT	unreviewed	Kdr protein (Kinase insert domain protein receptor, isoform CRA_b) (Vascular endothelial growth factor receptor 2)	Kdr rCG_56984	Rattus norvegicus (Rat)	1343	TRUE	FALSE	FALSE	FALSE	0
Q5PQZ9	Q5PQZ9_RAT	unreviewed	NADH dehydrogenase [ubiquinone] 1 subunit C2	Ndufc2 rCG_39969	Rattus norvegicus (Rat)	120	TRUE	FALSE	FALSE	TRUE	1
Q5RJN0	Q5RJN0_RAT	unreviewed	NADH dehydrogenase (Ubiquinone) Fe-S protein 7 (NADH dehydrogenase (Ubiquinone) Fe-S protein 7, isoform CRA_d) (Protein Ndufs7)	Ndufs7 rCG_29475	Rattus norvegicus (Rat)	218	FALSE	FALSE	FALSE	FALSE	0
Q5RJR9	Q5RJR9_RAT	unreviewed	Serine (Or cysteine) proteinase inhibitor, clade H, member 1, isoform CRA_b (Serpin H1) (Serpinh1 protein)	Serpinh1 rCG_39706	Rattus norvegicus (Rat)	417	FALSE	FALSE	FALSE	FALSE	0
Q5RJS2	Q5RJS2_RAT	unreviewed	Protein Rhoj (Ras homolog gene family, member J)	Rhoj	Rattus norvegicus (Rat)	211	FALSE	FALSE	FALSE	FALSE	0
Q5RK10	Q5RK10_RAT	unreviewed	60S ribosomal protein L13a (Neuroprotective protein 11) (RCG53885, isoform CRA_d) (Ribosomal protein L13A)	Rpl13a rCG_53885	Rattus norvegicus (Rat)	203	FALSE	FALSE	FALSE	FALSE	0
Q5RKJ9	Q5RKJ9_RAT	unreviewed	RAB10, member RAS oncogene family (RAB10, member RAS oncogene family, isoform CRA_a) (Ras-related protein Rab-10)	Rab10 rCG_61836	Rattus norvegicus (Rat)	200	FALSE	FALSE	FALSE	FALSE	0
Q5U1Y2	Q5U1Y2_RAT	unreviewed	Protein Rac2 (Ras-related C3 botulinum toxin substrate 2 (Rho family, small GTP binding protein Rac2))	Rac2	Rattus norvegicus (Rat)	192	FALSE	FALSE	FALSE	FALSE	0
Q5U2P5	Q5U2P5_RAT	unreviewed	Protein C2cd2l (RCG58016) (Transmembrane protein 24)	C2cd2l Tmem24 rCG_58016	Rattus norvegicus (Rat)	706	FALSE	FALSE	FALSE	TRUE	1
Q5U2P9	Q5U2P9_RAT	unreviewed	Protein Slc16a4 (Solute carrier family 16, member 4 (Monocarboxylic acid transporter 5))	Slc16a4	Rattus norvegicus (Rat)	500	FALSE	FALSE	FALSE	TRUE	12
Q5U2S8	Q5U2S8_RAT	unreviewed	Lymphotoxin B receptor (Lymphotoxin beta receptor (TNFR superfamily, member 3)) (Protein Ltbr)	Ltbr rCG_29964	Rattus norvegicus (Rat)	416	FALSE	FALSE	FALSE	TRUE	2
Q5U2U4	Q5U2U4_RAT	unreviewed	Protein Scamp2 (Secretory carrier membrane protein 2)	Scamp2	Rattus norvegicus (Rat)	329	FALSE	FALSE	FALSE	TRUE	4
Q5U2U8	Q5U2U8_RAT	unreviewed	Bcl2-associated athanogene 3 (Protein Bag3) (RCG40209, isoform CRA_b)	Bag3 rCG_40209	Rattus norvegicus (Rat)	574	FALSE	FALSE	FALSE	FALSE	0
Q5U2V2	Q5U2V2_RAT	unreviewed	Protein Serinc3 (Serine incorporator 3)	Serinc3 rCG_32080	Rattus norvegicus (Rat)	472	FALSE	FALSE	FALSE	TRUE	9
Q5U302	Q5U302_RAT	unreviewed	Catenin (Cadherin associated protein), alpha 1 (Catenin (Cadherin-associated protein), alpha 1, isoform CRA_b) (Protein Ctnna1)	Ctnna1 Catna1 rCG_49560	Rattus norvegicus (Rat)	908	FALSE	FALSE	FALSE	FALSE	0
Q5U334	Q5U334_RAT	unreviewed	Poliovirus receptor (Protein PVR)	PVR rCG_53858	Rattus norvegicus (Rat)	412	FALSE	FALSE	FALSE	TRUE	1
Q5U341	Q5U341_RAT	unreviewed	Solute carrier organic anion transporter family member	Slc21a4	Rattus norvegicus (Rat)	379	TRUE	FALSE	FALSE	TRUE	5
Q5U355	Q5U355_RAT	unreviewed	Itfg1 protein (RCG44261, isoform CRA_b) (T-cell immunomodulatory protein)	Itfg1 Cda08 rCG_44261	Rattus norvegicus (Rat)	610	FALSE	FALSE	FALSE	TRUE	2
Q5U362	Q5U362_RAT	unreviewed	Annexin	Anxa4 rCG_56369	Rattus norvegicus (Rat)	319	FALSE	FALSE	FALSE	FALSE	0
Q5U3Z7	Q5U3Z7_RAT	unreviewed	Serine hydroxymethyltransferase (EC 2.1.2.1)	Shmt2	Rattus norvegicus (Rat)	504	FALSE	FALSE	FALSE	FALSE	0
Q5VLR5	Q5VLR5_RAT	unreviewed	BWK4 (Protein Erp44) (RCG60340)	Erp44 Txndc4 rCG_60340	Rattus norvegicus (Rat)	406	FALSE	FALSE	FALSE	FALSE	0
Q5XI04	Q5XI04_RAT	unreviewed	Protein Stom (RCG45489, isoform CRA_a) (Stomatin)	Stom rCG_45489	Rattus norvegicus (Rat)	284	FALSE	FALSE	FALSE	TRUE	1
Q5XI19	Q5XI19_RAT	unreviewed	Fermitin family homolog 2 (Drosophila) (Protein Fermt2) (RCG61183, isoform CRA_b)	Fermt2 rCG_61183	Rattus norvegicus (Rat)	680	FALSE	FALSE	FALSE	FALSE	0
Q5XI21	Q5XI21_RAT	unreviewed	Protein Tom1 (Target of myb1 homolog (Chicken))	Tom1	Rattus norvegicus (Rat)	492	FALSE	FALSE	FALSE	FALSE	0
Q5XI26	Q5XI26_RAT	unreviewed	Signal transducer and activator of transcription	Stat2	Rattus norvegicus (Rat)	842	FALSE	TRUE	FALSE	FALSE	0
Q5XI34	Q5XI34_RAT	unreviewed	Protein Ppp2r1a (Protein phosphatase 2 (Formerly 2A), regulatory subunit A (PR 65), alpha isoform, isoform CRA_a) (Protein phosphatase 2 (Formerly 2A), regulatory subunit A, alpha isoform)	Ppp2r1a rCG_22961	Rattus norvegicus (Rat)	589	FALSE	FALSE	FALSE	FALSE	0
Q5XI36	Q5XI36_RAT	unreviewed	CD97 molecule	Adgre5 Cd97	Rattus norvegicus (Rat)	825	FALSE	FALSE	FALSE	TRUE	7
Q5XI77	Q5XI77_RAT	unreviewed	Annexin	Anxa11 rCG_39189	Rattus norvegicus (Rat)	503	FALSE	FALSE	FALSE	FALSE	0
Q5XI86	Q5XI86_RAT	unreviewed	Peptidyl-tRNA hydrolase 2 (Protein Ptrh2) (Similar to A230072I16Rik protein, isoform CRA_a)	Ptrh2 RGD1306819 rCG_34306	Rattus norvegicus (Rat)	181	FALSE	FALSE	FALSE	FALSE	0
Q5XIA5	Q5XIA5_RAT	unreviewed	Coenzyme A synthase (Protein Coasy)	Coasy	Rattus norvegicus (Rat)	563	FALSE	FALSE	FALSE	FALSE	0
Q5XIF0	Q5XIF0_RAT	unreviewed	Protein Tex264 (Testis expressed 264) (Testis expressed gene 264 homolog (Mouse), isoform CRA_a)	Tex264 rCG_25976	Rattus norvegicus (Rat)	309	FALSE	FALSE	FALSE	FALSE	1
Q5XIG9	Q5XIG9_RAT	unreviewed	Mitochondrial protein 18 kDa (Mitochondrial protein, 18 kDa, isoform CRA_b) (Protein Mtfp1)	Mtfp1 MGC94604 Mtp18 rCG_36168	Rattus norvegicus (Rat)	166	FALSE	FALSE	FALSE	FALSE	0
Q5XIH3	Q5XIH3_RAT	unreviewed	NADH dehydrogenase (Ubiquinone) flavoprotein 1 (NADH dehydrogenase (Ubiquinone) flavoprotein 1, isoform CRA_a) (Protein Ndufv1)	Ndufv1 rCG_47623	Rattus norvegicus (Rat)	464	FALSE	FALSE	FALSE	FALSE	0
Q5XIJ7	Q5XIJ7_RAT	unreviewed	Calcium binding protein 39-like (Protein Cab39l) (RCG52140, isoform CRA_a)	Cab39l rCG_52140	Rattus norvegicus (Rat)	337	FALSE	FALSE	FALSE	FALSE	0
Q5XIL4	Q5XIL4_RAT	unreviewed	Protein Sorbs3 (Sorbin and SH3 domain containing 3) (Sorbin and SH3 domain containing 3, isoform CRA_b)	Sorbs3 rCG_36878	Rattus norvegicus (Rat)	733	FALSE	FALSE	FALSE	FALSE	0
Q5XIM0	Q5XIM0_RAT	unreviewed	BCS1-like (Yeast) (BCS1-like (Yeast), isoform CRA_a) (Protein Bcs1l)	Bcs1l rCG_23806	Rattus norvegicus (Rat)	418	FALSE	FALSE	FALSE	FALSE	0
Q5XIU4	Q5XIU4_RAT	unreviewed	B-cell receptor-associated protein 29 (Protein Bcap29)	Bcap29 rCG_62391	Rattus norvegicus (Rat)	241	FALSE	FALSE	FALSE	TRUE	3
Q5XIW0	Q5XIW0_RAT	unreviewed	Protein LOC100362432 (RCG42261, isoform CRA_a) (RCG62963) (Translocase of inner mitochondrial membrane 23 homolog (Yeast))	LOC100362432 Timm23 rCG_42261 rCG_62963	Rattus norvegicus (Rat)	209	FALSE	FALSE	FALSE	TRUE	3
Q62669	Q62669_RAT	unreviewed	Protein Hbb-b1 (Protein LOC103694855) (Zero beta-1 globin)	LOC103694855 0 beta-1 globin Hbb-b1	Rattus norvegicus (Rat)	147	FALSE	FALSE	FALSE	FALSE	0
Q63116	Q63116_RAT	unreviewed	Tyrosine-protein kinase receptor (EC 2.7.10.1)	Kit KIT rCG_56893	Rattus norvegicus (Rat)	978	TRUE	FALSE	FALSE	TRUE	2
Q63483	Q63483_RAT	unreviewed	Protein Rab38 (RAB38, member RAS oncogene family) (Rab-related GTP-binding protein) (Rab38, member of RAS oncogene family)	Rab38 rCG_39383	Rattus norvegicus (Rat)	211	FALSE	FALSE	FALSE	FALSE	0
Q63910	Q63910_RAT	unreviewed	Alpha globin (RCG33691) (Uncharacterized protein)	Hba-a3 GloA Hba-a1 LOC287167 rCG_33691	Rattus norvegicus (Rat)	142	FALSE	FALSE	FALSE	FALSE	0
Q641Z9	Q641Z9_RAT	unreviewed	Protein Sdhc (Succinate dehydrogenase complex, subunit C, integral membrane protein) (Succinate dehydrogenase complex, subunit C, integral membrane protein, isoform CRA_b)	Sdhc rCG_20244	Rattus norvegicus (Rat)	169	FALSE	FALSE	FALSE	TRUE	3
Q642B0	Q642B0_RAT	unreviewed	Glypican 4 (Protein Gpc4)	Gpc4	Rattus norvegicus (Rat)	557	TRUE	FALSE	FALSE	FALSE	0
Q642B4	Q642B4_RAT	unreviewed	C-type lectin domain family 14, member a (Protein Clec14a)	Clec14a rCG_62107	Rattus norvegicus (Rat)	468	FALSE	FALSE	FALSE	TRUE	1
Q642E2	Q642E2_RAT	unreviewed	60S ribosomal protein L28 (RCG22700, isoform CRA_a) (Ribosomal protein L28)	Rpl28 LOC100362069 rCG_22700	Rattus norvegicus (Rat)	137	FALSE	FALSE	FALSE	FALSE	0
Q642E6	Q642E6_RAT	unreviewed	Tripeptidyl peptidase I (Tripeptidyl peptidase I, isoform CRA_d) (Tripeptidyl-peptidase 1)	Tpp1 rCG_39632	Rattus norvegicus (Rat)	563	FALSE	FALSE	FALSE	FALSE	0
Q64648	Q64648_RAT	unreviewed	Cytochrome P450 2C12, female-specific (Cytochrome P450, family 2, subfamily c, polypeptide 12) (Cytochrome P450, family 2, subfamily c, polypeptide 40) (Rat female-specific cytochrome P450 15-beta (CYP2C12))	Cyp2c12 Cyp2c40 LOC100361492 rCG_57447	Rattus norvegicus (Rat)	490	FALSE	FALSE	FALSE	FALSE	1
Q66H18	Q66H18_RAT	unreviewed	Protein Sypl1 (Synaptophysin-like 1) (Synaptophysin-like protein, isoform CRA_a)	Sypl1 Sypl rCG_62407	Rattus norvegicus (Rat)	258	FALSE	FALSE	FALSE	TRUE	3
Q66H41	Q66H41_RAT	unreviewed	Protein Snx7 (RCG28719) (Sorting nexin 7)	Snx7 rCG_28719	Rattus norvegicus (Rat)	387	FALSE	FALSE	FALSE	FALSE	0
Q66H91	Q66H91_RAT	unreviewed	G protein-coupled receptor kinase interacting ArfGAP 2 (Protein Git2)	Git2	Rattus norvegicus (Rat)	759	FALSE	FALSE	FALSE	FALSE	0
Q66HH8	Q66HH8_RAT	unreviewed	Annexin	Anxa5 rCG_41316	Rattus norvegicus (Rat)	319	FALSE	FALSE	FALSE	FALSE	0
Q66HI5	Q66HI5_RAT	unreviewed	Ferritin	Fth1 rCG_47136	Rattus norvegicus (Rat)	182	FALSE	FALSE	FALSE	FALSE	0
Q66HJ7	Q66HJ7_RAT	unreviewed	Receptor-type tyrosine-protein phosphatase (EC 3.1.3.48)	Ptpra	Rattus norvegicus (Rat)	796	FALSE	FALSE	FALSE	TRUE	1
Q66HK5	Q66HK5_RAT	unreviewed	Adcy4 protein (Adenylate cyclase 4, isoform CRA_a) (Adenylate cyclase type 4)	Adcy4 rCG_23427	Rattus norvegicus (Rat)	1072	FALSE	FALSE	FALSE	TRUE	12
Q66HK8	Q66HK8_RAT	unreviewed	Cytochrome P450 4F1 (Cytochrome P450, family 4, subfamily F, polypeptide 2, isoform CRA_a) (Cytochrome P450, family 4, subfamily f, polypeptide 1)	Cyp4f1 Cyp4f2 rCG_29530	Rattus norvegicus (Rat)	524	FALSE	FALSE	FALSE	FALSE	0
Q66HP8	Q66HP8_RAT	unreviewed	Mitochondrial carnitine/acylcarnitine carrier protein (Solute carrier family 25 (Carnitine/acylcarnitine translocase), member 20) (Solute carrier family 25 (Mitochondrial carnitine/acylcarnitine translocase), member 20, isoform CRA_a)	Slc25a20 rCG_25127	Rattus norvegicus (Rat)	301	FALSE	FALSE	FALSE	TRUE	3
Q66HT1	Q66HT1_RAT	unreviewed	Fructose-bisphosphate aldolase (EC 4.1.2.13)	Aldob rCG_60366	Rattus norvegicus (Rat)	364	FALSE	FALSE	FALSE	FALSE	0
Q66SY1	Q66SY1_RAT	unreviewed	Clathrin-assembly lymphoid leukemia protein (Phosphatidylinositol-binding clathrin assembly protein)	Picalm	Rattus norvegicus (Rat)	610	FALSE	FALSE	FALSE	FALSE	0
Q68FX3	Q68FX3_RAT	unreviewed	DEAD (Asp-Glu-Ala-Asp) box polypeptide 19a (Protein Ddx19a)	Ddx19a Ddx19b	Rattus norvegicus (Rat)	478	FALSE	FALSE	FALSE	FALSE	0
Q68FY4	Q68FY4_RAT	unreviewed	Group specific component (Group specific component, isoform CRA_b) (Vitamin D-binding protein)	Gc rCG_60501	Rattus norvegicus (Rat)	476	FALSE	FALSE	FALSE	FALSE	0
Q68FZ1	Q68FZ1_RAT	unreviewed	Solute carrier family 2 (Facilitated glucose transporter), member 2 (Solute carrier family 2, facilitated glucose transporter member 2)	Slc2a2	Rattus norvegicus (Rat)	522	FALSE	FALSE	FALSE	TRUE	11
Q68G19	Q68G19_RAT	unreviewed	UDP-glucuronosyltransferase (EC 2.4.1.17)	Ugt2b35 Ugt2b15 Ugt2b36 Ugt2b4 rCG_57123	Rattus norvegicus (Rat)	530	TRUE	FALSE	FALSE	TRUE	1
Q68G40	Q68G40_RAT	unreviewed	Cytochrome P450 2C23 (Cytochrome P450, family 2, subfamily c, polypeptide 23) (RCG57796, isoform CRA_a)	Cyp2c23 rCG_57796	Rattus norvegicus (Rat)	494	FALSE	FALSE	FALSE	FALSE	1
Q68G41	Q68G41_RAT	unreviewed	Dodecenoyl-Coenzyme A delta isomerase (3,2 trans-enoyl-Coenzyme A isomerase) (Dodecenoyl-coenzyme A delta isomerase) (Enoyl-CoA delta isomerase 1, mitochondrial)	Eci1 Dci rCG_33892	Rattus norvegicus (Rat)	289	FALSE	FALSE	FALSE	FALSE	0
Q6AXM6	Q6AXM6_RAT	unreviewed	Intercellular adhesion molecule 2 (Intercellular adhesion molecule 2, isoform CRA_b) (Protein Icam2)	Icam2 rCG_33549	Rattus norvegicus (Rat)	277	FALSE	FALSE	FALSE	TRUE	1
Q6AXX5	Q6AXX5_RAT	unreviewed	Protein Rdh11 (Retinol dehydrogenase 11 (All-trans/9-cis/11-cis))	Rdh11	Rattus norvegicus (Rat)	316	FALSE	FALSE	FALSE	FALSE	0
Q6AXY8	Q6AXY8_RAT	unreviewed	Dehydrogenase/reductase (SDR family) member 1 (Dehydrogenase/reductase (SDR family) member 1, isoform CRA_b) (Protein Dhrs1)	Dhrs1 rCG_23573	Rattus norvegicus (Rat)	313	FALSE	FALSE	FALSE	FALSE	0
Q6AY18	Q6AY18_RAT	unreviewed	Protein Ppa1 (SAR1 gene homolog A (S. cerevisiae), isoform CRA_b) (SAR1 homolog A (S. cerevisiae))	Sar1a Ppa1 rCG_22123	Rattus norvegicus (Rat)	198	FALSE	FALSE	FALSE	FALSE	0
Q6AY58	Q6AY58_RAT	unreviewed	B-cell receptor-associated protein 31 (B-cell receptor-associated protein 31, isoform CRA_a) (Protein Bcap31)	Bcap31 rCG_43863	Rattus norvegicus (Rat)	245	FALSE	FALSE	FALSE	TRUE	3
Q6AYB2	Q6AYB2_RAT	unreviewed	Protein Sphk2 (RCG53912, isoform CRA_a) (Sphingosine kinase 2)	Sphk2 rCG_53912	Rattus norvegicus (Rat)	616	FALSE	FALSE	FALSE	FALSE	0
Q6AYC6	Q6AYC6_RAT	unreviewed	ABI family, member 3 (ABI gene family, member 3, isoform CRA_b) (Protein Abi3)	Abi3 rCG_34524	Rattus norvegicus (Rat)	367	FALSE	FALSE	FALSE	FALSE	0
Q6AYE1	Q6AYE1_RAT	unreviewed	Protein Ccz1b (Similar to CG14980-PB)	Ccz1b Ccz1 RGD1306410	Rattus norvegicus (Rat)	282	FALSE	FALSE	FALSE	FALSE	0
[truncated: 441 more rows]
