# Supplementary material for: Proteomic Analysis of the Rat Canalicular Membrane Reveals Expression of a Complex System of P4-ATPases in Liver
Source: PLoS One. 2016 Jun 27;11(6):e0158033. doi: 10.1371/journal.pone.0158033 (PMC4922570; doi:10.1371/journal.pone.0158033)
Supplement: S4 Table — For all proteins, both the generic names as well as the UniProt entries are given. (XLSX) [file pone.0158033.s005.xlsx]

## Sheet: Gene Name and UniProtKB ID
Gene Name	UniProtKB ID	Description
ABCG5	Q99PE7	ATP-binding cassette sub-family G member 5
ABCG8	P58428	Isoform 1 of ATP-binding cassette sub-family G member 8
ATP11A	D4A7K5	Phospholipid-transporting ATPase
ATP11C	D3ZFC5	Phospholipid-transporting ATPase
ATP13A1	G3V7I3	ATPase type 13A1 (Predicted), isoform CRA_a
ATP8A1	F1LUT4	Phospholipid-transporting ATPase
ATP8B	D4AA47	Phospholipid-transporting ATPase
ATP9A	M0R6E0	Phospholipid-transporting ATPase
ATP9B	D4ABB8	Probable phospholipid-transporting ATPase IIB
BSEP	M0R4J2	Bile salt export pump
MDR3	G3V9C8	Phosphatidylcholine translocator ABCB4
MRP2	Q63120	Canalicular multispecific organic anion transporter 1
MRP6	O88269	Multidrug resistance-associated protein 6
RAB7A	P09527	Ras-related protein Rab-7a
SERCA2	E9PSX6	Sarcoplasmic/endoplasmic reticulum calcium ATPase 2
TMEM30a	Q6AY41	Cell cycle control protein 50A
UGT2B10	D4A132	UDP-glucuronosyltransferase 2B2
